# Supplementary material for: Transcriptional changes during hepatic ischemia-reperfusion in the rat
Source: PLoS One. 2019 Dec 31;14(12):e0227038. doi: 10.1371/journal.pone.0227038 (PMC6938360; doi:10.1371/journal.pone.0227038)
Supplement: S1 Table — Multiple 20x sections of the non-ischemic and reperfused lobes from duplicate animals were scored using a modified Suzuki scale by a blinded pathologist. (XLSX) [file pone.0227038.s006.xlsx]

## Sheet: Sheet1
Reperfusion Time (hr)	Sample	Congestion	Vacuolization	Necrosis	Parenchymal Inflammation	Portal Inflammation	MODIFIED SUZUKI SCORING SYSTEM
0	Non-ischemic	0,0	0,0	0,0	0,0	0,1	Score	Congestion	Vacuolization	Necrosis	Parenchymal Inflammation	Portal Inflammation
	Reperfused	0,0	1,1	0,0	0,0	0,1	0	None	None	None	None	None
0.5	Non-ischemic	0,0	0,0	0,0	0,0	0,0	1	Minimal	Minimal	Single Cell Necrosis	Minimal	Minimal
	Reperfused	3,0	3,1	1,0	0,0	0,0	2	Mild	Mild	Up to 30%	Mild	Mild
2	Non-ischemic	0,0	1,0	0,0	0,0	0,1	3	Moderate	Moderate	30% to 60%	Moderate	Moderate
	Reperfused	0,0	0,0	1,0	1,0	0,0	4	Severe	Severe	>60%	Severe	Severe
6	Non-ischemic	0,0	3,2	0,0	0,0	1,0
	Reperfused	0,0	1,1	0,0	0,0	1,0
12	Non-ischemic	0,0	2,3	0,0	0,0	1,0
	Reperfused	0,0	2,2	1,1	1,0	1,0
24	Non-ischemic	0,0	4,4	0,0	0,0	0,0
	Reperfused	1,0	3,4	1,0	1,0	0,0
2	Sham	0,0	0,1	0,0	0,0	1,0
	No Surgery	0	2	0	0	0
