# Supplementary material for: Transcriptional changes during hepatic ischemia-reperfusion in the rat
Source: PLoS One. 2019 Dec 31;14(12):e0227038. doi: 10.1371/journal.pone.0227038 (PMC6938360; doi:10.1371/journal.pone.0227038)
Supplement: S2 Table — Probe sets (11,704) were used for pairwise ANOVA. Statistically significant probe sets (q<0.05) are listed with probe id, gene symbol, log2 fold-change, and q-value. Each worksheet represents a comparison of two specific groups at one time point. (XLSX) [file pone.0227038.s007.xlsx]

## Sheet: 0 hr Reperfused vs Sham
Probeset ID	Gene Symbol	log2FC	q-value
TC0100007192.rn.1	Cox8a	-0.579459	0.00551482
TC0600001192.rn.1	Fos	2.62687	0.0110116

## Sheet: 0 hr Nonisch vs Sham
Probeset ID	Gene Symbol	log2FC	q-value
TC0600001192.rn.1	Fos	3.76882	0.000268029
TC1700002356.rn.1	Yme1l1	0.611109	0.0113081
TC1700002391.rn.1	Prelid1	-0.779335	0.0113081
TC0100008050.rn.1	Lamtor1	-0.862395	0.0200868
TC0100002879.rn.1	Rplp2	-1.2918	0.0224873
TC0X00001066.rn.1	Nkap	1.00687	0.0224873
TC1000002369.rn.1	Tceb2	-0.823495	0.0224873
TC1200000336.rn.1	Lamtor4	-0.586778	0.0224873
TC1500000958.rn.1	LOC498555	-1.24348	0.0224873
TC1700002357.rn.1	Yme1l1	0.600292	0.0224873
TC1000000817.rn.1	Tvp23b	0.628427	0.0304391
TC0100002899.rn.1	Rplp2	-0.820602	0.0410782
TC0200004206.rn.1	Gabpb2	0.687425	0.0410782
TC0700002833.rn.1	Tmem5	0.559538	0.0410782
TC0900002663.rn.1	RGD1562929	0.653693	0.0410782
TC0X00000879.rn.1	RGD1549784_1	0.650245	0.0410782
TC0X00002269.rn.1	RGD1566136	1.20842	0.0410782
TC1300001553.rn.1	Rgs2	1.21629	0.0410782
TC1500001721.rn.1	Dhrs1	-0.639018	0.0410782
TC1700001182.rn.1	Slc35d2	-1.13725	0.0410782
TC0X00001967.rn.1	RGD1598094_1	0.888758	0.0438172
TC0300004389.rn.1	Cst3	-0.659273	0.0449328
TC0900002703.rn.1	Tomm6	-0.480505	0.0449328
TC0300000768.rn.1	Ppig	0.596067	0.0474507
TC0300001221.rn.1	RGD1566326	0.701449	0.0474507
TC0600001174.rn.1	Isca2	-0.547068	0.0474507
TC1900000822.rn.1	Rab4a	-0.869973	0.0486783
TC0100004791.rn.1	Rpl28	-0.66981	0.0499616
TC0100007361.rn.1	LOC499331	-0.881336	0.0499616
TC0400001176.rn.1	Fam50a // LOC100910130	0.736208	0.0499616
TC0500003800.rn.1	Sh3bgrl3	-1.05513	0.0499616
TC0700001870.rn.1	Nr4a1	3.36332	0.0499616
TC0700002717.rn.1	Rab21	0.699257	0.0499616
TC0900000503.rn.1	Eif5b	0.672797	0.0499616
TC0X00001498.rn.1	Gripap1	0.425565	0.0499616
TC0X00002358.rn.1	Upf3b	0.567362	0.0499616
TC1000003122.rn.1	Rnasek	-0.783557	0.0499616
TC1000004366.rn.1	Vps25	-0.515099	0.0499616
TC1300000229.rn.1	Il10	0.945814	0.0499616
TC1400000173.rn.1	Coq2	-0.457079	0.0499616
TC1700001453.rn.1	Ninj1	-0.412447	0.0499616
TC1700002280.rn.1	RGD1564552	0.676118	0.0499616
TC1800000316.rn.1	Ik	0.39312	0.0499616
TC2000000085.rn.1	RT1-S2	0.614193	0.0499616

## Sheet: 0.5 hr Reperfused vs Sham
Probeset ID	Gene Symbol	log2FC	q-value
TC0100004917.rn.1	Fosb	5.49954	1.82281e-16
TC0600001192.rn.1	Fos	10.8325	2.7653e-14
TC1600000292.rn.1	Gdf15	6.1053	5.66281e-13
TC1300002212.rn.1	Atf3	5.95357	1.84797e-10
TC0400001933.rn.1	Apold1	5.05674	2.77283e-09
TC0500002784.rn.1	Klf4	3.02623	4.93916e-09
TC1100000492.rn.1	Nfkbiz	3.71012	1.85035e-08
TC1300001556.rn.1	Rgs1	4.72677	9.73768e-08
TC1300001553.rn.1	Rgs2	2.41746	1.48784e-07
TC0100001161.rn.1	Zfp36	3.76305	1.86664e-07
TC2000001451.rn.1	Egr2	4.42117	4.31482e-07
TC1300000229.rn.1	Il10	2.70812	1.31557e-06
TC0200000364.rn.1	Plk2	2.08169	1.92267e-06
TC1900001202.rn.1	Ier2	5.63228	2.30333e-06
TC0700000893.rn.1	Ddit3	1.7978	2.37825e-06
TC1900001216.rn.1	Junb	3.61518	2.40545e-06
TC0700000683.rn.1	Phlda1	1.53643	6.98369e-06
TC0300003100.rn.1	Rnd3	1.63569	1.85665e-05
TC0100003341.rn.1	Zfand5	1.57801	2.34967e-05
TC1600001051.rn.1	Efnb2	1.40755	2.65879e-05
TC2000001006.rn.1	Hspa1a	2.12784	3.39453e-05
TC0700001450.rn.1	Maff	1.28997	5.86832e-05
TC0200004857.rn.1	Cyr61	6.56319	0.000126017
TC0400003031.rn.1	Gadd45a	3.29972	0.000224573
TC0300001785.rn.1	Bmp2	1.37088	0.00023113
TC0600002478.rn.1	Nfkbia	3.05766	0.000265195
TC1100001209.rn.1	Adamts1	2.95109	0.000321428
TC0100005397.rn.1	Ppp1r15a	4.03612	0.000390322
TC0800003556.rn.1	Csrnp1	1.52765	0.000488265
TC0200001022.rn.1	Spry1	1.26963	0.000488265
TC0500003159.rn.1	Jun	6.68518	0.000573502
TC0700001870.rn.1	Nr4a1	4.60261	0.00076106
TC0800001507.rn.1	Rassf1	1.14489	0.000874639
TC0600002109.rn.1	Rhob	4.40271	0.00090728
TC0200001192.rn.1	Tm4sf4	1.16927	0.00097483
TC0300002046.rn.1	Id1	0.966285	0.00097483
TC1000004137.rn.1	H3f3b	0.988052	0.00107835
TC0200003818.rn.1	Ccnl1	1.83345	0.00123701
TSUnmapped00000040.rn.1	Map3k7	-0.679994	0.00131055
TC0100004082.rn.1	Tnfaip3	4.15804	0.0013327
TC0X00001078.rn.1	Zbtb33	0.710729	0.00146132
TC0600002532.rn.1	Clec14a	0.782351	0.00161042
TC1600001393.rn.1	Jund	1.72447	0.00213547
TC0100003823.rn.1	Dusp5	2.60113	0.0023542
TC0300004146.rn.1	Il1a	2.47233	0.00238809
TC1600001339.rn.1	Klf2	2.16085	0.00238809
TC1500001262.rn.1	Plau	1.35093	0.00272753
TC2000001088.rn.1	Hspa1b	2.18077	0.00303086
TC1300001434.rn.1	Btg2	5.45709	0.00306829
TC1400000252.rn.1	Cxcl10	3.32117	0.00345529
TC1400001508.rn.1	Pf4	3.11112	0.00415973
TC1200001700.rn.1	Wsb2	-0.73833	0.00415973
TC1900000708.rn.1	Osgin1	2.66403	0.00422252
TC0400003358.rn.1	Prickle2	0.599355	0.00422252
TC1000000617.rn.1	Gm2a	-1.10128	0.0046021
TC0100002100.rn.1	Prkrir	-0.60897	0.00518905
TC0700002130.rn.1	Gadd45b	2.63841	0.00572708
TC0700003958.rn.1	Krt8	1.61254	0.00572708
TC0100007387.rn.1	Anxa1	1.45893	0.00629843
TC1700001400.rn.1	S1pr3	0.793849	0.00629843
TC0400002852.rn.1	Tra2a	0.598596	0.00629843
TC1800000272.rn.1	Egr1	6.47799	0.00711612
TC0400000888.rn.1	Npy	2.88086	0.00712459
TC1700002046.rn.1	Klf6	2.16756	0.00731787
TC0700000599.rn.1	Dusp6	2.02935	0.00731787
TC0100005400.rn.1	Fgf21	4.07937	0.0078233
TC0200000211.rn.1	F2rl2	1.87339	0.0078233
TC1200000577.rn.1	Ubc	0.540187	0.0078233
TC0700002360.rn.1	RGD1309995	-0.452771	0.00906256
TC0100001142.rn.1	RGD7646794_1	-0.946002	0.00906256
TC1900001437.rn.1	Ap1g1	-0.552435	0.00909224
TC1200000390.rn.1	Serpine1	3.47796	0.00926193
TC1600000099.rn.1	Capn7	-0.503753	0.0104446
TC0500004088.rn.1	Slc25a33	1.09969	0.0106228
TC0300000118.rn.1	Surf2	0.883455	0.0106228
TC0400000887.rn.1	Npy	2.22307	0.0114835
TC0700003695.rn.1	Sbf1	-0.488968	0.0120066
TC0100003516.rn.1	Ifit2	1.85855	0.0126817
TC0200004389.rn.1	Cttnbp2nl	1.13029	0.0126817
TC1300000918.rn.1	LOC498300	0.55509	0.0129011
TC0500003799.rn.1	Cd52	1.95101	0.013249
TC0600002367.rn.1	Ifrd1	1.92556	0.0132964
TC0X00000410.rn.1	Sat1	1.53911	0.0132964
TC0700004046.rn.1	Zfp347	-0.469314	0.0132964
TC1000003149.rn.1	Dhx33	-0.987028	0.0132964
TC1600001916.rn.1	Slc20a2	-1.2387	0.0132964
TC0900001284.rn.1	Map3k7 // LOC100910771	-0.49262	0.0148376
TC0100004842.rn.1	Sult2a6	2.02704	0.0150187
TC0900002026.rn.1	Clk1	1.62147	0.0150187
TC0200002012.rn.1	Vav3	0.50218	0.0150187
TC0100000209.rn.1	LOC100360791	0.621481	0.0150795
TC1200000594.rn.1	Cdk2ap1	-0.429047	0.0154714
TC1000000923.rn.1	Sat2	0.961183	0.0158473
TC1800001074.rn.1	Cdh2	-0.672906	0.0158473
TC0400002231.rn.1	Fgl2	1.19548	0.0158726
TC1600001816.rn.1	Rnf122	0.867719	0.0158726
TC0600001813.rn.1	Zfp36l2	0.836089	0.0158726
TC0800002814.rn.1	Tpm1	0.71413	0.0158726
TC0100000857.rn.1	RGD1565210_1	-0.432321	0.0158726
TC0700003564.rn.1	Nhp2l1	-0.569069	0.0158726
TC0100007769.rn.1	Scd1	-6.82402	0.0158726
TC0X00001077.rn.1	Zbtb33	0.568303	0.0162701
TC0200000689.rn.1	Ankh	-1.67891	0.0162701
TC1100001814.rn.1	Hes1	1.37247	0.0164142
TC2000001040.rn.1	Ier3	1.30024	0.0164142
TC0500003135.rn.1	Cks1b // Cks1l	-1.2577	0.0169733
TC0500003590.rn.1	Zc3h12a	0.590038	0.0170766
TC0100000643.rn.1	Ppp2r1a	-0.504154	0.0170766
TC1300001674.rn.1	Ier5	1.47792	0.0173083
TC1900000997.rn.1	Arl2bp	-0.452654	0.0173857
TC0500000547.rn.1	Clta	0.41919	0.0181085
TC0100002239.rn.1	LOC100134871	2.00945	0.01816
TC0500004050.rn.1	Ubiad1	-0.584857	0.0188632
TC0100008050.rn.1	Lamtor1	-0.841548	0.0188897
TC1900001475.rn.1	Ldhd	-1.40844	0.0188897
TC0100003676.rn.1	LOC681458	-1.70193	0.0191913
TC1700000396.rn.1	Nol7	0.60143	0.0195625
TC1900000998.rn.1	Rspry1	-0.502539	0.0196133
TC1600001351.rn.1	Zfp709	-0.371624	0.0197007
TC0100002733.rn.1	RGD6493252_1	1.70034	0.02026
TC1000000613.rn.1	Hint1	0.599515	0.02026
TC2000000392.rn.1	Trappc10	-0.507839	0.0208465
TC0800000656.rn.1	RGD1563941	-0.541829	0.0208915
TC0100007970.rn.1	Pdzd8	-0.681991	0.021566
TC1900000070.rn.1	LOC100910721	0.878442	0.021824
TC1900000074.rn.1	LOC100910721	0.878442	0.021824
TC0100004787.rn.1	LOC684270	0.793035	0.0226696
TCUn_AABR07024041v100000002.rn.1	Hbb-b1	1.96268	0.0230387
TC0400001335.rn.1	Bmp10	1.24852	0.0230387
TC1300001352.rn.1	Cxcr4	1.13337	0.0230387
TC4_KL567939v1_random00000007.rn.1	Hoxa5 // LOC100909641 // LOC100911546	0.839336	0.0230387
TC1700001055.rn.1	Mrc1	0.805014	0.0230387
TC1400000512.rn.1	Rbm47	0.629113	0.0232947
TC1600000845.rn.1	LOC684871	2.42563	0.0233637
TC0700001991.rn.1	Slc39a5	0.484515	0.0233637
TC0500000370.rn.1	Map3k7 // LOC100910771	-0.420383	0.0233637
TC1000003125.rn.1	Alox15	3.28454	0.0237887
TC2000000750.rn.1	Gja1	0.799658	0.0237887
TC0100002238.rn.1	LOC100910765	1.84085	0.0240264
TC1000003430.rn.1	Ccl3	4.1169	0.0241103
TC0700001969.rn.1	LOC100911319	1.38796	0.0241103
TC0300001510.rn.1	Dll4	0.816575	0.0241103
TC1700001547.rn.1	Tmem170b	-0.392784	0.0241103
TC0300002636.rn.1	Il36b	0.657515	0.0244767
TC0200003590.rn.1	Pabpc4l	0.46492	0.0247699
TC2000001519.rn.1	Ddit4	0.867049	0.0249188
TC1600001349.rn.1	KRAB.9	-0.603455	0.0251243
TC1200001875.rn.1	Chfr	-0.671532	0.0253301
TC0600002752.rn.1	Zfp36l1	1.64526	0.0255728
TC0700002428.rn.1	Chpt1	0.763595	0.0258145
TC0800002548.rn.1	LOC315661	0.697232	0.0270714
TC0200003000.rn.1	Ghr	-0.85356	0.0270714
TC0700001226.rn.1	Efr3a	-0.394223	0.0277657
TC0700003905.rn.1	Slc11a2	-0.41151	0.0277657
TC0900000570.rn.1	RGD1310553	-0.531867	0.0277657
TC1600000844.rn.1	LOC684871	2.60563	0.0278836
TC1100001372.rn.1	Erg	0.649605	0.0278836
TC0100006299.rn.1	Taf10	-0.856875	0.0278836
TC0300001738.rn.1	Cdc25b	1.8314	0.0280519
TC1400000117.rn.1	Hsd17b13	1.05812	0.0281251
TC1000003621.rn.1	Pdk2	-0.639023	0.0281251
TC0X00001581.rn.1	Alas2	2.64933	0.0285053
TC1400002466.rn.1	RGD628623_1	0.6034	0.0285053
TSUnmapped00000058.rn.1	LOC689064	2.01954	0.0287345
TC1000004399.rn.1	LOC287167	2.42637	0.0287886
TC1200000282.rn.1	Snx8	1.01975	0.0287886
TC0600002659.rn.1	LOC688981	1.00782	0.0287886
TC0100003927.rn.1	LOC100365112	0.932829	0.0287886
TC1300002033.rn.1	Hnrnpu	0.569197	0.0287886
TC1000004250.rn.1	Enthd2	-0.338051	0.0287886
TC1400000959.rn.1	Ccm2	-0.413311	0.0287886
TC0800000661.rn.1	Zw10	-0.43935	0.0287886
TC1400000525.rn.1	Smim14	-0.732468	0.0287886
TC0800000366.rn.1	Srpr	-1.01725	0.0287886
TC0600001471.rn.1	Eml1	0.288791	0.0288088
TC1000000306.rn.1	Dusp1	2.89684	0.0289386
TC0100003909.rn.1	Nhp2l1 // LOC100359574	-0.83207	0.0302259
TC1400000379.rn.1	Ppat	-0.56396	0.0316738
TC1300001955.rn.1	Dusp23	-0.470869	0.0322255
TC1800001500.rn.1	Ndst1	-2.07139	0.0322255
TC0900002549.rn.1	RGD1559955	0.524572	0.0322671
TC1400001209.rn.1	KRAB.12	-0.689701	0.0322671
TC0200003104.rn.1	RGD1306502	-0.45737	0.0322797
TC0400001882.rn.1	Clec1b	1.22344	0.0325878
TC0700002880.rn.1	Slc16a7	0.652804	0.0325878
TC0300000936.rn.1	Ssfa2	-0.407319	0.0325878
TC0100004348.rn.1	LOC501406	-0.490042	0.0325878
TC0800002267.rn.1	Nrgn	1.14146	0.0326711
TC0200002692.rn.1	Hexb	0.766064	0.0330681
TC0100004155.rn.1	RGD1559962 // LOC100911856	0.797716	0.0332716
TC0100004340.rn.1	LOC501406 // Zfp748	-0.528829	0.0334317
TC0700001627.rn.1	Pim3	0.835896	0.0334769
TC1200000785.rn.1	Mlec	-1.0782	0.0338438
TC1800001288.rn.1	Taf7	0.648153	0.0344595
TC0300002932.rn.1	Stom	1.1995	0.035392
TC0X00000371.rn.1	RGD1560997	0.958713	0.035392
TC0200002953.rn.1	Parp8	0.498025	0.035392
TC0300002788.rn.1	Gtf3c4	-0.924923	0.035392
TSUnmapped00000087.rn.1	Zfp36l2	1.08921	0.035465
TC0700003142.rn.1	Taf2	-0.450045	0.035465
TC0700000447.rn.1	Igf1	-0.725781	0.035465
TC0100001129.rn.1	Akt2	-0.746748	0.035465
TC0100001534.rn.1	Tmem86a	-1.75155	0.0355476
TC1700000804.rn.1	Map3k8	0.563208	0.0359278
TC1500002019.rn.1	RGD6499750_1	-0.719738	0.0359278
TC0700003082.rn.1	RGD6502004_1	0.841573	0.0360988
TC1600001462.rn.1	Nat1	-0.416588	0.0360988
TC0100003632.rn.1	Pi4k2a	-0.689384	0.0360988
TC1000000226.rn.1	Igfals	-1.32746	0.0366673
TC0200004076.rn.1	Cks1b	-0.690125	0.0386322
TC1900000025.rn.1	Tk2	-0.391044	0.0386798
TC0100003865.rn.1	Adrb1	0.53274	0.0387303
TC1100001060.rn.1	MGC95208	-0.569609	0.0387303
TC0200001601.rn.1	Rab13	0.415305	0.0389051
TC1000003864.rn.1	Slc4a1	2.53818	0.0390628
TC1000004366.rn.1	Vps25	-0.42824	0.0390628
TC0400000205.rn.1	RGD2319823_1	1.30558	0.0391344
TC1200001889.rn.1	Cyp3a23/3a1	1.1235	0.0391344
TC0900001656.rn.1	Gpr116	0.750104	0.0392245
TC0400003891.rn.1	Ybx3	1.47999	0.0408094
TC1000001283.rn.1	Acaca	-2.35992	0.0408094
TC0700002721.rn.1	Thap2	-0.594379	0.0409847
TC1900000907.rn.1	LOC679149	0.640164	0.0410548
TC0300002604.rn.1	Dnajc5	-0.412557	0.0410548
TC0800001477.rn.1	Dusp7	-0.989831	0.0410548
TC0600002644.rn.1	LOC690226	-3.02185	0.0410548
TC1100002052.rn.1	Cox17	0.496995	0.0419985
TC0300001903.rn.1	Rin2	0.501771	0.0423686
TC1500002075.rn.1	Cog3	-0.575554	0.0423686
TC0200003387.rn.1	Fndc3b	-0.934038	0.0425766
TC0500000402.rn.1	Ube2j1	-0.419104	0.042627
TC1400000632.rn.1	Sepsecs	-0.722833	0.042627
TC0800002764.rn.1	Rab11a	-0.401789	0.0428693
TC0200004074.rn.1	Zbtb7b	-0.676197	0.0428693
TC0400003305.rn.1	Abtb1	0.45649	0.0431138
TC2000000206.rn.1	Brd2 // LOC100909544	0.726611	0.0433788
TC0800000441.rn.1	Rup2	-0.951584	0.0435414
TC0300001557.rn.1	Tubgcp4	-0.365718	0.0436527
TC0100003162.rn.1	Ints5	-0.466318	0.0436527
TSUnmapped00000233.rn.1	Hiat1	-0.542974	0.0436527
TC1400001705.rn.1	Slain2	-0.308393	0.0439689
TC0100001227.rn.1	Zfp260	-0.423444	0.0439689
TC0600000892.rn.1	Mgat2	-1.05243	0.0444881
TC1900000575.rn.1	Atxn1l	-0.686627	0.0447496
TC1200001069.rn.1	Cdk8	-0.450721	0.044902
TC0100003933.rn.1	KRAB.71	-0.663849	0.044902
TC0300000976.rn.1	Slc43a1	-1.38416	0.0451368
TC1900001674.rn.1	Taf5l	-0.570229	0.0454741
TC2000000816.rn.1	RGD6494712_1	-0.417374	0.0454913
TC0700001350.rn.1	Gpaa1	-0.41725	0.0465991
TC1900001667.rn.1	Acta1	0.447648	0.0466611
TC0300005032.rn.1	Ythdf1	-0.361209	0.0466611
TC1000002460.rn.1	Hbq1 // Hbq1b	1.36348	0.0467609
TC0900002675.rn.1	Tgif1	1.84619	0.0470947
TC0600002223.rn.1	Id2	1.31533	0.0470947
TC1300001560.rn.1	Rgs18	0.905051	0.0470947
TC0900001092.rn.1	Ugt1a5	0.782443	0.0470947
TC2000000247.rn.1	Srsf3	0.756829	0.0470947
TC0100000311.rn.1	Rspo3	0.480248	0.0470947
TC1900000747.rn.1	Cox4i1	0.40764	0.0470947
TC0800002101.rn.1	Rp9	0.31495	0.0470947
TC1900001684.rn.1	RGD1559896	-0.41619	0.0470947
TC0400003930.rn.1	Lrp6	-0.798221	0.0470947
TC0300002578.rn.1	Slc17a9	-1.62373	0.0473832
TC0200000228.rn.1	Enc1	1.54311	0.0476531
TC1000003078.rn.1	Kdm6b	1.00044	0.0480274
TC1200001704.rn.1	Taok3	0.831138	0.0488498
TC0100007532.rn.1	Ranbp6	-0.632528	0.0488498
TC0500002880.rn.1	RGD1561252_1	-0.645561	0.0492901
TC0900000699.rn.1	Aox4	-1.43989	0.0499399
TC1300000180.rn.1	Gpr39	0.96485	0.0499752
TC1000003455.rn.1	Appbp2	-0.389332	0.0499752
TC0900002107.rn.1	Klf7	0.966031	0.0499853
TC0900000222.rn.1	Srf	0.940823	0.0499853

## Sheet: 0.5 hr Nonisch vs Sham
Probeset ID	Gene Symbol	log2FC	q-value
TC0600001192.rn.1	Fos	4.08789	3.12922e-07
TC1300000229.rn.1	Il10	1.91162	3.12922e-07
TC0400001933.rn.1	Apold1	4.20952	1.56322e-06
TC1300001553.rn.1	Rgs2	1.95138	1.56322e-06
TC1600000292.rn.1	Gdf15	2.64564	1.13694e-05
TC0700001450.rn.1	Maff	1.5322	4.81691e-05
TC1300001556.rn.1	Rgs1	3.75697	5.05126e-05
TC0700000683.rn.1	Phlda1	0.87905	5.33307e-05
TC1600001051.rn.1	Efnb2	1.24572	5.62213e-05
TC0700001870.rn.1	Nr4a1	5.56489	6.18558e-05
TC0700002130.rn.1	Gadd45b	4.08289	9.05485e-05
TC0500000217.rn.1	Gem	3.83973	0.00097408
TC0700000889.rn.1	RGD1565117	1.55151	0.00097408
TC1300002212.rn.1	Atf3	1.83226	0.00121484
TC0100008164.rn.1	RGD1565057_1	0.757988	0.00134856
TC0700000913.rn.1	RGD7673895_1	2.91336	0.00149863
TC0800001477.rn.1	Dusp7	-1.57087	0.00196223
TC1100001169.rn.1	RGD1563888	1.93497	0.00196223
TC1100001805.rn.1	Fam43a	0.720324	0.00196223
TC2000001519.rn.1	Ddit4	1.31846	0.00196223
TC2000000564.rn.1	Arid5b	1.1846	0.00201537
TC0500004088.rn.1	Slc25a33	1.54923	0.00242433
TC0X00002660.rn.1	Hprt1	0.660117	0.00244615
TC1200000390.rn.1	Serpine1	4.13284	0.00244615
TC1700001400.rn.1	S1pr3	0.913143	0.00244615
TC0200004389.rn.1	Cttnbp2nl	1.04115	0.00259557
TC0100002100.rn.1	Prkrir	-0.737169	0.00260865
TC0600002478.rn.1	Nfkbia	2.3738	0.0029238
TC0300001675.rn.1	Bcl2l11	1.45679	0.00300422
TC0800003556.rn.1	Csrnp1	1.12998	0.00317777
TC1100001209.rn.1	Adamts1	2.75407	0.00351011
TC0100005397.rn.1	Ppp1r15a	3.40901	0.00371118
TC1700000484.rn.1	Pxdc1	1.27506	0.00371118
TC0900002675.rn.1	Tgif1	2.59902	0.00397051
TC0300004146.rn.1	Il1a	2.44351	0.00438315
TC0800000257.rn.1	RGD1308472_1	0.615257	0.00439307
TC0X00002697.rn.1	Hprt1	0.650884	0.00439307
TC2000000750.rn.1	Gja1	0.719237	0.00499596
TC2000001752.rn.1	Prdm1	1.07059	0.00554654
TC1200001704.rn.1	Taok3	1.28152	0.00575644
TC0200001554.rn.1	Rit1	-0.63758	0.00659159
TC0200001107.rn.1	Ccrn4l	3.61819	0.00691636
TC1200001889.rn.1	Cyp3a23/3a1	1.476	0.00718988
TC0300001511.rn.1	Chac1	7.02128	0.00775343
TC0600001996.rn.1	Fosl2	1.29856	0.00775343
TC0700001328.rn.1	fasor	-0.712714	0.00775343
TC1300001434.rn.1	Btg2	5.06171	0.00775343
TC1700001064.rn.1	Arl5b	2.57254	0.00775343
TC1500000054.rn.1	Kcnk5	1.63235	0.00780356
TC0700002428.rn.1	Chpt1	0.884807	0.00829308
TC1200000759.rn.1	Prkab1	-1.05819	0.00840195
TC1700002391.rn.1	Prelid1	-0.765098	0.00947184
TC0100004082.rn.1	Tnfaip3	3.41853	0.00948101
TC1100002052.rn.1	Cox17	0.671256	0.00982278
TC1700000924.rn.1	Pfkfb3	0.957355	0.00996467
TC0300004376.rn.1	Thbd	1.31192	0.0102084
TC0300000944.rn.1	Nup35	-0.788284	0.0106771
TC1200001092.rn.1	Cyp3a23/3a1	1.49905	0.0115202
TC1300001185.rn.1	Rnf152	0.884709	0.0119794
TC1300001494.rn.1	Nr5a2	0.857919	0.0119794
TC0900000908.rn.1	Cyp27a1	0.785167	0.0119986
TC1400001132.rn.1	Zrsr1	1.89289	0.0122898
TC0300002636.rn.1	Il36b	0.581351	0.0134697
TC0500000003.rn.1	RGD7531964_1	-0.878045	0.0140989
TC0500002546.rn.1	Topors	0.824878	0.0146016
TC0800000917.rn.1	RGD1562747	0.823397	0.0146016
TC0100000737.rn.1	Slc27a5	1.09211	0.0147456
TC0500004050.rn.1	Ubiad1	-0.635777	0.0156942
TC2000001267.rn.1	Sik1	4.32099	0.0156942
TC0100003341.rn.1	Zfand5	0.956793	0.0157385
TC0200004444.rn.1	Csf1	-0.829884	0.0157385
TC0400002710.rn.1	Zc3hav1l	-0.613153	0.0157385
TC0500003159.rn.1	Jun	4.53331	0.0157385
TC0X00001962.rn.1	Hdac8	0.439264	0.0157385
TC1500001330.rn.1	Top2b	0.380309	0.0157385
TC0100007769.rn.1	Scd1	-6.758	0.0162305
TC0300003140.rn.1	Nr4a2	3.61379	0.0169306
TC0200003217.rn.1	LOC100909688	-0.707497	0.0179078
TC1000000923.rn.1	Sat2	0.938866	0.0192206
TC0300000118.rn.1	Surf2	0.733115	0.0196667
TC0500000617.rn.1	Nr4a3	1.08459	0.0196667
TC0700000053.rn.1	Itga7	0.656826	0.0196667
TC0X00000210.rn.1	LOC100361713	-0.791868	0.0196667
TC1500002075.rn.1	Cog3	-0.613658	0.019868
TC0100006735.rn.1	9130023H24Rik	-1.10068	0.0210577
TC0300000366.rn.1	MTA_TC0600003591.mm	0.811645	0.0210935
TC0400000382.rn.1	Tmem106b	1.08299	0.0210935
TC1000000908.rn.1	Per1	1.98457	0.0211392
TC1700002359.rn.1	Acbd5	0.573224	0.0211392
TC0200002618.rn.1	Jmy	0.802536	0.0219993
TC0200002692.rn.1	Hexb	0.86927	0.0222832
TC1700002046.rn.1	Klf6	1.5759	0.0222832
TC0700000288.rn.1	Zfp472	-0.772719	0.0225832
TC0300002898.rn.1	Zbtb43	0.640559	0.0226825
TC0100003823.rn.1	Dusp5	1.70643	0.0234053
TC0200000395.rn.1	Ppap2a	0.768945	0.0243209
TC0200004903.rn.1	Dnajb4	1.11189	0.0245565
TC0100002668.rn.1	Bckdk	-0.708717	0.0248852
TC2000000077.rn.1	Rpp21	-1.0691	0.0254979
TC0200001206.rn.1	Tsc22d2	1.01871	0.0256225
TC0500002363.rn.1	Ripk2	-0.530716	0.0256225
TC0800002764.rn.1	Rab11a	-0.412041	0.0256225
TC1000003078.rn.1	Kdm6b	0.962524	0.0256225
TC1900000431.rn.1	Rbmxrtl	-0.819464	0.0256225
TC1500000198.rn.1	Styx	-0.537371	0.0259768
TC0100004202.rn.1	Vnn3	1.16757	0.0274063
TC0900000901.rn.1	Rqcd1	-0.52156	0.0274063
TC0600002367.rn.1	Ifrd1	2.13094	0.0282515
TC1600001348.rn.1	Zfp961	-0.661649	0.0284014
TC0700001165.rn.1	Rnf139	0.586729	0.0286474
TC2000001451.rn.1	Egr2	0.696914	0.0286474
TC0400003646.rn.1	Erc1	0.552345	0.0289995
TC0900002107.rn.1	Klf7	1.02907	0.0289995
TC1400002320.rn.1	Slc1a4	2.69179	0.0289995
TC0100001161.rn.1	Zfp36	1.37614	0.0291447
TC1300002126.rn.1	Hlx	0.706167	0.0291447
TC1500000611.rn.1	Mipep	0.415448	0.0291447
TC0200002953.rn.1	Parp8	0.491301	0.0292455
TC0100005124.rn.1	Zfp74	-0.493319	0.0294692
TC1000002369.rn.1	Tceb2	-0.747891	0.0294692
TC0100000943.rn.1	Ptgir	0.474968	0.0296909
TC0100001798.rn.1	Akap13	0.7424	0.0296909
TC0100003933.rn.1	KRAB.71	-0.791468	0.0296909
TC0100004945.rn.1	PVR	2.54	0.0296909
TC0100005824.rn.1	Mrpl46	-0.596755	0.0296909
TC0100006586.rn.1	Nupr1	1.39531	0.0296909
TC0200001022.rn.1	Spry1	0.844227	0.0296909
TC0200003590.rn.1	Pabpc4l	0.439794	0.0296909
TC0300001616.rn.1	Sema6d	0.68194	0.0296909
TC0400001399.rn.1	Klf15	1.00397	0.0296909
TC0500001110.rn.1	Ppap2b	0.956779	0.0296909
TC0500003746.rn.1	Trnau1ap	-0.42471	0.0296909
TC0600002109.rn.1	Rhob	2.86279	0.0296909
TC0700000384.rn.1	Prdm4	-0.67656	0.0296909
TC0800002358.rn.1	Sorl1	1.16335	0.0296909
TC0800002401.rn.1	Hinfp	-0.660937	0.0296909
TC0800002427.rn.1	Atp5l	-0.78216	0.0296909
TC0900001486.rn.1	Ccdc94	-0.801754	0.0296909
TC0X00000331.rn.1	Syap1	0.556261	0.0296909
TC0X00001971.rn.1	RGD1562895_1	0.597646	0.0296909
TC1000001371.rn.1	Coil	-0.379601	0.0296909
TC1000001372.rn.1	Trim25	-1.28256	0.0296909
TC1000002133.rn.1	RGD7612128_1	-0.99042	0.0296909
TC1300000868.rn.1	Desi2	0.598045	0.0296909
TC1500000728.rn.1	RGD7692244_1	-0.512263	0.0296909
TC1500001417.rn.1	Rpp14	0.567963	0.0296909
TC1600000348.rn.1	Csgalnact1	0.610149	0.0296909
TC0X00000281.rn.1	Tmsb4x	-0.950032	0.0297542
TC1200000785.rn.1	Mlec	-1.14127	0.0297542
TC1200000920.rn.1	Insr	0.697296	0.0297542
TC1300000985.rn.1	Dusp10	1.67725	0.0297542
TC1400000559.rn.1	Rell1	1.71153	0.0297542
TC1800000839.rn.1	Smad2	-0.409773	0.0297542
TC0100000311.rn.1	Rspo3	0.478577	0.029794
TC0100001142.rn.1	RGD7646794_1	-0.92646	0.029794
TC1200001775.rn.1	Fam222a	0.766364	0.029794
TC0200003901.rn.1	Rapgef2	0.523832	0.0297973
TC1000004025.rn.1	Slc16a6	1.40535	0.0300048
TC0700001627.rn.1	Pim3	1.06209	0.0308416
TC1400001690.rn.1	Dcun1d4	-0.480854	0.0310731
TC0100003873.rn.1	Fam160b1	1.21338	0.0311166
TC1000000226.rn.1	Igfals	-1.57921	0.0311166
TC0900000665.rn.1	Coq10b	2.84231	0.0313035
TC0700001594.rn.1	Ttc38	0.78104	0.0329428
TC0400002711.rn.1	Zc3hav1	-0.680176	0.0334138
TC1400000512.rn.1	Rbm47	0.603345	0.0334138
TC1800001014.rn.1	Esco1	-0.399565	0.0340839
TC0200003481.rn.1	Fxr1	0.675229	0.034113
TC0700004046.rn.1	Zfp347	-0.41866	0.0342495
TC1000004101.rn.1	Cd300lf	-0.734317	0.0342495
TC1100000492.rn.1	Nfkbiz	1.93781	0.0342495
TC0200003000.rn.1	Ghr	-0.918441	0.034424
TC1200001189.rn.1	Mafk	0.44797	0.034424
TC0600000699.rn.1	Pnpla8	0.718563	0.0348829
TC0700002268.rn.1	Zfp81	-0.576322	0.0348829
TC0700003834.rn.1	Asb8	-0.422301	0.0348829
TC1700001055.rn.1	Mrc1	0.734927	0.0348829
TC1400000115.rn.1	Hsd17b11	0.859689	0.0349142
TC0800002814.rn.1	Tpm1	0.596567	0.0353052
TC1000000617.rn.1	Gm2a	-0.914445	0.0355019
TC0200000228.rn.1	Enc1	2.08047	0.0362171
TC0800000441.rn.1	Rup2	-0.912825	0.0364107
TC0800001507.rn.1	Rassf1	0.582667	0.0364107
TC0800003369.rn.1	Apeh	0.945076	0.0364107
TC1000000601.rn.1	Fnip1	0.712077	0.0364107
TC1200001125.rn.1	Zfp12	-0.503577	0.0364107
TC1400000959.rn.1	Ccm2	-0.340262	0.0364107
TC1400001042.rn.1	RGD7713719_1	-0.780945	0.0364107
TC1900001584.rn.1	Zdhhc7	-0.506912	0.0364107
TC0500001749.rn.1	Camk2n1	0.836326	0.0370692
TC0700000244.rn.1	LOC691170	-1.01366	0.0370692
TC0900001934.rn.1	Hibch	1.20746	0.0378508
TC2000000226.rn.1	Zbtb9	-0.373218	0.0380668
TC0X00001324.rn.1	Mospd1	0.544791	0.0396915
TC0100008050.rn.1	Lamtor1	-0.726323	0.0398398
TC1200000360.rn.1	Mepce	-0.730749	0.0407964
TC0100000418.rn.1	Esr1	-1.56337	0.0413049
TC0800000366.rn.1	Srpr	-0.906243	0.0413049
TC1100001039.rn.1	Cebpd	0.905139	0.0413049
TC0600001813.rn.1	Zfp36l2	0.742199	0.0415814
TC0100006299.rn.1	Taf10	-0.781798	0.0422394
TC1200001430.rn.1	Rabgef1	0.596639	0.0422394
TC0100003004.rn.1	Pold4	0.520418	0.0423059
TC0700001801.rn.1	RGD1307226_1	-1.27983	0.0441147
TC0700003804.rn.1	Slc38a2	2.39453	0.0441147
TC0800002239.rn.1	LOC100360049	-1.62749	0.0441147
TC0X00000882.rn.1	Armcx1	0.366136	0.0441147
TC1300001802.rn.1	Atp1b1	2.12745	0.0441147
TC1400001209.rn.1	KRAB.12	-0.79596	0.0441147
TC1400001514.rn.1	Afm	-0.575474	0.0441147
TC0100007146.rn.1	Cdc42ep2	0.558814	0.0442892
TC2000001594.rn.1	LOC100365935	1.37275	0.0444969
TC0500000118.rn.1	Sox17	0.523771	0.0446794
TC0100001915.rn.1	Stard5	-0.823333	0.0447579
TC0200003818.rn.1	Ccnl1	1.22832	0.0447579
TC0800000203.rn.1	Pin1	-0.359309	0.0447579
TC1800000033.rn.1	Gata6	-0.938247	0.0447579
TC0700003709.rn.1	Rabl2a	-0.823125	0.0458518
TC0600002648.rn.1	RGD7521150_1	-1.97379	0.0461878
TC1100001060.rn.1	MGC95208	-0.552771	0.0462889
TC0700003867.rn.1	Tuba1b	-1.42071	0.0464587
TC0100001348.rn.1	LOC690000	-0.920009	0.0464773
TC0400000205.rn.1	RGD2319823_1	1.27159	0.0464773
TC0500002698.rn.1	Alg2	-0.62424	0.0464773
TC0700001841.rn.1	Mettl7a	1.85032	0.0464773
TC0800001797.rn.1	Fam198a	1.12698	0.0464773
TC0900000039.rn.1	Ptp4a1 // LOC100365697	1.47582	0.0464773
TC1000001283.rn.1	Acaca	-2.28339	0.0464773
TC1000001302.rn.1	Tbx2	0.496815	0.0464773
TC0700000805.rn.1	Styxl2	-0.51575	0.0472353
TC1500002019.rn.1	RGD6499750_1	-0.675155	0.0472353
TC0800003046.rn.1	Fam46a	-1.44726	0.0476183
TC1200000873.rn.1	Noc4l	-0.490706	0.0476185
TC1700001628.rn.1	Ppp1r3g	4.10841	0.0476721
TC0100005217.rn.1	Capns1 // LOC100911363 // LOC100912380	-0.592266	0.0476768
TC1000002134.rn.1	RGD7652525_1	-0.944505	0.0476768
TC1000002690.rn.1	Rmnd5b	-0.512241	0.0476768
TC1800000957.rn.1	Cyb5a	0.579277	0.0476768
TC0300001785.rn.1	Bmp2	0.69181	0.0476778
TC0900001764.rn.1	Ptp4a1	1.33388	0.0477942
TC0100003676.rn.1	LOC681458	-1.44438	0.047959
TC1100000638.rn.1	Pla1a	1.61982	0.047959
TC0700003507.rn.1	Josd1	0.708082	0.047992
TC1000004324.rn.1	RGD7752978_1	-1.75334	0.047992
TC1600001011.rn.1	Irs2	3.6606	0.047992
TC0700003151.rn.1	Sntb1	2.61509	0.0492495
TC1300002046.rn.1	Smyd3	0.420928	0.0492495
TC0400000244.rn.1	Adam22	0.736728	0.0494095
TC0500001058.rn.1	Cachd1	0.372373	0.0495933
TC0700000526.rn.1	Ndufa12	-0.452771	0.0496705
TC0200001779.rn.1	Tuba1c // Tuba1b // LOC100909441	-1.45398	0.0499909

## Sheet: 2 hr Reperfused vs Sham
Probeset ID	Gene Symbol	log2FC	q-value
TC0200002762.rn.1	RGD1310139_2	2.97841	2.50669e-09
TC0200002767.rn.1	LOC100909748 // Mast4	2.05029	2.50669e-09
TC0400001580.rn.1	Vhl	2.20585	2.00088e-08
TC0300001616.rn.1	Sema6d	1.84803	4.91467e-07
TC0700003958.rn.1	Krt8	3.41634	4.91467e-07
TC2000000644.rn.1	Sowahc	2.72118	1.80525e-06
TC0900002035.rn.1	Trak2	2.64291	2.11435e-06
TC0400001399.rn.1	Klf15	-1.94784	2.32174e-06
TC0500002798.rn.1	Ctnnal1	1.29564	2.32174e-06
TC0100001798.rn.1	Akap13	1.73925	2.91449e-06
TC1100001987.rn.1	Arvcf	-0.86895	2.91449e-06
TC1400002180.rn.1	Urgcp	1.02491	2.91449e-06
TC0600003153.rn.1	Slc25a29	1.67695	3.22764e-06
TC1000000124.rn.1	Ppl	3.68812	3.76746e-06
TC0X00000145.rn.1	Ccdc120	1.59325	5.72881e-06
TC1300000552.rn.1	Abl2	1.19333	5.72881e-06
TC1300000754.rn.1	Adamts4	2.6141	5.7717e-06
TC0300001693.rn.1	Slc20a1	3.65326	6.82143e-06
TC0200001192.rn.1	Tm4sf4	1.65686	7.43885e-06
TC0700003377.rn.1	Fam83h	1.69927	7.46982e-06
TC0100003003.rn.1	Clcf1	1.75826	7.5196e-06
TC0700002139.rn.1	Dot1l	2.0116	8.01637e-06
TC1700000784.rn.1	Arhgap12	-1.08409	8.0195e-06
TC0800003420.rn.1	Ptpn23	1.73053	8.24626e-06
TC1700000924.rn.1	Pfkfb3	1.59511	1.23966e-05
TC0100003122.rn.1	Trpt1	-0.787247	1.50435e-05
TC0700002175.rn.1	Midn	2.43156	1.50435e-05
TC0800001124.rn.1	Bmp5	-1.07752	1.88699e-05
TC0800003428.rn.1	Pth1r	-0.899145	1.9699e-05
TC0100001041.rn.1	Plaur	1.555	2.25737e-05
TC1200001546.rn.1	Hip1r	0.973073	2.92534e-05
TC0400004131.rn.1	Fam60a	0.900014	3.05195e-05
TC1900000241.rn.1	N4bp1	1.26277	3.23995e-05
TC0200001120.rn.1	Dusp14l1	1.39654	3.25405e-05
TC0800001785.rn.1	Vipr1	-0.92025	3.25405e-05
TC0800002544.rn.1	Zc3h12c	1.51576	3.37481e-05
TC1200000240.rn.1	Rnf216	-0.752859	3.37481e-05
TC0200003929.rn.1	Gucy1b3	-1.28295	3.59447e-05
TC1200001704.rn.1	Taok3	-1.70246	3.71024e-05
TC1200000297.rn.1	Zfand2a	3.71444	3.81182e-05
TC1600001443.rn.1	Atp6v1b2	1.87391	4.25158e-05
TC0500001463.rn.1	Stk40	1.31149	5.07123e-05
TC1800000731.rn.1	Tubb6	2.50131	5.07123e-05
TC0500004011.rn.1	Tnfrsf1b	2.52986	5.51497e-05
TC0600002845.rn.1	Elmsan1	0.853767	5.99509e-05
TC1900000503.rn.1	Nfatc3	-0.660818	5.99509e-05
TC0500002214.rn.1	Atp6v1h	0.836448	6.122e-05
TC0900002718.rn.1	Tmbim1	1.60894	6.34654e-05
TC0100000093.rn.1	Hivep2	2.37761	6.67983e-05
TC0800003670.rn.1	Yap1	0.991289	6.81312e-05
TC0100004945.rn.1	PVR	4.26881	6.89907e-05
TC0200000844.rn.1	Mtfr1	-0.838204	6.89907e-05
TC1800000230.rn.1	Map3k2	1.12656	6.89907e-05
TC0300002381.rn.1	Ptpn1	1.3616	7.01364e-05
TC1200000143.rn.1	Slc7a1	2.13539	7.01364e-05
TC0300000455.rn.1	Lhx2	-0.779417	7.12286e-05
TC0X00000083.rn.1	Bcor	1.50781	7.12286e-05
TC1000002359.rn.1	Tnfrsf12a	5.09855	7.12286e-05
TC1100001471.rn.1	Senp7	-1.25572	7.47975e-05
TC0100000059.rn.1	Fbxo30	1.00147	9.06345e-05
TC0300002215.rn.1	Top1	1.18278	9.06345e-05
TC0300002613.rn.1	Pcmtd2	-0.93146	9.80357e-05
TC0400001581.rn.1	Irak2	1.24687	9.80357e-05
TC1100001805.rn.1	Fam43a	1.07057	9.80357e-05
TC1900001556.rn.1	Mphosph6	1.25888	9.80357e-05
TC1900001584.rn.1	Zdhhc7	0.973758	9.80357e-05
TC0100005746.rn.1	Nr2f2	-1.11033	9.84567e-05
TC0200004748.rn.1	Nfkb1	1.36544	9.84567e-05
TC0600003291.rn.1	Dgcr2 // LOC100910275	-0.838378	9.84567e-05
TC0800001615.rn.1	Lrrfip2	0.772106	9.84567e-05
TC1300001255.rn.1	Inhbb	0.987027	9.84567e-05
TC1300001975.rn.1	RGD1562462	1.5145	9.84567e-05
TC0700002395.rn.1	Eid3	0.927992	9.96677e-05
TC0600000940.rn.1	LOC690035	-0.65381	0.000100554
TC1000004379.rn.1	RGD7565702_1	1.12976	0.000101107
TC0100007387.rn.1	Anxa1	1.93226	0.000102872
TC0300004376.rn.1	Thbd	1.85725	0.000104808
TC1200000409.rn.1	Ywhag	1.19171	0.000105979
TC1000002593.rn.1	Ccng1	2.32329	0.000108819
TC0300001785.rn.1	Bmp2	-1.3292	0.000114252
TC0400000752.rn.1	Casp2	1.02051	0.000114252
TC0300001160.rn.1	Phf21a	-0.678403	0.000123246
TC0700000913.rn.1	RGD7673895_1	2.44149	0.000123642
TC0800001288.rn.1	Plscr1	0.897781	0.000125987
TC1600001462.rn.1	Nat1	-0.704924	0.000131091
TC1100002010.rn.1	poloy	-0.936844	0.000132875
TC0800002116.rn.1	Tbx20	-1.71799	0.000151048
TC0200004654.rn.1	Alpk1	1.34581	0.000155729
TC0X00000361.rn.1	Cdkl5	-1.26897	0.000159967
TC1200001189.rn.1	Mafk	0.776087	0.000174271
TC1300001955.rn.1	Dusp23	-0.757777	0.000174271
TC1600001672.rn.1	Fat1	2.51845	0.000174271
TC0400000310.rn.1	Casd1	-1.00737	0.000175917
TCUn_AABR07024291v100000001.rn.1	Ppp2ca // LOC100362453	1.01639	0.000175917
TC1000000702.rn.1	Map2k3	1.82401	0.000180086
TC1000000772.rn.1	Map2k3	1.78792	0.000182008
TC1000000507.rn.1	Gfpt2	1.90038	0.000188799
TC0500001615.rn.1	Wasf2	0.877379	0.000199446
TC0300004820.rn.1	B4galt5	1.73802	0.000212847
TC0400000509.rn.1	RGD2319900_1	0.982049	0.000214487
TC0600000931.rn.1	Frmd6	1.52846	0.000214789
TC0700002721.rn.1	Thap2	-0.976807	0.000227761
TC0500003619.rn.1	Ncdn	1.4729	0.000230171
TC0500000217.rn.1	Gem	2.46127	0.000239283
TC1400002125.rn.1	Limk2	1.29297	0.000239913
TC0100005950.rn.1	Abhd17c	0.817815	0.000263057
TC1800001775.rn.1	Ctdp1	0.67035	0.000263057
TC0400003863.rn.1	Olr1	4.33895	0.000269844
TC0500000826.rn.1	Kdm4c	-0.513511	0.000270994
TC0300005084.rn.1	Sys1	1.60347	0.00027204
TC1300000937.rn.1	Tp53bp2	0.76948	0.000280049
TCUn_KL568432v100000001.rn.1	RGD3272_1	1.37485	0.000283532
TC0900000115.rn.1	Sema6b	1.25016	0.000293343
TC1400001438.rn.1	Bmp2k	1.34135	0.000302324
TC0100004830.rn.1	RGD1564801	1.15606	0.000304278
TC0100006189.rn.1	Bcl2l1 // Bcl2l1-ps1	2.12289	0.000304278
TC0200004612.rn.1	Synpo2	0.768178	0.000304278
TC0300003793.rn.1	Qser1	0.902126	0.000304278
TC0900000907.rn.1	Ttll4	1.10792	0.000304278
TC0100001915.rn.1	Stard5	-1.35537	0.000304649
TC1400000798.rn.1	LOC680039	1.04786	0.000308949
TC0700001411.rn.1	Csf2rb	1.97561	0.000315404
TC0100004388.rn.1	Cnksr3	0.790309	0.000321866
TC1300001553.rn.1	Rgs2	1.30123	0.00033461
TC0600002944.rn.1	Gtf2a1	-0.811298	0.000337598
TC1300001364.rn.1	Pfkfb2	1.08711	0.000345772
TSUnmapped00000011.rn.1	Ppp2ca	1.2211	0.000346619
TC0300004784.rn.1	Zmynd8	-0.70316	0.000356265
TC0100008071.rn.1	Ahnak	2.01599	0.000372836
TC1100000340.rn.1	Ets2	1.83961	0.000372836
TC0200003938.rn.1	Lrat	-1.73998	0.000374722
TC0400002388.rn.1	Tfpi2	1.23007	0.000374722
TC1300000868.rn.1	Desi2	0.750902	0.000375998
TC1300001556.rn.1	Rgs1	2.43924	0.000375998
TC1200000752.rn.1	Hspb8	2.00427	0.000378836
TC1000003279.rn.1	LOC303341	1.12684	0.00038026
TC0100000311.rn.1	Rspo3	-0.768998	0.000382314
TC0600001735.rn.1	Prkd3	-1.59244	0.000401632
TC0800003434.rn.1	Rtp3	-2.83057	0.000401632
TC1300001976.rn.1	RGD7636450_1	1.47749	0.000401632
TC1300000459.rn.1	Ivns1abp	1.45695	0.00040883
TC0900001114.rn.1	Cxcr7	1.53567	0.000411711
TC1400000259.rn.1	G3bp2	1.14277	0.000423082
TC1500000272.rn.1	Ap5m1	-0.494212	0.000423082
TC0500000733.rn.1	Ugcg	2.31044	0.000436609
TC0700001888.rn.1	Krt18	2.38034	0.000444957
TC11_KL568024v1_random00000001.rn.1	Fam43a // LOC100909474	1.09586	0.00045173
TC1900000145.rn.1	Hmox1	3.50342	0.000460874
TC0100001541.rn.1	Zdhhc13	1.25166	0.00047351
TC0100007128.rn.1	Sipa1	-0.778201	0.00047351
TC0200000677.rn.1	Zfp622	1.20703	0.00047351
TC0200002282.rn.1	LOC365949	-0.829274	0.00047351
TC0300004380.rn.1	Cd93	1.63898	0.00047351
TC0700000216.rn.1	Sbno2	1.22651	0.00047351
TC0800000376.rn.1	Pus3	1.19193	0.00047351
TC2000000564.rn.1	Arid5b	1.19826	0.00047351
TC0700003385.rn.1	Plec	1.14345	0.000489895
TC1000004204.rn.1	Usp36	1.40489	0.000489895
TC0600002250.rn.1	Trappc12	-0.536222	0.000500277
TC1500000763.rn.1	Tnfrsf10b	1.40922	0.000504328
TC0300003791.rn.1	Tcp11l1	1.31377	0.000523552
TC0200003930.rn.1	Gucy1a3	-1.02611	0.000525841
TC0700002329.rn.1	Timp3	2.42755	0.000525841
TC0100000793.rn.1	LOC691135	0.742277	0.000526046
TC1200001687.rn.1	RGD1562310	1.00105	0.000529574
TC0200002943.rn.1	Pelo	1.24833	0.000530439
TC1800000985.rn.1	Rttn	-0.601855	0.000539029
TC0200003247.rn.1	Pcsk1	1.29989	0.000541776
TC0100003353.rn.1	Tmem2	2.13062	0.000542795
TC0900000670.rn.1	Mars2 // LOC100911305	0.922897	0.000546313
TC0400001103.rn.1	Rnf103	1.41966	0.000559596
TC0900001374.rn.1	RGD6503701_1	-0.784403	0.000578846
TC0X00002198.rn.1	Zmat1	-0.754366	0.000578846
TC1000002999.rn.1	Hs3st3b1	-1.32679	0.000580898
TC0300002093.rn.1	Cbfa2t2	-0.80546	0.000581036
TC1000004079.rn.1	Cdc42ep4	0.732348	0.000581209
TC0300000259.rn.1	Fam102a	2.85522	0.000582746
TC0100007704.rn.1	Rrp12	1.77344	0.000603325
TC0300001661.rn.1	Adra2b	-0.863937	0.000620374
TC0400001426.rn.1	Nr2c2	-0.832003	0.000620374
TC0600000075.rn.1	Eml4	1.42933	0.000620374
TC0X00000410.rn.1	Sat1	1.84572	0.000620374
TC1000002114.rn.1	Fn3krp	-0.654447	0.000620374
TC1400002129.rn.1	Smtn	-1.03482	0.000620374
TC1700001107.rn.1	Otud1	0.955012	0.000620374
TC1700001530.rn.1	Pak1ip1	1.64427	0.000620374
TCUn_KL568307v100000001.rn.1	LOC100910557	0.753986	0.000620374
TC1400002320.rn.1	Slc1a4	2.67073	0.00062894
TC1700001560.rn.1	Gfod1	0.877506	0.000633703
TC1000001058.rn.1	Mnt	0.813125	0.000649448
TC0100006518.rn.1	Dcun1d3	0.647332	0.000665944
TC0500003672.rn.1	Hdac1	-0.582571	0.000665944
TC0400001293.rn.1	Alms1	-0.579108	0.000670047
TC0100004731.rn.1	RGD7631966_1	-0.773258	0.000701992
TC0500002690.rn.1	Tbc1d2	3.01645	0.000765481
TC0700002387.rn.1	RGD1563365	1.39366	0.000768204
TC0700000683.rn.1	Phlda1	0.96349	0.000778384
TC0400002323.rn.1	Slc25a40	-0.542744	0.000778659
TC0100004917.rn.1	Fosb	0.881731	0.000791968
TC0100005184.rn.1	Hpn	-0.64381	0.000791968
TC0300000018.rn.1	Psd4	0.776262	0.000791968
TC0900000235.rn.1	Polr1c	0.692668	0.000791968
TC0900000473.rn.1	Arid5a	0.52336	0.000791968
TC0X00000581.rn.1	Stard8	-0.659655	0.000791968
TC1000000317.rn.1	Stk10	1.41675	0.000791968
TC1700000854.rn.1	Fzd8	-1.58256	0.000791968
TC1700001448.rn.1	Ippk	0.876488	0.000791968
TC0800002625.rn.1	RGD1305464	0.950372	0.000799804
TC0700003496.rn.1	Tmem184b	1.03029	0.000808347
TC0300002248.rn.1	Sgk2	2.60667	0.000815528
TC0800001156.rn.1	Ick	-1.0589	0.000815528
TC0900000515.rn.1	Pdcl3	0.738629	0.000819236
TC0300001675.rn.1	Bcl2l11	1.3935	0.000830441
TC0100003723.rn.1	Pprc1	1.60728	0.000856076
TC0500003650.rn.1	Zfp362	-0.482836	0.000856076
TC0800000579.rn.1	Ift46	-0.692126	0.000856076
TC1600001467.rn.1	Naf1	0.757166	0.000856076
TC0100004464.rn.1	Agpat4	1.05798	0.000870547
TC0500002714.rn.1	Baat	-0.722694	0.000870547
TC1600000804.rn.1	Pomk	-0.676448	0.000870547
TC0400003585.rn.1	Plxnd1	-0.843519	0.0008815
TC0600000560.rn.1	Fam110c	1.5573	0.0008815
TC1000002941.rn.1	Top3a	-0.710667	0.000887012
TC1800000023.rn.1	Snrpd1	0.802599	0.000904326
TC1000004137.rn.1	H3f3b	0.876096	0.000906976
TC1500001415.rn.1	Pxk	0.691519	0.000910926
TC0300001374.rn.1	Lgr4	-0.906575	0.000924089
TC0800001429.rn.1	Topbp1	-1.34407	0.000924089
TC0100000388.rn.1	Mtrr	-0.495336	0.000959065
TC0200002271.rn.1	Emcn	-1.02823	0.000959065
TC1000001206.rn.1	Rhot1	-0.748632	0.000959065
TC0200004038.rn.1	Lmna	1.16371	0.00096236
TC1600001103.rn.1	Zcchc24	-1.23317	0.000967283
TC0200004496.rn.1	Prmt6	1.15967	0.000968781
TC1000000139.rn.1	Cdip1	-0.62061	0.000968781
TC1400000330.rn.1	Cenpc	-0.480576	0.000968781
TC1200001097.rn.1	Nptx2	0.99014	0.000978357
TC1400000530.rn.1	Rfc1	-0.824599	0.000985551
TC1800000137.rn.1	B4galt6	0.894979	0.000992538
TC1800000131.rn.1	Garem	1.65416	0.00103871
TC0900001128.rn.1	Lrrfip1	1.4959	0.00107789
TC0100001821.rn.1	Aen	1.23293	0.00108066
TC0200004660.rn.1	Ap1ar	1.08488	0.00108066
TC0500002708.rn.1	Tex10	0.626534	0.00108066
TC0900001042.rn.1	LOC100362216	-1.58027	0.00108066
TC1000001277.rn.1	Heatr6	1.29081	0.00108066
TC1000003555.rn.1	Stxbp4	-1.37868	0.00108066
TC1900000411.rn.1	Smarca5	0.772543	0.00108066
TC0300004228.rn.1	Trmt6	1.63472	0.00108505
TC0900000993.rn.1	Agfg1	1.03219	0.00109521
TC1000001056.rn.1	Mettl16	0.795314	0.00109521
TC0500002185.rn.1	Sgk3	-0.599745	0.00111056
TC1700000859.rn.1	Fzd8	-1.72376	0.00112262
TC0700001352.rn.1	Maf1	-0.610451	0.00115025
TSUnmapped00000097.rn.1	Dgcr2	-1.0645	0.00115025
TC0100000329.rn.1	Pdcd6	0.559941	0.00116247
TC0400003538.rn.1	Cidec	2.19742	0.00116247
TC1000001024.rn.1	Shpk	-0.933181	0.00117222
TC1000001059.rn.1	Tsr1	1.69883	0.00117222
TC1900000140.rn.1	Hmgxb4	-0.474283	0.00117222
TC0200001010.rn.1	RGD6498651_1	0.982819	0.00117634
TC0200004486.rn.1	Fam102b	1.1159	0.00117634
TC0300003364.rn.1	Ttc30b	-0.764131	0.00117634
TC0700003277.rn.1	Ndrg1	1.75276	0.00117634
TC1000001590.rn.1	Casc3	0.643538	0.00117634
TC0300002710.rn.1	Nacc2	-0.59951	0.00120591
TC0200000679.rn.1	Zfp622	1.37469	0.0012081
TC0800001107.rn.1	Fam214a	-1.96743	0.0012081
TC1700000281.rn.1	RGD1306058	0.575355	0.0012081
TSUnmapped00000128.rn.1	Ube2i	-0.682688	0.0012081
TC0100002354.rn.1	Wee1	1.10941	0.0012263
TC0100003632.rn.1	Pi4k2a	0.909701	0.00125639
TC0100004572.rn.1	Dll1	0.742434	0.00128855
TC0700002663.rn.1	Ppp1r12a	0.716066	0.00129361
TC0300001741.rn.1	Mavs	-0.903739	0.00130341
TC1100001287.rn.1	Urb1	1.25813	0.00132282
TC1300001908.rn.1	Usp21	-0.643982	0.0013231
TC0100006551.rn.1	Usp31	0.993502	0.00132992
TC0400004165.rn.1	Mbd4	-0.463254	0.00133336
TC0600000098.rn.1	Plekhh2	-0.541318	0.00134635
TC0200001701.rn.1	Pi4kb	0.509594	0.00136123
TC0300004626.rn.1	Tti1	-0.862381	0.00136123
TC1000000581.rn.1	Aff4	0.769986	0.00136123
TC1000003817.rn.1	Ptrf	1.10348	0.00136123
TC1700002054.rn.1	Akr1c1	-2.38223	0.00136123
TC1300002033.rn.1	Hnrnpu	0.713408	0.00136718
TC0800002814.rn.1	Tpm1	0.801541	0.00141529
TC1400000715.rn.1	Tapt1	-0.924574	0.00141568
TC1000000277.rn.1	Nprl3	-0.605256	0.00148841
TC0200004066.rn.1	Efna1	1.81415	0.00156992
TC0700000505.rn.1	Cdk17	0.760652	0.00158196
TC0600001228.rn.1	Cipc	0.671549	0.0016205
TC1500000105.rn.1	Oxsm	-0.628915	0.00163716
TC0800001483.rn.1	Rrp9	0.963383	0.00170707
TC1400002167.rn.1	Znrf3	-0.82815	0.00171742
TC0700003497.rn.1	Csnk1e	0.730608	0.00173924
TC0800000230.rn.1	Ilf3	0.596994	0.00173924
TC1300001694.rn.1	Soat1	1.39247	0.00174066
TC1600000136.rn.1	Gdf2	-0.962441	0.00175407
TC0100003539.rn.1	Btaf1	0.82016	0.00175745
TC0400001941.rn.1	Emp1	2.27943	0.00176572
TC1900000720.rn.1	Usp10	0.958956	0.00178744
TC1000000203.rn.1	Abca3	-0.584122	0.00179153
TC1300001760.rn.1	Suco	1.31117	0.00179585
TC0300001942.rn.1	Gzf1	0.615288	0.00180497
TC1000003693.rn.1	Pip4k2b	-0.716948	0.00180946
TC1200000072.rn.1	RGD7617722_1	-0.791931	0.00180946
TC1900000803.rn.1	Zfp276	0.907551	0.00184507
TC0500003662.rn.1	RGD1561149	1.27979	0.00193101
TC0100003396.rn.1	Tmem252	2.18823	0.00195101
TC0200005012.rn.1	Gar1	0.72535	0.00195101
TC0300000541.rn.1	Mbd5	-0.668548	0.00195101
TC0900001123.rn.1	Cops8	-0.792988	0.00195101
TC1000000313.rn.1	Sh3pxd2b	1.73479	0.00195101
TC1500000907.rn.1	Elf1	0.97566	0.00195101
TC0400002014.rn.1	Golt1b	0.816636	0.00195361
TC0700003312.rn.1	Ago2	1.38749	0.00195361
TC0X00000376.rn.1	Rps6ka3	0.82958	0.00195361
TC0200000262.rn.1	Smn1	0.763694	0.00202102
TC1000000601.rn.1	Fnip1	0.923778	0.00205294
TC1400001785.rn.1	Klhl5	-0.546623	0.00205294
TC0900002262.rn.1	Atg9a	-0.754478	0.00208693
TC0200002603.rn.1	Msh3	-0.519191	0.00209702
TC1700001051.rn.1	Stam	0.690661	0.00209702
TC0800000373.rn.1	Cdon	-1.38205	0.00216338
TC1000003704.rn.1	Fbxl20	-0.711855	0.00219987
TC0100003917.rn.1	Grk5	-0.665113	0.00221177
TC1000002752.rn.1	Sec24a	0.749816	0.00221177
TC0800002446.rn.1	RGD1307500	-0.649859	0.00222424
TC0100005596.rn.1	RGD7750416_1	0.599065	0.00224465
TC0300001724.rn.1	Ptpra	-0.417726	0.00227701
TC0700001627.rn.1	Pim3	1.018	0.00227701
TC1000001479.rn.1	Zfp652	-0.807563	0.00227701
TC0900001540.rn.1	RGD1561662	1.3102	0.0022786
TC0900002399.rn.1	Pde6d	-0.723809	0.0022786
TC0900000808.rn.1	Pikfyve	-0.555131	0.00232114
TC1700000819.rn.1	LOC689920	1.93993	0.00232114
TC0700000190.rn.1	Btbd2	-0.871461	0.00236494
TC0800002548.rn.1	LOC315661	0.808163	0.00236494
TC0100003484.rn.1	Minpp1	0.851216	0.00237023
TC0300003020.rn.1	Scai	-0.69785	0.00237023
TC0500000621.rn.1	Invs	-0.385235	0.0023877
TC0100000792.rn.1	Zfp418	1.00794	0.00241753
TSUnmapped00000184.rn.1	Fam60a	0.951378	0.00248406
TC0600002468.rn.1	Baz1a	1.33403	0.00248673
TC1400001296.rn.1	Lrrc8c	0.764626	0.00255951
TC0400000755.rn.1	Zyx	0.829458	0.0025968
TC0100007146.rn.1	Cdc42ep2	1.00313	0.00260882
TC1900001748.rn.1	Maf	-1.12917	0.00260882
TC0300002261.rn.1	Ttpal	1.68312	0.00268008
TC0900000985.rn.1	Rhbdd1	0.851569	0.00268098
TC0200001371.rn.1	Nmd3	1.48164	0.00268655
TC0700000335.rn.1	Cd320	-1.20566	0.00269844
TC0100001108.rn.1	Cyp2t1	-0.849306	0.00269934
TC0100006944.rn.1	Deaf1	-0.517019	0.00269934
TC1100002052.rn.1	Cox17	0.618023	0.00269934
TC1600000671.rn.1	Lonrf1	0.648824	0.00269934
TC0600001763.rn.1	Map4k3	-0.772233	0.00272159
TC1200001249.rn.1	Taf6	-0.632037	0.00272994
TC1400001622.rn.1	Rest	0.728255	0.00277368
TC0200001744.rn.1	Otud7b	0.699742	0.00281523
TC0X00002685.rn.1	Dmd	-0.720481	0.00284796
TC0200000228.rn.1	Enc1	1.9626	0.0028952
TC0800000656.rn.1	RGD1563941	-0.586866	0.0028952
TC1900001483.rn.1	Tmem231	-0.882179	0.00292239
TC0200003845.rn.1	Kpna4	1.02482	0.00294233
TC1300001674.rn.1	Ier5	1.55295	0.00294233
TC0200002053.rn.1	Sass6	-0.680568	0.00295124
TC0100002966.rn.1	Oraov1	0.765566	0.0029793
TC0200004389.rn.1	Cttnbp2nl	1.11926	0.00299074
TC0500002066.rn.1	Slc35e2b	-1.57464	0.00299074
TC1000002414.rn.1	Tmem204	-0.815195	0.00301505
TC0700004028.rn.1	Phf20l1	-0.460214	0.00306063
TC0600003066.rn.1	Ddx24	1.01072	0.00307074
TC1400002326.rn.1	Aftph	0.427022	0.00307074
TC0100002186.rn.1	Rrm1	-1.02614	0.00308057
TC0400001658.rn.1	Hnrnpf	0.60913	0.00308057
TC0400000092.rn.1	Rheb	0.625099	0.00310853
TC0500003528.rn.1	Zfp69	-0.882663	0.00310853
TC1700001598.rn.1	Dsp	2.14116	0.00310853
TC0800001070.rn.1	Rfx7	-0.559957	0.00313262
TC0100007221.rn.1	Ttc9c	-0.608365	0.00315612
TC0200002919.rn.1	Snx18	0.698376	0.00315612
TC0600000474.rn.1	Rock2	0.958156	0.00315612
TC0600003225.rn.1	Ppp1r13b	1.32148	0.00315612
TC1900000096.rn.1	Ciapin1	0.735353	0.00315612
TC0100002704.rn.1	Plekha1	0.801466	0.00316199
TC0100006652.rn.1	Nfatc2ip	-0.501783	0.00319905
TC0500001176.rn.1	Kti12	0.882468	0.00319905
TC0600000248.rn.1	Lclat1	-0.607673	0.00319905
TC1000001576.rn.1	Grb7	-1.00767	0.00319905
TC2000000247.rn.1	Srsf3	0.944923	0.00322537
TC1900000726.rn.1	RGD1304884	0.801883	0.0032277
TC0800002727.rn.1	Pias1	-0.630741	0.00327289
TC1000004141.rn.1	Trim65	0.883984	0.00327289
TC0700002394.rn.1	Txnrd1	0.971961	0.0032803
TC0800001463.rn.1	Pik3r4	-0.543213	0.0032803
TC0200001938.rn.1	Wdr77	0.974275	0.00328196
TC0100002433.rn.1	Insc	2.33197	0.00330492
TC0100003832.rn.1	Pdcd4	-0.722704	0.00330492
TC1000003082.rn.1	Wrap53	-0.577435	0.00338552
TC1100000630.rn.1	Arhgap31	1.07918	0.00343364
TC1700000021.rn.1	Ercc6l2	-0.509518	0.00348961
TC0700004060.rn.1	RGD1561328	-0.473247	0.00357963
TC1700002011.rn.1	Gtpbp4	1.98949	0.00362324
TC0800002735.rn.1	Smad3	0.548395	0.0036481
TC1500000777.rn.1	Reep4	-0.910059	0.0036481
TC0300002384.rn.1	Pard6b	0.58804	0.00365002
TC0700003798.rn.1	Scaf11	0.64302	0.00365002
TC0800000333.rn.1	Arhgap32	0.486694	0.00365002
TC1600001653.rn.1	RGD1307325	-0.595091	0.00365002
TC1000002059.rn.1	RGD7581982_1	1.9284	0.0037173
TC1600000044.rn.1	Fam208a	-0.69783	0.00378576
TC0300002025.rn.1	Srxn1	0.661574	0.00388075
TC1400000404.rn.1	Kdr	-1.20105	0.00388075
TC0200001934.rn.1	Wdr77	1.25821	0.00388077
TC1800000206.rn.1	Pik3c3	-0.464062	0.00388077
TC1900000070.rn.1	LOC100910721	0.921912	0.00388077
TC1900000074.rn.1	LOC100910721	0.921912	0.00388077
TC1300000912.rn.1	Sde2	0.666128	0.00388531
TC0100001822.rn.1	Isg20	0.757653	0.00389801
TC1200000740.rn.1	Suds3	-0.464834	0.00389801
TC0X00001857.rn.1	Pola1	-0.396321	0.00396053
TC1200000685.rn.1	Tpcn1	-0.807303	0.003977
TC2000001006.rn.1	Hspa1a	1.21727	0.00401746
TC0500002312.rn.1	Dpy19l4	-0.464329	0.00402369
TC0600002384.rn.1	Lrrn3	-0.883849	0.00402369
TC1000003343.rn.1	Nlk	-0.6647	0.00402369
TC1100001743.rn.1	Lrch3	0.615866	0.00402369
TC1700001715.rn.1	Agtr1a	-0.553606	0.00402369
TC0100006759.rn.1	Nsmce4a	-0.457345	0.00404709
TC1900000441.rn.1	Arhgap10	0.48479	0.00404709
TC0100008096.rn.1	Zfp446	0.841685	0.00408401
TC0200001729.rn.1	Mcl1	1.31054	0.00408401
TC1000004140.rn.1	Trim47	1.9009	0.00408401
TC1200001095.rn.1	RGD1309158_1	0.89252	0.00408401
TC0500001698.rn.1	Id3	-0.905312	0.00409595
TC0600002132.rn.1	RGD1559792_1	-0.704464	0.00409595
TC0200004707.rn.1	Sgms2	1.16299	0.00413819
TC0300000943.rn.1	Dusp19	-0.809034	0.00413819
TC2000000310.rn.1	Zfp523	-0.484064	0.00413819
TC0100001154.rn.1	Dyrk1b	-0.66313	0.00416494
TC0300000670.rn.1	Psmd14	0.929068	0.00418262
TC0400001969.rn.1	Strap	0.622059	0.00418262
TC0900001973.rn.1	Hecw2	1.03842	0.00418262
TC0300001827.rn.1	LOC366202	0.532611	0.0042614
TC1000003473.rn.1	Dhx40	-0.557403	0.0042614
TC2000001698.rn.1	Fig4	-0.636653	0.0042614
TSUnmapped00000098.rn.1	Tuba1c	1.3087	0.00427969
TC1100001040.rn.1	Mzt2b	-0.667363	0.00432888
TC2000001800.rn.1	Clic1	1.04868	0.0043699
TC0100001527.rn.1	Gtf2h1	0.937901	0.00437054
TC0900002696.rn.1	Tyms	-0.780358	0.00438416
TC0700000599.rn.1	Dusp6	1.79223	0.00444421
TC1500001417.rn.1	Rpp14	0.57715	0.00449449
TC0100005128.rn.1	RGD7679883_1	0.898005	0.00450395
TC0300004470.rn.1	Trib3	2.59505	0.00450395
TC0600001352.rn.1	RGD1311756	-0.59251	0.00450395
TC1300000905.rn.1	Lin9	-0.689127	0.00450395
TC0100000540.rn.1	merfler	0.868613	0.00452084
TC1300001165.rn.1	RGD1561440_1	-0.723356	0.0045876
TC0300001445.rn.1	RGD1563680	-0.899193	0.00459334
TC0800000314.rn.1	Zbtb44	-0.859792	0.00461247
TC1000000256.rn.1	Rpusd1	-0.482484	0.00462283
TC0400002231.rn.1	Fgl2	1.1578	0.00463118
TC0300002353.rn.1	Cse1l	-0.433084	0.0046531
TC0100006374.rn.1	St5	-0.632974	0.0047236
TC0700002936.rn.1	Mterfd1	-0.59893	0.00483407
TC1500001936.rn.1	RGD7558291_1	-1.0191	0.00483407
TC0300001566.rn.1	Wdr76	-0.567944	0.00484015
TC0X00001585.rn.1	Shroom2	-0.415334	0.00486696
TC1700001189.rn.1	Ctsl	1.13948	0.00486696
TC1600001346.rn.1	Tpm4	1.69165	0.00486802
TC0200001516.rn.1	LOC680772	1.06323	0.0050346
TC1300000967.rn.1	Rab3gap2	0.478807	0.00504223
TC0700002483.rn.1	Nedd1	-0.569914	0.00506077
TC0900000901.rn.1	Rqcd1	0.537378	0.00506179
TC0600001230.rn.1	Tmem63c	0.937116	0.00510226
TC0X00002028.rn.1	Zdhhc15	-0.805666	0.00510909
TC1400000832.rn.1	Mxd4	-0.750759	0.00510909
TC0600000052.rn.1	Tmem178a	-0.702841	0.00513404
TC0100007673.rn.1	Pdlim1	1.55509	0.00517725
TC1000002317.rn.1	Naa60	-0.863483	0.00517725
TC0300003721.rn.1	Api5	0.689918	0.00518007
TC0500003743.rn.1	Gmeb1	0.612339	0.00518007
TC0800000604.rn.1	Bace1	-0.840144	0.00518007
TC1000002777.rn.1	Hspa4	0.821011	0.00519359
TC1700000873.rn.1	Heatr1	1.59804	0.00519805
TC0X00002458.rn.1	Enox2	-0.467407	0.00520679
TC0500000396.rn.1	glavo	1.0854	0.00521074
TC0500004069.rn.1	Kif1b	0.698776	0.00521074
TC0600000144.rn.1	Epas1	0.930197	0.00521074
TC1100000492.rn.1	Nfkbiz	1.2693	0.00521074
TSUnmapped00000111.rn.1	Ankra2	-0.55444	0.00521074
TC0600002797.rn.1	Synj2bp	-0.571461	0.00526806
TC0X00000112.rn.1	Histone.1	-0.803337	0.00526806
TC1000003621.rn.1	Pdk2	-0.672909	0.00526806
TC1900001667.rn.1	Acta1	0.520551	0.00526806
TC0200001769.rn.1	Lix1l	-0.80873	0.00527287
TC0300005079.rn.1	Smox	1.42494	0.00528088
TC0900002107.rn.1	Klf7	1.14127	0.00528088
TC1700000734.rn.1	Yae1d1	1.48256	0.00528088
TC1400001537.rn.1	Utp3	1.08205	0.00531552
TC0200002728.rn.1	Bdp1	0.853477	0.00534961
TC1600002000.rn.1	Fbxo25	-0.406644	0.00534961
TC0100007769.rn.1	Scd1	-6.48471	0.00535789
TC0400003633.rn.1	Ankrd26	-0.494635	0.00535789
TC0400000882.rn.1	Ccdc126	-1.36223	0.00536886
TC0500003709.rn.1	RGD6495176_1	0.532592	0.00536888
TC1100001312.rn.1	Dnajc28	-1.36871	0.00536888
TC1700000875.rn.1	Heatr1	1.62579	0.00537804
TC1700001156.rn.1	RGD7576407_1	-0.774834	0.00541327
TC0X00001964.rn.1	Phka1	-0.384386	0.00542556
TC1000002006.rn.1	Tnrc6c	-0.428676	0.00542556
TC0700003593.rn.1	Arfgap3	1.29821	0.00547218
TC0500002556.rn.1	B4galt1	0.933295	0.00561533
TC1600000591.rn.1	Tlr3	-0.871957	0.00576447
TC1800000052.rn.1	Impact	1.23846	0.00576682
TC1300001639.rn.1	Lamc1	1.4527	0.00580243
TC0300000794.rn.1	Cybrd1	-0.645465	0.00580906
TC0200001709.rn.1	Cdc42se1	0.683465	0.00581152
TC0800001088.rn.1	Rsl24d1	0.758918	0.00581152
TC0200000465.rn.1	RGD1306227	-0.472672	0.00583149
TC1900001105.rn.1	Cnep1r1	-0.836944	0.00584707
TC0500000993.rn.1	Tek	-0.598089	0.00586158
TC0700002446.rn.1	Nr1h4	-1.34413	0.00588569
TC0400003823.rn.1	Tead4	1.11759	0.00589737
TC0X00001056.rn.1	Slc25a43	-0.453237	0.00589737
TC0100007660.rn.1	Noc3l	0.998345	0.00598381
TC0100007805.rn.1	Ldb1	-0.680154	0.00601501
TC1000002961.rn.1	Ulk2	-0.874542	0.00601524
TC0100000364.rn.1	Ice1	0.569663	0.00608311
TC0800000681.rn.1	Ppp2r1b	1.03906	0.0061307
TC0700000230.rn.1	Rnf126	-0.722521	0.00614895
TC0300004492.rn.1	Bcl2l1	0.720629	0.00617935
TC0200004459.rn.1	Gnai3	0.543395	0.00623562
TC0800000714.rn.1	Exph5	-0.863533	0.00623562
TC0900000088.rn.1	Gtf2f1	0.982961	0.00623562
TC0400002027.rn.1	Etnk1	0.96841	0.00624912
TC0400003951.rn.1	RGD1562378 // Hist2h4a // Hist1h4a // LOC680097 // Hist1h4b // Hist1h4m // Hist2h4 // LOC100360950 // LOC100912290 // LOC100912418 // LOC100912489 // LOC100912564	-1.58517	0.00624912
TC0400003953.rn.1	RGD1562378 // Hist2h4a // Hist1h4a // LOC680097 // Hist1h4b // Hist1h4m // Hist2h4 // LOC100360950 // LOC100912290 // LOC100912418 // LOC100912489 // LOC100912564	-1.58517	0.00624912
TC0400003955.rn.1	RGD1562378 // Hist2h4a // Hist1h4a // LOC680097 // Hist1h4b // Hist1h4m // Hist2h4 // LOC100360950 // LOC100912290 // LOC100912418 // LOC100912489 // LOC100912564	-1.58517	0.00624912
TC0400003958.rn.1	RGD1562378 // Hist2h4a // Hist1h4a // LOC680097 // Hist1h4b // Hist1h4m // Hist2h4 // LOC100360950 // LOC100912290 // LOC100912418 // LOC100912489 // LOC100912564	-1.58517	0.00624912
TC0400003970.rn.1	RGD1562378 // Hist2h4a // Hist1h4a // LOC680097 // Hist1h4b // Hist1h4m // Hist2h4 // LOC100360950 // LOC100912290 // LOC100912418 // LOC100912489 // LOC100912564	-1.58517	0.00624912
TC1000004364.rn.1	Cdk12	0.484956	0.00624912
TC0100002100.rn.1	Prkrir	0.492228	0.00625543
TC0300003320.rn.1	Gpr155	-1.41778	0.00626535
TC1000000517.rn.1	RGD1564036	-0.853289	0.00630334
TC0X00001046.rn.1	Lonrf3	0.688307	0.00631061
TC1500000044.rn.1	Anxa7	1.30034	0.00634842
TC0300004558.rn.1	Eif6	0.937605	0.00635002
TC1000002693.rn.1	RGD1309451_2	0.730417	0.00636508
TC0100002491.rn.1	Tmem159	-1.47165	0.00636905
TC0200001596.rn.1	Tpm3	0.580594	0.00636905
TC0200003027.rn.1	Osmr	3.65738	0.00636905
TC0600000740.rn.1	G2e3	-0.405363	0.00636905
TC1400001982.rn.1	charjey	-0.466143	0.00636905
TC0600000801.rn.1	Brms1l	-0.822863	0.00638019
TC2000001359.rn.1	Snrpd3	0.656617	0.00638019
TC0200003069.rn.1	Brix1	1.52809	0.00639778
TC0100004940.rn.1	Bcl3	2.38447	0.00644946
TC0500003790.rn.1	Rps6ka1	-0.678142	0.00644946
TC0700002348.rn.1	Tcp11l2	-1.28934	0.00649551
TC1000001781.rn.1	Dcaf7	-0.417679	0.00649551
TC0600000802.rn.1	RGD1306006_1	-1.02821	0.00659254
TC1300001706.rn.1	Rasal2	-0.58535	0.00659254
TC1700000871.rn.1	RGD7584306_1	0.700116	0.00659254
TC1200000881.rn.1	Pgam5	1.15876	0.00665385
TC0100001227.rn.1	Zfp260	-0.469712	0.00667246
TC0400001929.rn.1	Cdkn1b	-0.624432	0.00667246
TC0600002657.rn.1	Trmt5	0.48372	0.00667246
TC1000001165.rn.1	Slc46a1	-1.16018	0.00667246
TC1700001631.rn.1	Cdyl	0.405197	0.00667246
TC1800001235.rn.1	Etf1	0.410807	0.00667246
TC0100002096.rn.1	Lrrc32	0.673688	0.0066794
TC0600000080.rn.1	Mta3	-0.509909	0.0066794
TC1200001078.rn.1	Zfp655	0.596095	0.0066794
TSUnmapped00000053.rn.1	Actg1	1.92439	0.0066794
TC0300004217.rn.1	Pcna	0.846887	0.00667945
TC0300004240.rn.1	Tmx4	-0.586959	0.00667992
TC0400003358.rn.1	Prickle2	-0.469552	0.00667992
TC0700001450.rn.1	Maff	0.708822	0.00667992
TC0400002405.rn.1	Pon3	-0.641632	0.00672979
TC1400000370.rn.1	Noa1	0.730335	0.00672979
TC0100003676.rn.1	LOC681458	-1.61202	0.00676491
TC0900000734.rn.1	Nop58	1.98113	0.0067707
TC1200001875.rn.1	Chfr	-0.66775	0.0067707
TC0X00000371.rn.1	RGD1560997	1.01357	0.00679478
TC0300002765.rn.1	Vav2	-0.655407	0.00680864
TC0500002603.rn.1	Fam214b	0.594792	0.00680864
TC2000001565.rn.1	Ddx21	1.52	0.00680864
TC0100001112.rn.1	Adck4	0.429324	0.00684296
TC0700004049.rn.1	Pip5k1c	-0.478331	0.00684301
TC0800003180.rn.1	Rasa2	0.868147	0.00684339
TC0200000588.rn.1	Mtmr12	0.569231	0.00685057
TC1500001178.rn.1	Ipo5	1.37713	0.00690576
TC0300002813.rn.1	Zer1	-0.54041	0.00703613
TC1500001673.rn.1	RGD1565222	-0.448323	0.00703613
TC1400000767.rn.1	Wdr1	0.812611	0.00704623
TC0300004948.rn.1	Pmepa1	0.71759	0.00708851
TC1400000854.rn.1	Ctbp1	-0.594145	0.00708851
TC1700001036.rn.1	Pter	0.986893	0.00708851
TC1000001312.rn.1	Tubd1	-0.47492	0.00709093
TC1600000679.rn.1	Eri1	-0.324461	0.00712162
TC0300003192.rn.1	Ifih1	0.77276	0.00713787
TC1100001574.rn.1	Ccdc80	-1.02726	0.00713787
TC1400000581.rn.1	Wdr82	0.566078	0.00713787
TC1600001811.rn.1	Fut10	-0.442668	0.00713787
TC0300003996.rn.1	Ehd4	1.33072	0.00719114
TC1200000167.rn.1	Mtif3	-0.403475	0.00719114
TC1800001541.rn.1	Adrb2	0.716188	0.00719114
TC0200002683.rn.1	Polk	-0.619103	0.00720071
TC1600001612.rn.1	Dctd	-0.830351	0.00725621
TC0100006121.rn.1	Slco2b1	-0.680298	0.00725776
TC0800003690.rn.1	Syncrip	0.607903	0.00727527
TC1300002126.rn.1	Hlx	0.77073	0.00728276
TC1700000316.rn.1	Nup153	0.802071	0.00731578
TC1900001293.rn.1	Otud4	1.1587	0.00735793
TC0400001886.rn.1	Gabarapl1	1.23256	0.00735935
TC0400000456.rn.1	Cped1	-0.899032	0.00736321
TC0300001711.rn.1	Nop56	1.77209	0.00740426
TC0100007007.rn.1	Tnfrsf26	0.59572	0.00741863
TC2000001412.rn.1	Ccdc6	1.18408	0.00745233
TC0400003396.rn.1	Lrig1	-1.16982	0.00746549
TC0600001960.rn.1	Yipf4	-0.475903	0.0074934
TC0100006263.rn.1	Trim5	-1.41074	0.0075243
TC1100001678.rn.1	Golgb1	-0.48807	0.0075243
TC0X00001750.rn.1	Ptges3l1	0.604331	0.0075368
TC1400002451.rn.1	Erlec1	-0.486943	0.0075368
TC1800001621.rn.1	Afg3l2	0.823405	0.00755639
TC0300002784.rn.1	Gtf3c5	-0.395798	0.00755924
TC0500003660.rn.1	S100pbp	-0.517717	0.00755924
TC1000003330.rn.1	Supt6h	0.692142	0.00755924
TC1100001445.rn.1	Cldnd1	0.844372	0.00755924
TC1400000980.rn.1	Hnrnpc // LOC100911576	0.72629	0.00758842
TC0700003848.rn.1	Kansl2	0.395463	0.00759577
TC0800000555.rn.1	Mcam	0.702399	0.00759577
TC1000002422.rn.1	Tmem215 // Ube2i	-0.363696	0.00763163
TC1000002024.rn.1	Pgs1	0.469708	0.00782922
TC0100005127.rn.1	RGD7606124_1	0.948849	0.00786858
TC0800000917.rn.1	RGD1562747	0.598539	0.00789897
TC1500001369.rn.1	RGD1306063	-0.420075	0.00789897
TC0600002362.rn.1	Arl4a	0.484487	0.00792475
TC1300000116.rn.1	Nifk	0.769872	0.00792475
TC1400000526.rn.1	Ugdh	1.00111	0.00795192
TC1400001644.rn.1	Cep135	-0.390404	0.00795192
TC1700000492.rn.1	RGD2320008_1	1.44932	0.00805818
TC0200003104.rn.1	RGD1306502	-0.462969	0.00806232
TC0X00001891.rn.1	Zc4h2	-0.509044	0.00806232
TC1400001734.rn.1	Shisa3	-1.82941	0.00807908
TC0500003263.rn.1	Prkaa2	-0.627943	0.00808936
TC0900001842.rn.1	Mgat4a	0.78851	0.00808936
TC0500002504.rn.1	Mob3b	-0.70297	0.00811987
TC0700003048.rn.1	Lrp12	-0.456249	0.00811987
TC1400000268.rn.1	Btc	0.503004	0.00813526
TC0700003568.rn.1	Cenpm	-0.520022	0.00816185
TC1900000305.rn.1	Ddx39a	0.327815	0.00816909
TC1100000459.rn.1	Nit2	-0.467339	0.00817347
TC0500000034.rn.1	RGD1564405	0.801997	0.00828745
TC0300005091.rn.1	C8g	-0.521518	0.00835819
TC0600001699.rn.1	Rapgef5	1.7058	0.00835819
TC0X00001386.rn.1	Jade3	-0.82316	0.00835819
TC1300000606.rn.1	Cenpl	-0.522155	0.00835819
TC0200004356.rn.1	Nr1h5	-0.736102	0.00835832
TC0100001993.rn.1	Me3	-0.997894	0.00838578
TC0600003102.rn.1	RGD6503178_1	0.858972	0.00838578
TC0300003427.rn.1	Calcrl	-0.818499	0.0083878
TC0800002978.rn.1	Fbxo9	-0.851773	0.0083878
TC0X00001559.rn.1	Tsr2	0.755247	0.0083878
TC0800000411.rn.1	Robo4 // LOC100911068	0.554655	0.00839189
TC1400000379.rn.1	Ppat	0.564083	0.00839189
TC1600001396.rn.1	Ell	1.0991	0.00839189
TC0600001120.rn.1	Pcnx	-0.668756	0.00839273
TC0X00001349.rn.1	Slc9a6	-0.57392	0.00839273
TC1800000468.rn.1	Commd10	-0.537224	0.00839819
TC0200003073.rn.1	Rai14	1.2384	0.00843276
TC0700004009.rn.1	Calcoco1	-0.768594	0.00844983
TC1500001583.rn.1	Hnrnpc	0.587901	0.00844983
TC1700000405.rn.1	Cd83	0.747811	0.00844983
TC0700000918.rn.1	Sdr9c7	-0.927298	0.00847419
TC0800001122.rn.1	Lysmd2	0.527803	0.00847419
TC0500000782.rn.1	Atp6v1g1	0.456339	0.00850757
TC1700000186.rn.1	Cltb	0.914533	0.00857236
TC0500001282.rn.1	Eif2b3	0.744957	0.00857794
TC1300001627.rn.1	RGD1309104	-0.483853	0.00857794
TC1100001577.rn.1	Cd200r1l	1.22075	0.00858752
TC1900000675.rn.1	Atmin	-0.640699	0.00858752
TC1800000507.rn.1	Srfbp1	1.03696	0.00871197
TC1900001551.rn.1	Sdr42e1	-1.60302	0.00872644
TC1200000641.rn.1	Ift81	-0.42242	0.00874298
TC0800000415.rn.1	Siae	-1.02414	0.0087434
TC0100000615.rn.1	Chd1	1.02158	0.00874908
TC0600000256.rn.1	Ehd3	-0.825081	0.00874908
TC0800002144.rn.1	Jam3	-0.716067	0.00874908
TC0900001514.rn.1	Oard1	-0.496255	0.00874908
TC1000000832.rn.1	Hs3st3a1	-0.672486	0.00874908
TC1300002082.rn.1	Nvl	0.438941	0.00874908
TC1800001628.rn.1	Ptpn2	0.6615	0.00874908
TC2000000393.rn.1	Pwp2	1.19938	0.00874908
TC0200000142.rn.1	Dhfr	-0.736731	0.00878752
TC0800003655.rn.1	Calml4	-0.668639	0.00878997
TC0600002563.rn.1	Mis18bp1	-1.0054	0.008791
TC0600002060.rn.1	Cenpo	-0.521409	0.00889596
TC0800000930.rn.1	Dpp8	-0.336108	0.00895445
TC1000001429.rn.1	Spag9	1.20986	0.00900559
TC0300000957.rn.1	Zc3h15	0.542168	0.00900831
TC0500003438.rn.1	Rnf220	-0.351854	0.00900831
TC1900000142.rn.1	RGD2325050_1	0.640875	0.00900831
TC1200000672.rn.1	LOC690517	1.00341	0.00900866
TC1200000869.rn.1	Pus1	0.627032	0.00901863
TC1000003239.rn.1	Rpa1	-0.859572	0.00905209
TC0100006958.rn.1	Tollip	0.725042	0.00912215
TC1300001774.rn.1	Fmo4	-0.846	0.00912426
TC1400001514.rn.1	Afm	-0.563648	0.00912426
TC0300002123.rn.1	Procr	1.02468	0.00915507
TC0100006298.rn.1	Rrp8	0.751338	0.00915803
TC0200000219.rn.1	Poc5	-0.568969	0.0091683
TC0100003850.rn.1	Tcf7l2	-1.54804	0.00919524
TC0200003907.rn.1	Fnip2	1.27173	0.00919524
TC0300003326.rn.1	RGD1583765_1	0.671309	0.00919524
TC0600001468.rn.1	Ccnk	0.582678	0.00919524
TC0600001876.rn.1	Msh2	-0.587466	0.00919524
TC0600002046.rn.1	Rab10	0.441366	0.00919524
TC0600002367.rn.1	Ifrd1	1.63049	0.00919524
TC0700001623.rn.1	Zbed4	1.22396	0.00919524
TC0900000691.rn.1	Mars2 // LOC100911305	0.753775	0.00919524
TC1000002547.rn.1	Rars	1.02046	0.00919524
TC1100000798.rn.1	Lsg1	0.629362	0.00919524
TC1400000855.rn.1	Spon2	-0.746947	0.00919524
TC1700000804.rn.1	Map3k8	0.568996	0.00919524
TC0600002881.rn.1	RGD1310769	-0.924671	0.00920476
TC1600001109.rn.1	Pde12	0.790469	0.00920476
TC0100008087.rn.1	Zfp874b	-0.640906	0.00923781
TC0100004504.rn.1	Mpc1	-0.668762	0.00924696
TC0200000300.rn.1	Trim23	-0.46019	0.00926516
TC0400003039.rn.1	Rpia	0.628443	0.00926516
TC0700003596.rn.1	Pacsin2	0.988644	0.00926516
TC0400001974.rn.1	RGD6498120	0.596917	0.0092979
TC0200000226.rn.1	RGD1563891_1	-1.54863	0.00935493
TC0300002661.rn.1	Tubb4b	1.25485	0.0093842
TC0100006437.rn.1	Rras2	0.501025	0.0094303
TC1400002329.rn.1	LOC689821	0.937717	0.0094303
TC0700003082.rn.1	RGD6502004_1	0.847579	0.0094328
TC0700001790.rn.1	kerty	-0.622777	0.00943786
TC1500000689.rn.1	Ctsb	0.447972	0.00951381
TC1700000658.rn.1	Abt1	0.509772	0.00951381
TC1800000793.rn.1	Mex3c	0.555101	0.009522
TC1800000924.rn.1	RGD6501555_1	-1.96912	0.009522
TC1900000680.rn.1	Gan	1.18579	0.00955564
TC1100000483.rn.1	Trmt10c	0.838889	0.00963307
TC0X00000125.rn.1	Rbm3	1.09871	0.00971796
TC1400000986.rn.1	Upp1	0.444423	0.00972492
TC1500000980.rn.1	Bora	-0.417238	0.00978008
TC1500001400.rn.1	RGD6493869_1	1.07763	0.00978636
TC0100000403.rn.1	Plekhg1	0.668445	0.00984151
TC1900000833.rn.1	Urb2	0.81606	0.00989061
TC0100001222.rn.1	RGD7510295_2	0.815449	0.00993323
TC0400002831.rn.1	Zfp777	0.40598	0.00993323
TC0800002742.rn.1	Smad6	-0.485652	0.00993323
TC1100001205.rn.1	Cyyr1	-0.958936	0.00993323
TC1200000595.rn.1	Mphosph9	-0.439702	0.00993323
TC1200001304.rn.1	Ephb4	-0.663791	0.00993323
TC1200000309.rn.1	Pdgfa	0.620805	0.00995232
TC1000000923.rn.1	Sat2	0.822286	0.00996008
TC1900001575.rn.1	Taf1c	0.416473	0.00996354
TC0700000881.rn.1	Ctdsp2	-1.4626	0.00996817
TC0200003693.rn.1	Exosc8	-0.397171	0.00998922
TC0400003934.rn.1	Mansc1	-0.612432	0.0100813
TC0600000287.rn.1	Gtf3c2	-0.486284	0.010111
TC0600000478.rn.1	Nol10	1.08858	0.0101591
TC0X00000608.rn.1	Dlg3	-0.591387	0.0101775
TC1900001730.rn.1	Rbm34	1.07124	0.010209
TC0100003679.rn.1	Scd	-1.40344	0.0102468
TC0400003861.rn.1	Clec1a	1.44867	0.0102468
TC1900001475.rn.1	Ldhd	-1.24072	0.0102468
TC0700003855.rn.1	Rnd1	2.7121	0.0102777
TC0100003341.rn.1	Zfand5	0.75525	0.0103093
TC0300002730.rn.1	Notch1	0.552927	0.0103093
TC0700001346.rn.1	Grina	0.831049	0.0103093
TC0700003978.rn.1	Calcoco1	-0.765032	0.0103093
TC0800000210.rn.1	Ppan	1.67759	0.0103093
TC0900000606.rn.1	Pms1	-0.570695	0.0103093
TC1400000883.rn.1	Morc2	-0.497453	0.0103093
TC1500002019.rn.1	RGD6499750_1	-0.712944	0.0103093
TC0700001154.rn.1	Atad2	-0.780854	0.0103415
TC1500001259.rn.1	Vcl	0.950949	0.0104502
TC0300002578.rn.1	Slc17a9	-1.69721	0.0105201
TC0100004906.rn.1	Foxa3	1.59579	0.0106431
TC0500002495.rn.1	Slc35a1	-0.569658	0.0106431
TC0100007628.rn.1	Ppp1r3c	-2.01288	0.010701
TC0200001660.rn.1	S100a10	2.20758	0.0107159
TCUn_AABR07024124v100000002.rn.1	Zfp280b // LOC100909461 // LOC100909869	0.735009	0.0107779
TC0700003721.rn.1	Kif21a	1.67532	0.0108866
TC0800000413.rn.1	Esam	0.961436	0.010902
TC0400001582.rn.1	Tatdn2	0.574717	0.0109085
TC1400001255.rn.1	Rpl5	0.5215	0.0109674
TC1600002020.rn.1	Proz	-0.63385	0.0109674
TC0100000418.rn.1	Esr1	-1.36425	0.0109678
TC0100005188.rn.1	RGD1563307	0.683252	0.0109678
TC0600001000.rn.1	Rhoj	0.489578	0.0109678
TC1100000464.rn.1	LOC680593	0.650576	0.0109678
TC1100001407.rn.1	Zfp295	0.73654	0.0109678
TC1200001765.rn.1	Oasl	1.87214	0.0109678
TC0100002509.rn.1	Polr3e	0.71757	0.0109796
TC0700002002.rn.1	Suox	-0.806999	0.0110173
TC0100007804.rn.1	RGD1564887	-0.425204	0.0110733
TC0300003385.rn.1	Cwc22	0.669345	0.0110733
TC0400003979.rn.1	Rerg	-0.582476	0.0110733
TC0600001734.rn.1	Cebpz	1.05742	0.0110733
TC0900000055.rn.1	Hnrnpdl	0.882394	0.0110733
TC0X00000696.rn.1	Uprt	0.660343	0.0110733
TC0200004704.rn.1	Cyp2u1	-0.813806	0.0111142
TC1000000316.rn.1	Ubtd2	0.394165	0.0111142
TC0200001444.rn.1	Pdgfc	-0.959466	0.0111898
TC0100007573.rn.1	Sgms1	0.767189	0.0111989
TC1400000824.rn.1	Tnip2	0.468806	0.0111989
TC0500000683.rn.1	Rad23b	0.583536	0.01124
TC0200001206.rn.1	Tsc22d2	0.879769	0.0113305
TC0500000645.rn.1	Smc2	-0.682188	0.0113603
TC0400000167.rn.1	Ptpn12	0.852712	0.0113745
TC0100000940.rn.1	Prkd2	-0.394833	0.0114048
TC0900001987.rn.1	Pgap1	-0.737043	0.0114102
TC1900000515.rn.1	Wwp2	-0.418748	0.0114102
TC1000000973.rn.1	Rnf167	-0.330191	0.0114999
TC0100007725.rn.1	Pyroxd2	-0.731139	0.0115974
TC0200000391.rn.1	Slc38a9	-0.40868	0.0115974
TC0800002249.rn.1	Robo4 // LOC100911068	0.573148	0.0115974
TC1000001639.rn.1	Stat5a	-0.481464	0.0116471
TC0X00000713.rn.1	Atp7a	0.751727	0.0117349
TC1300001057.rn.1	Ints7	-0.432272	0.0117349
TC1300000444.rn.1	Ptgs2	1.27147	0.0117424
TC0700003813.rn.1	Amigo2	-0.513831	0.0118034
TC0100003584.rn.1	Hells	-1.23518	0.0118177
TC0400001452.rn.1	Kbtbd8	0.448769	0.0120247
TC0100003578.rn.1	Hells	-1.27335	0.0120676
TC0100006736.rn.1	RGD1310127	-0.736996	0.0120676
TC0500001132.rn.1	Ssbp3	-0.50927	0.0120676
TC0500003674.rn.1	Fam167b	-0.887527	0.0120676
TC0600002867.rn.1	Mlh3	-0.448972	0.0120676
TC1000003823.rn.1	Ezh1	-0.57596	0.0120676
TC1500001276.rn.1	Fam149b1	-0.556153	0.0121356
TC0100006724.rn.1	Vkorc1	-1.05353	0.0121553
TC0800002559.rn.1	Atm	-0.403146	0.0121659
TC0700000026.rn.1	Stat2	-0.736503	0.0121693
TC1600001113.rn.1	Appl1	0.729972	0.0121693
TC0700004052.rn.1	2017-03-02	-0.324697	0.0121713
TC0100003725.rn.1	Nolc1	1.3851	0.0122561
TC1400000254.rn.1	Sdad1	1.13468	0.0122608
TC0100006932.rn.1	Rnh1	0.765843	0.0122886
TC0700001102.rn.1	Med30	-0.577091	0.0122886
TC0900000202.rn.1	Ppp2r5d // LOC100909464	-0.462966	0.0122886
TC0100002670.rn.1	Kat8	-0.341331	0.0123391
TC0100007220.rn.1	Polr2g	-0.356678	0.0123391
TC0300001414.rn.1	Katnbl1	0.565272	0.0123391
TC0300002002.rn.1	Nsfl1c	0.680755	0.0123391
TC1000004291.rn.1	Dcxr	-1.20932	0.0123391
TC0100002773.rn.1	RGD6502607_1	-0.498158	0.0123449
TC0900001854.rn.1	Rev1	0.606692	0.0123449
TC1100001949.rn.1	Yeats2	0.426071	0.0123449
TC1600001798.rn.1	Ppp2cb	0.57342	0.0123449
TC1800000426.rn.1	Tcerg1	0.781956	0.0123839
TC0300004556.rn.1	Edem2	-0.716602	0.012484
TC0500000394.rn.1	Mdn1	1.10443	0.0124916
TC0200003332.rn.1	RGD2320718_1	0.468176	0.0124927
TC0500001316.rn.1	Med8	0.514601	0.0125022
TC2000000813.rn.1	Cdk19	-0.353241	0.0125492
TC0600001972.rn.1	Wdr43	1.68477	0.0125503
TC0600001562.rn.1	RGD1585097_1	-0.301525	0.0126336
TC0900001452.rn.1	Crb3	0.379096	0.0126628
TC0200004732.rn.1	Tet2	0.872083	0.0127303
TC0600002915.rn.1	Alkbh1	0.639487	0.0127303
TC0800002806.rn.1	Rab8b	0.687098	0.0127303
TC1000003146.rn.1	Nup88	-0.297642	0.0127303
TC1500000728.rn.1	RGD7692244_1	-0.470969	0.0127575
TC1200000451.rn.1	Gtf2i	-0.497965	0.0127811
TC0800002514.rn.1	LOC100151767	0.436098	0.0127999
TC0200004102.rn.1	Npr1	-0.411539	0.0128054
TC0200004500.rn.1	Prmt6	0.759315	0.0128554
TC0500003448.rn.1	Ipo13	0.408541	0.0128554
TC2000000245.rn.1	Kctd20	0.394282	0.0128766
TC0500001293.rn.1	Tmem53	-0.638153	0.0129632
TC0300001413.rn.1	Slc12a6	-0.354977	0.0129659
TC0700000008.rn.1	Pros1	-0.434188	0.0130647
TC0300002705.rn.1	Camsap1	0.473123	0.013079
TC0200000488.rn.1	C6	-1.2792	0.01309
TC0600001329.rn.1	Ttc8	-0.421687	0.01309
TC0200004340.rn.1	Mab21l3	0.761245	0.013106
TC0300002912.rn.1	Pbx3	-0.534237	0.0131263
TC0700001437.rn.1	H1f0	-0.581765	0.013143
TC0100001211.rn.1	RGD7510295_1	0.973702	0.0131599
TC0800003286.rn.1	Ackr4	-0.542778	0.0131897
TC1700000493.rn.1	Tubb2a	2.01246	0.0132653
TC0500001031.rn.1	LOC100362298	0.492946	0.0132771
TC0300002331.rn.1	Ncoa3	-0.545149	0.0133247
TC0700003372.rn.1	Pycrl	-0.743755	0.0133278
TC1000002410.rn.1	Cramp1l	0.495092	0.0133391
TC0700003701.rn.1	Tymp	-1.64028	0.0134313
TC0700003834.rn.1	Asb8	-0.423129	0.0134313
TC0800003590.rn.1	Higd1a	0.549186	0.0134313
TC1700001309.rn.1	RGD1566359	-0.325105	0.0134847
TC0100003536.rn.1	Hectd2	0.972218	0.0135875
TC0800000405.rn.1	Tmem218	-0.946739	0.0135875
TC1300002218.rn.1	RGD1308022	-0.915151	0.0135875
TC0400001093.rn.1	Eif2ak3	0.893331	0.0136325
TC0200002199.rn.1	Pla2g12a	2.21236	0.0136672
TC0100000162.rn.1	Map3k5	1.56609	0.0136933
TC0500003924.rn.1	Mrto4	0.553996	0.0137083
TC1800001010.rn.1	Usp14	0.724258	0.0138136
TC0500002970.rn.1	Tmem261	-0.674365	0.0138644
TC0500001172.rn.1	Cc2d1b	0.467036	0.013878
TC0X00000671.rn.1	LOC100361671	0.641792	0.013878
TC2000000616.rn.1	stoydy	0.722891	0.0139037
TC0300002065.rn.1	Asxl1	0.580021	0.0139131
TC0200003788.rn.1	Slc33a1	-0.82056	0.0139614
TC0300003831.rn.1	RGD1304978	-0.455762	0.0139614
TC0100006485.rn.1	Arl6ip1	1.01136	0.0140588
TC2000001830.rn.1	Rpf2	1.0308	0.0140588
TC1300000241.rn.1	Pm20d1	-1.09407	0.0141156
TC0100006676.rn.1	Aldoa	0.853245	0.0142405
TC1800000668.rn.1	Onecut2	-1.01808	0.0142405
TC0100005678.rn.1	Mphosph10	0.71389	0.0142671
TC1600000746.rn.1	Mak16	0.792689	0.0142671
TC0500000395.rn.1	RGD1306394_2	0.722882	0.0144908
TC0600000935.rn.1	Psma3l	0.392517	0.0144908
TC1000003029.rn.1	Adprm	0.46162	0.0144908
TC1400000173.rn.1	Coq2	-0.383576	0.0144908
TC1900000811.rn.1	Tubb3	0.451883	0.0144908
TC0400002513.rn.1	Wnt2	-0.466676	0.0146591
TC0700000323.rn.1	Adamts10	-0.320418	0.0146957
TC0300001685.rn.1	Zc3h6	-0.659502	0.0147036
TC1100001666.rn.1	Fstl1	-0.474431	0.0147261
TC0500003434.rn.1	Plk3	1.68566	0.0147343
TC0400000231.rn.1	Dmtf1	0.424111	0.0147407
TC1500000857.rn.1	Nufip1	0.680846	0.0147646
TC0100005090.rn.1	Nfkbib	0.873444	0.0148323
TC0800000942.rn.1	Mtfmt	-0.604427	0.0148453
TC1800001556.rn.1	Txnl1	0.464318	0.0148453
TC0200004816.rn.1	Pdlim5	0.487478	0.0148855
TC0400003212.rn.1	Sfxn5	-0.825705	0.0149132
TC0500001281.rn.1	RGD7638959_1	0.571158	0.0149132
TC1000003678.rn.1	Tbkbp1	0.288867	0.0149152
TC0800002452.rn.1	Pafah1b2	0.48491	0.0150585
TC0900002506.rn.1	Stk25	-0.296671	0.0150585
TC0X00000972.rn.1	Tmem164	-0.744605	0.0150585
TC1400001491.rn.1	Thap6	-0.382197	0.0150585
TC1800001120.rn.1	Zscan30	0.720327	0.0150585
TC0100007587.rn.1	RGD1565682	-1.35724	0.0150913
TC1600000569.rn.1	Ccdc111	-0.520896	0.0150913
TC0500003741.rn.1	Ythdf2	0.87149	0.0150971
TC0100005436.rn.1	Hps5	0.34532	0.0151029
TC0700004000.rn.1	Zfp385a	-0.459986	0.0151029
TC1200000416.rn.1	Tmem120a	1.52099	0.0151029
TC1300001427.rn.1	Prelp	-0.490397	0.0151029
TC1900001169.rn.1	Elmod2	-0.426706	0.0151029
TC1800001333.rn.1	Mcc	-1.83469	0.0151151
TC0100002690.rn.1	Inpp5f	-0.565495	0.0151608
TC0700003846.rn.1	Kansl2	0.429509	0.0151608
TC0300000745.rn.1	RGD1564400_1	0.53057	0.0151881
TC1400000942.rn.1	Ykt6	0.667129	0.0151881
TC0700003557.rn.1	Tob2	1.0381	0.0152832
TC1000003338.rn.1	Tnfaip1	0.689842	0.0153236
TC1900000468.rn.1	RGD621098	-0.975968	0.0153236
TC0800002747.rn.1	Map2k1	0.343462	0.0153324
TC0300000194.rn.1	Sptan1	1.60589	0.015357
TC1500002464.rn.1	Ppp3cb	-0.363387	0.015357
TC1700002258.rn.1	Ptpla	0.373563	0.015357
TC1800000301.rn.1	Igip	-0.633869	0.0153623
TC1600001378.rn.1	Map1s	0.43873	0.0153757
TC0100000025.rn.1	Ppil4	0.624866	0.0153919
TC1700000614.rn.1	Aldh5a1	-0.901427	0.0153919
TC0400001473.rn.1	Mitf	-0.814193	0.0154729
TC0100007159.rn.1	Sac3d1	0.460339	0.0154751
TC0200003000.rn.1	Ghr	-0.745327	0.0154751
TC0300000073.rn.1	Bmyc	-0.344365	0.0154751
TC0700002464.rn.1	Tmpo	-0.515793	0.0154751
TC1100002034.rn.1	Spidr	-0.661754	0.0156041
TC1800000369.rn.1	RGD735029	-0.507227	0.0156419
TC0400000158.rn.1	Napepld	-0.402994	0.0156544
TC1400002076.rn.1	RGD1310216_1	-0.806707	0.0157366
TC1400001138.rn.1	RGD1563743	0.492499	0.0157965
TC1700000030.rn.1	Cdk20	0.65765	0.0159089
TC0100003763.rn.1	Pdcd11	0.781812	0.0159291
TC1400002119.rn.1	Depdc5	-0.603173	0.0159291
TC1900001022.rn.1	Ogfod1	1.29717	0.0159693
TC1100000407.rn.1	Crybg3	0.610964	0.0161446
TC1600001148.rn.1	Il17rb	1.1938	0.0161446
TC1900001728.rn.1	Tomm20	0.813314	0.0161446
TC1400002080.rn.1	Hgfac	-0.782545	0.0161487
TC0500003194.rn.1	Kank4	-0.551623	0.0162514
TC0600001598.rn.1	Trmt61a	1.68486	0.0163064
TC1000000010.rn.1	Fopnl	-0.516932	0.0163291
TC0200002233.rn.1	Tbck	-1.12608	0.0163342
TC0300000184.rn.1	Rapgef1	0.667762	0.0163342
TC0X00000278.rn.1	Tlr7	0.539473	0.0163342
TC0100001006.rn.1	RGD1592539_1	-0.334152	0.0164163
TC0800002394.rn.1	Rnf26	-1.0222	0.0164163
TC1300001282.rn.1	Ddx18	0.875446	0.0164163
TC1400001083.rn.1	Rab1a	0.534252	0.0164163
TC0600002080.rn.1	Itsn2	0.415925	0.0164166
TC0300004499.rn.1	Pdrg1	0.506258	0.0164342
TC1500001765.rn.1	RGD1306353	0.77414	0.0164342
TC0X00000199.rn.1	RGD7741778_1	-0.438464	0.0164445
TC1000002450.rn.1	Rab11fip3	-0.32851	0.0164445
TC1100002013.rn.1	Serpind1	-0.436476	0.0164445
TC0X00000078.rn.1	RGD1565685	-0.573128	0.0164497
TC0800000763.rn.1	Pstpip1	0.487324	0.0164984
TC1000002075.rn.1	Hgs	0.573583	0.0165111
TC1900000739.rn.1	Map1lc3b	0.88037	0.0165324
TC0300001580.rn.1	Eif3j	0.765985	0.016609
TC0200001754.rn.1	Hist2h3c2	-1.1766	0.016622
TC1000002446.rn.1	Pigq	-0.325792	0.016622
TC0500000131.rn.1	Chchd7	-0.397059	0.0166235
TC1600002018.rn.1	Cul4a	-0.515876	0.0166887
TC0400000279.rn.1	Fzd1	-0.876332	0.0167743
TC0700002491.rn.1	Elk3	-0.555934	0.0167743
TC0800000085.rn.1	Ccdc82	-0.408087	0.0167743
TC1000002734.rn.1	LOC690675	0.865618	0.0167743
TC1800001201.rn.1	Rps27l3	0.530628	0.0167743
TC2000001264.rn.1	U2af1	1.2733	0.0167866
TC0600002432.rn.1	Strn3	0.378969	0.0168941
TC0700002130.rn.1	Gadd45b	1.81875	0.0169117
TC1200001895.rn.1	Lrch4	-0.30895	0.016917
TC0300004971.rn.1	Atp5e	-0.728198	0.0169324
TC0200000775.rn.1	Impa1	-0.398453	0.0169418
TC1900000302.rn.1	Gipc1	0.348372	0.0169996
TC0100007129.rn.1	Pcnxl3	-0.482125	0.0170093
TC0300002727.rn.1	Sdccag3	0.41994	0.0170093
TC0X00000970.rn.1	Nxt2	-0.44462	0.0170093
TC0100004070.rn.1	Ccdc28a	-0.621041	0.0170146
TC0200004400.rn.1	Ddx20	0.427258	0.0170146
TC0200001695.rn.1	Pogz	-0.534004	0.0170406
TC0400000537.rn.1	Nrf1	0.457754	0.0170406
TC0700002929.rn.1	Gpr182	-0.836218	0.0170406
TC1700002235.rn.1	Fam107b	0.605538	0.0170406
TC1400000819.rn.1	Nop14	0.997973	0.0171448
TC0100006749.rn.1	Fgfr2	-0.892987	0.0171472
TC0200002115.rn.1	LOC100910753	0.741456	0.0171472
TC1400000250.rn.1	Nup54	0.534839	0.0171494
TC0100000206.rn.1	L3mbtl3	-0.529016	0.0171653
TC0700002967.rn.1	Stk3	-0.702612	0.0171814
TC0200001986.rn.1	Psma5	0.705567	0.0171976
TC0100004811.rn.1	Lilra5	-0.440707	0.0172392
TC2000000750.rn.1	Gja1	0.669722	0.0172392
TC0500003699.rn.1	Tinagl1	0.797036	0.0172595
TC0800003632.rn.1	Lztfl1	-0.533651	0.0172804
TC0700001760.rn.1	Tmem106c	-0.401205	0.0172888
TC1400000192.rn.1	Rasgef1b	-1.37754	0.0172888
TC1800001296.rn.1	Diaph1	0.617104	0.0173695
TC0700001832.rn.1	Larp4	0.767583	0.0174267
TC0300002752.rn.1	Med22	0.67547	0.0174388
TC1000003472.rn.1	Cltc	0.425794	0.0174423
TC1900000459.rn.1	RGD1590923_1	0.882961	0.0174947
TC1300002242.rn.1	Diexf	0.867705	0.0175942
TC0X00001618.rn.1	Gemin8	-0.477396	0.0176002
TC1000004158.rn.1	Exoc7	-0.342819	0.0176002
TC1600000875.rn.1	Smim19	-0.367007	0.0176002
TC0100002657.rn.1	Orai3	-0.63764	0.0176446
TC0100007216.rn.1	Slc3a2	1.21639	0.0176861
TC0200000263.rn.1	Ak6	0.396578	0.017763
TC0500003889.rn.1	Alpl	1.61672	0.017763
TC1000004128.rn.1	Caskin2	-0.580458	0.017763
TC2000001503.rn.1	2017-09-10	-0.502828	0.017843
TC1400000907.rn.1	Ascc2	0.46749	0.0178702
TC0900001952.rn.1	Sdpr	-0.84286	0.0178897
TC1100000380.rn.1	RGD1583514_1	0.484941	0.0179215
TC1000000879.rn.1	Pik3r5	0.878354	0.0179511
TC0X00002049.rn.1	Magt1	-0.681364	0.0180292
TC1000003572.rn.1	Utp18	0.652584	0.0180292
TC1300001747.rn.1	Dars2	-0.463558	0.0180292
TC0800000744.rn.1	Psma4	0.554413	0.018088
TC0500000330.rn.1	Mms22l	-0.562924	0.0181008
TC1300001494.rn.1	Nr5a2	0.723589	0.0181008
TC0100008050.rn.1	Lamtor1	-0.672045	0.0181013
TC1100002012.rn.1	Snap29	0.463041	0.0181013
TC0200002621.rn.1	Bhmt2	-0.732821	0.0181867
TC0200003331.rn.1	Cyp7b1	-0.606081	0.0181867
TC0800003496.rn.1	Stt3b	-0.568052	0.0181867
TC0900000039.rn.1	Ptp4a1 // LOC100365697	1.32412	0.0181867
TC0900001764.rn.1	Ptp4a1	1.18641	0.0181867
TC1100000530.rn.1	Bbx	-0.58914	0.0181867
TC1500001850.rn.1	Esco2	-0.614919	0.0181867
TC0100004508.rn.1	LOC683722	0.619198	0.0181968
TC1000004154.rn.1	Exoc7	-0.324824	0.0182337
TC0100006456.rn.1	Cyp2r1	-0.624411	0.0183222
TC1100001970.rn.1	Ufd1l	0.752821	0.0183222
TC0600000898.rn.1	Arf6	0.419492	0.0183428
TC0400003536.rn.1	Tada3	-0.35827	0.0183552
TC1700001196.rn.1	Hiatl1	-0.642599	0.0183552
TC1900001096.rn.1	Nkd1	-0.526122	0.0183854
TC0500002507.rn.1	RGD1359108	0.424784	0.0183896
TC0100005379.rn.1	Flt3_lig.0	-0.322322	0.0183929
TC2000000380.rn.1	Rrp1b	0.9687	0.0183929
TC0200004494.rn.1	Ntng1	-0.722493	0.0184006
TC0800001898.rn.1	Birc2	-1.02595	0.0184006
TC0800002617.rn.1	Snx33	-0.684282	0.0184006
TC0900001774.rn.1	Dst	0.694812	0.0184006
TC1900001705.rn.1	Sipa1l2	0.475904	0.0184322
TC0200004566.rn.1	Ptbp2	0.522559	0.0185566
TC0400002841.rn.1	Rarres2	-0.891459	0.0185566
TC1000003834.rn.1	Brca1	-0.574217	0.0185566
TC0500002870.rn.1	Cdc26	-0.550519	0.0187329
TC1500001420.rn.1	Flnb	1.0126	0.0187435
TC0400001262.rn.1	Nagk	0.568693	0.0187465
TC0100002689.rn.1	Bag3	1.36357	0.0187501
TC1800000699.rn.1	Zfp532	-0.311905	0.0187501
TC1200001626.rn.1	Naa25	1.16537	0.0188224
TC1200001110.rn.1	Eif2ak1	-0.303263	0.0188705
TC1500000981.rn.1	Pibf1	-0.687693	0.0189123
TC1700001417.rn.1	Omd	-1.09772	0.0189123
TC1800000214.rn.1	Sap130	-0.555306	0.0189123
TC0700000271.rn.1	LOC691319	0.466063	0.0189315
TC0400004032.rn.1	Kcnj8	1.23856	0.01895
TC0800003086.rn.1	RGD6500336_1	0.394728	0.01895
TC1400000664.rn.1	Gpr125	-0.489084	0.0190187
TC0300001120.rn.1	Kbtbd4	-0.341463	0.0191247
TC1700001917.rn.1	RGD1308147	-0.515995	0.0191485
TC2000000384.rn.1	Rrp1	0.708783	0.0191485
TC0100005318.rn.1	RGD6485896_1	-0.516482	0.0191957
TC0800001293.rn.1	Plod2	1.25923	0.0193759
TC0700000832.rn.1	Llph	0.580368	0.0194029
TC0500002749.rn.1	Abca1	0.738771	0.0194227
TC1500000512.rn.1	Rnf31	0.508182	0.0194227
TC1600001529.rn.1	Aadat	-0.567735	0.0194227
TC1400000857.rn.1	RGD6496621_1	-0.553707	0.019456
TC0700001635.rn.1	Selo	-0.564938	0.0195251
TC1200000396.rn.1	Cux1	-0.311741	0.0195897
TC1900001743.rn.1	Prkaca	-1.06192	0.0196062
TC0500001440.rn.1	Gnl2	1.07661	0.0196217
TC0700000692.rn.1	Caps2	-0.428685	0.0196435
TC1700001828.rn.1	Hist1h2bo	-0.460959	0.0196435
TC2000001692.rn.1	Amd1	0.697724	0.0196435
TC0600002648.rn.1	RGD7521150_1	-1.88405	0.0197009
TC1700002378.rn.1	Ero1lb	-1.12272	0.0197009
TC1400001260.rn.1	Rpap2	-0.333258	0.019775
TC0500000706.rn.1	Akap2	1.40502	0.0198331
TC0500003824.rn.1	Tmem50a	-0.501426	0.0198331
TC0800000226.rn.1	Atg4d	-0.514186	0.0198331
TC1000004329.rn.1	Rpl5l1	0.685867	0.0198331
TC1700001442.rn.1	Omd	-1.18367	0.0199579
TC1000003594.rn.1	Rsad1	0.490377	0.0200958
TC1600000550.rn.1	Trappc11	-0.364353	0.0200968
TC0800000344.rn.1	Ets1	0.538612	0.020129
TC0200002324.rn.1	Gtf2b	0.708876	0.0201828
TC0800002646.rn.1	Islr	-1.15115	0.0201969
TC1300001515.rn.1	Nek7	-0.544476	0.0201969
TC0800000573.rn.1	Ddx6	-0.411228	0.0202402
TC0400003935.rn.1	Dusp16	1.22486	0.0202703
TC2000001070.rn.1	Rnf5	-0.43901	0.0203453
TC0X00000701.rn.1	Pbdc1	0.534695	0.020351
TC0400003080.rn.1	Mat2a	1.52436	0.0203673
TC0600002803.rn.1	Med6	-0.412431	0.0204392
TC1000001283.rn.1	Acaca	-2.11713	0.0205294
TC0100006191.rn.1	Trim68	-0.609158	0.0205661
TC0300003652.rn.1	Ddb2	-0.486789	0.0205887
TC1000000592.rn.1	Irf1	1.27068	0.0205887
TC0400004127.rn.1	Caprin2	-0.733007	0.0205935
TC0300001767.rn.1	Cds2	0.926027	0.0206361
TC0200001020.rn.1	Spata5	0.885778	0.0206601
TC0300002473.rn.1	Fam210b	-1.65693	0.0206601
TC0400001914.rn.1	Etv6	-0.845804	0.0206601
TC0400003048.rn.1	Thnsl2	-0.867527	0.0206601
TC1000002512.rn.1	Npm1	0.8154	0.0206601
TC1000004025.rn.1	Slc16a6	1.00358	0.0206601
TC1300001623.rn.1	LOC688776	0.778577	0.0206601
TC1900000465.rn.1	Ces4a	-0.763308	0.0206601
TC2000001383.rn.1	Zwint	1.12889	0.0206601
TC1700001906.rn.1	Inhba	-1.27369	0.0206653
TC1000002385.rn.1	Ccnf	-0.531631	0.0206716
TC1300001597.rn.1	RGD6491784_1	-0.89146	0.0206755
TC0100003538.rn.1	Tnks2 // LOC100910717	-0.471985	0.0206868
TC1400001289.rn.1	Zfp326	0.346779	0.0206868
TC0700000052.rn.1	Cd63	1.20859	0.0206974
TC0600001729.rn.1	Heatr5b	-0.391619	0.0207129
TC0300003019.rn.1	Golga1	-0.411115	0.0209708
TC0200003841.rn.1	Ift80	-0.33232	0.0209856
TC1600000722.rn.1	RGD1564788	-0.305334	0.021026
TC0700004015.rn.1	Timm13	0.416599	0.0210425
TC0300000265.rn.1	Eng	-0.567509	0.0210718
TC0600001199.rn.1	Ttll5	-0.476097	0.0210904
TC0600002752.rn.1	Zfp36l1	-1.34546	0.0210904
TC1900000539.rn.1	Cyb5b	-1.21659	0.0211185
TC0X00001753.rn.1	Prrg1	-0.93212	0.021136
TC0500000531.rn.1	Creb3	0.645488	0.0211844
TC0300001540.rn.1	Rpusd2	0.998403	0.0212091
TC0300002718.rn.1	Qsox2	0.766677	0.0212091
TC0100002362.rn.1	Adm	0.622384	0.0212369
TC0300004198.rn.1	Rnf24	0.82312	0.0212369
TC0500001491.rn.1	Zmym6	-0.41379	0.0212369
TC0700001516.rn.1	Xrcc6	-0.619754	0.0212369
TC0700003391.rn.1	Sharpin	-0.428924	0.0212369
TC1600001847.rn.1	RGD1562923	0.596323	0.0212369
TSUnmapped00000094.rn.1	Snip1	0.585135	0.0212369
TC0200003322.rn.1	RGD2314438_1	0.684721	0.0212523
TC0200000955.rn.1	Mfn1	0.562327	0.0212689
TC0200001209.rn.1	Selt	-0.421944	0.0212689
TC0400002858.rn.1	RGD1563352	0.67978	0.0212689
TC0100003574.rn.1	Plce1	-0.701399	0.0212981
TC0100006817.rn.1	Dhx32	-0.574262	0.0212981
TC0900000621.rn.1	Nab1	0.567125	0.0212981
TC0800003653.rn.1	Il18	0.644175	0.0213009
TC0100006499.rn.1	Knop1	0.463818	0.0213044
TC1400001458.rn.1	Ccng2	-1.44125	0.0214251
TC0500001396.rn.1	Trit1	0.356037	0.0214618
TC1000001823.rn.1	Psmd12	0.871131	0.0215903
TC0200004973.rn.1	RGD1309446_2	-0.534831	0.021625
TC1400001371.rn.1	Agpat9	3.46509	0.021625
TC0400002533.rn.1	Cadps2	-0.511437	0.0216468
TC1800001515.rn.1	Ppargc1b	2.01623	0.0218934
TC0700003139.rn.1	Tnfrsf11b	-1.06532	0.0219098
TC1200001787.rn.1	Usp30	-0.418835	0.0219098
TC1000001853.rn.1	Amz2	-0.45231	0.0219181
TC1800000269.rn.1	Kdm3b	-0.433318	0.0220253
TC2000001520.rn.1	RGD2321124_1	0.376196	0.022033
TC1400002083.rn.1	Htt	0.455458	0.0220682
TC0300000544.rn.1	Epc2	-0.420361	0.022091
TSUnmapped00000001.rn.1	Oaz2	-1.04883	0.0222053
TC0500000753.rn.1	Slc31a1	-0.794478	0.0222237
TC0600000201.rn.1	Mtm1	-0.408822	0.0222237
TC0600000791.rn.1	RGD1305089	-0.436303	0.0222296
TC1000002751.rn.1	LOC100910318	-0.43263	0.0222296
TC1500001472.rn.1	Gmfb	0.715052	0.0222296
TC1600000099.rn.1	Capn7	-0.35261	0.0222296
TC1600001166.rn.1	Gnl3	1.08401	0.0222296
TC2000000320.rn.1	Pim1	1.51594	0.0222296
TC0700000431.rn.1	RGD1593358_1	1.18031	0.0222359
TC0700003383.rn.1	gersor	1.78807	0.0222417
TC0600003484.rn.1	Jdp2	0.752698	0.0222722
TC0X00002630.rn.1	Fam50a // LOC100910130	0.3629	0.0224066
TC0600000626.rn.1	Ankmy2	-0.288074	0.0224091
TC0X00001493.rn.1	Timm17b	-0.548143	0.0224199
TC0100003181.rn.1	Rab3il1	-0.412443	0.0224615
TC0200002738.rn.1	Marveld2	0.656527	0.0224615
TC0300001705.rn.1	Stk35	-0.385126	0.0224615
TC0500003752.rn.1	LOC682988	-0.397955	0.0224615
TC0900002392.rn.1	Ncl	0.780189	0.0224615
TC1100000676.rn.1	Cd86	1.06629	0.0224615
TC0X00000197.rn.1	Fgd1	-0.380565	0.0225384
TC0300000286.rn.1	Mapkap1	-0.416758	0.0225725
TC0100000911.rn.1	MTA_TC0100000785.mm	0.79057	0.0225793
TC0500000154.rn.1	Sdcbp	0.747893	0.0225826
TC0100007636.rn.1	Cpeb3	-0.529387	0.0227177
TC0500000578.rn.1	RGD1305807	0.993637	0.0227177
TC1600000368.rn.1	Tma16	0.68462	0.0227402
TC0300001125.rn.1	Psmc3	0.833446	0.0227516
TC0700001350.rn.1	Gpaa1	-0.376547	0.0227776
TC0700000400.rn.1	Nuak1	-1.27439	0.0227981
TC0700001931.rn.1	Hnrnpa1	0.628442	0.0227981
TC1700001103.rn.1	Msrb2	-0.414794	0.0227981
TC0300001508.rn.1	Vps18	0.621293	0.0228698
TC1400000889.rn.1	Pes1	0.67029	0.0228698
TC0800001027.rn.1	Ice2	-0.324085	0.0228713
TC0300004925.rn.1	Aurka	-0.48626	0.0228836
TC0700001226.rn.1	Efr3a	-0.320374	0.0229265
TC1300001854.rn.1	Uck2	0.609487	0.0230149
TC0400001371.rn.1	Tpra1	-0.331241	0.02303
TC0200002110.rn.1	Arhgap29	-1.30501	0.0231083
TC0300003383.rn.1	Zfp385b	-1.10333	0.0233522
TC0200002739.rn.1	Rad17	0.532841	0.0233928
TC0X00002624.rn.1	Dkc1	0.590267	0.0233928
TC1700001174.rn.1	Ptch1	-0.648491	0.0234386
TC0100000180.rn.1	Aldh8a1	-0.29493	0.0234542
TC1000001686.rn.1	Tmub2	-0.336969	0.0234663
TC0500001889.rn.1	LOC691254	-0.492144	0.0234999
TC1000003227.rn.1	Srr	-0.495385	0.0235143
TC0500002330.rn.1	Tmem67	-0.495826	0.0235377
TC0100001055.rn.1	Ceacam10	-0.526988	0.023562
TC1700001849.rn.1	Trim27	0.428481	0.023562
TC0300003794.rn.1	Prrg4	1.42387	0.0235653
TC1600001173.rn.1	Phf7	-0.455614	0.0236853
TC1000003812.rn.1	Stat5b	-0.702286	0.0236862
TC0400001817.rn.1	Parp11	-0.458559	0.0237418
TC1000001713.rn.1	Hexim1	-0.91001	0.0237418
TC0800001443.rn.1	Nphp3	-0.566619	0.0237594
TC0X00001034.rn.1	Wdr44	0.427008	0.0237594
TC0700002874.rn.1	Avpr1a	-2.24775	0.0237687
TC1700001568.rn.1	Mcur1	-0.361635	0.0238442
TC0100006684.rn.1	Mvp	0.599905	0.0238456
TC0600002214.rn.1	RRM_1.8	0.54651	0.0238456
TC0200000108.rn.1	RGD7563506_1	-0.632674	0.0239272
TC1900001172.rn.1	Tecr	-0.680009	0.0239412
TC2000001302.rn.1	Ube2g2	1.23075	0.023959
TC0100006394.rn.1	RGD1559442	-0.317374	0.0239798
TC0700000207.rn.1	RGD1359127	1.0451	0.0239798
TC1100000612.rn.1	Qtrtd1	0.893812	0.0239882
TC1200000587.rn.1	Eif2b1	0.614608	0.0239882
TC1100000788.rn.1	Pak2	0.530469	0.0240545
TC0900002127.rn.1	Idh1	-0.550953	0.0241282
TC0200004472.rn.1	Sars	0.699536	0.0241336
TC0500002069.rn.1	Cdk11b	0.314737	0.0241412
TC0800001194.rn.1	RGD1562068	0.529464	0.0241532
TC0X00002536.rn.1	Tpm3-rs7	0.423506	0.0242342
TC1400000611.rn.1	RGD1562755	0.732126	0.0242342
TC0300001990.rn.1	Pygb	-0.318816	0.0243049
TC0500000168.rn.1	Chd7	1.01333	0.0243049
TC0100002385.rn.1	Parva	-0.484654	0.0243583
TC0500000128.rn.1	Tgs1	0.758405	0.0243583
TC1600000630.rn.1	RGD6495469_1	-1.0696	0.0243583
TC0400003771.rn.1	Ntf3	-0.511436	0.024416
TC1700001413.rn.1	RGD621022_1	1.03181	0.024416
TC2000001363.rn.1	Upb1	-1.06371	0.024416
TC0800000611.rn.1	Sik3	0.52211	0.0244207
TC0800002527.rn.1	Sik2	1.12944	0.0244813
TC0300002815.rn.1	LOC499770	0.468881	0.0245062
TC0500003861.rn.1	Kdm1a	0.34702	0.0247254
TC0100007157.rn.1	Zfpl1	-0.564143	0.0247842
TC0500002190.rn.1	Rrs1	1.2763	0.0247842
TC0600002773.rn.1	LOC500684	0.621272	0.0247842
TC1000003078.rn.1	Kdm6b	0.897131	0.0247842
TC0500000046.rn.1	Rbpjl2	0.499668	0.0249295
TC0700000017.rn.1	Ptges3	0.593514	0.0249295
TC0300002495.rn.1	Pck1	-1.61214	0.0249671
TC0600001380.rn.1	Tmem251	0.454667	0.0249767
TC0700000926.rn.1	Cpq	-0.712624	0.0249767
TC0100005408.rn.1	Cyth2	-0.372247	0.0250201
TC0300001691.rn.1	Polr1b	1.08094	0.0250305
TC0500002303.rn.1	Plekhf2	0.399411	0.0250612
TC0300002050.rn.1	Tpx2	-0.899528	0.0251776
TC0400002890.rn.1	Skap2	-0.472272	0.0251967
TC0600000600.rn.1	Twistnb	0.799109	0.0253229
TC1900000819.rn.1	RGD1596918	1.78204	0.0253729
TC0100006382.rn.1	Dennd5a	0.584512	0.0253866
TC0200001563.rn.1	Pklr	-2.50556	0.0254216
TC0100001048.rn.1	Ethe1	-1.56917	0.0254239
TC0100007987.rn.1	Cacul1	0.55281	0.0255539
TC1600000220.rn.1	Mbl1	-0.753349	0.0255539
TC1500000305.rn.1	Ang	-0.526129	0.0255682
TC1000002974.rn.1	Cenpv	-0.366986	0.0256631
TC1500002304.rn.1	Rnf219	0.349684	0.0256759
TC0400000454.rn.1	Ing3	-0.308219	0.0257121
TC0500003084.rn.1	Mllt3	-1.28266	0.0257514
TC1700001438.rn.1	Iars	1.03031	0.0257514
TC0800003301.rn.1	Atp2c1	-0.604489	0.0257706
TC1000003089.rn.1	Eif4a1	0.468449	0.0257706
TC0100003695.rn.1	Sema4g	-1.13792	0.0257805
TC0400003077.rn.1	Vamp5	-0.342613	0.0258065
TC1900000531.rn.1	Sntb2	-0.774382	0.0258065
TC0400001099.rn.1	Krcc1	-0.339538	0.0258741
TC0900001988.rn.1	Ankrd44	1.6897	0.0258741
TC1700000905.rn.1	Akr1c19	-0.408047	0.0258741
TC0600001024.rn.1	Fut8	-1.06286	0.0259347
TC1700000490.rn.1	Tubb2b	0.444642	0.0259406
TC1700000551.rn.1	Cdkal1	-0.513907	0.0259406
TC0300001553.rn.1	Adal	-0.584131	0.026009
TC0100002079.rn.1	Ints4	-0.54289	0.0260471
TC0200000778.rn.1	Fabp4	1.16651	0.0260717
TC0500003522.rn.1	Nfyc	-0.35212	0.0260717
TC0X00000603.rn.1	Kif4a	-0.370294	0.0260717
TC1900000843.rn.1	Sprtn	0.350275	0.0260717
TC2000000782.rn.1	Marcks	-0.559375	0.0260717
TC0900000625.rn.1	Gls	0.53693	0.0261043
TC0800003053.rn.1	Ube3d	-0.383455	0.0261155
TC1600000101.rn.1	Eaf1	0.563138	0.0261697
TC0100002575.rn.1	Il4r	0.572541	0.0262147
TC0800002784.rn.1	Plekho2	1.20756	0.0262147
TC0800001331.rn.1	Tfdp2	-0.412117	0.0263288
TC1000001655.rn.1	Ramp2	-0.280051	0.0263892
TC0900001518.rn.1	larpa	0.76732	0.0264105
TC0500003966.rn.1	Plekhm2	0.302341	0.0264214
TC1500000033.rn.1	Camk2g	-0.574887	0.0264214
TC0500002841.rn.1	Ptgr1	-0.851344	0.0265085
TC0600000792.rn.1	Psma6	0.624457	0.0265146
TC0900001435.rn.1	RGD6488414_1	-0.723197	0.0265146
TC2000000366.rn.1	Pknox1	0.459615	0.0266341
TC1800001130.rn.1	Rprd1a	-0.509652	0.0266608
TC1800001383.rn.1	Ccdc112	0.508669	0.0268761
TC0300002832.rn.1	LOC100909750	0.500015	0.0268952
TC0300002920.rn.1	Psmd5	0.545955	0.0268952
TC1000001289.rn.1	Myo19	1.14772	0.0268952
TC0100005173.rn.1	Cd22	-0.657386	0.0269848
TC0700002717.rn.1	Rab21	0.484193	0.0269848
TC1000000056.rn.1	Litaf	1.15225	0.0269848
TC0400002731.rn.1	Slc37a3	-0.441604	0.026998
TC0600000961.rn.1	LOC690217	-0.498262	0.026998
TC1700001463.rn.1	Id4	-1.62853	0.026998
TC2000001554.rn.1	RGD1305587	-0.375592	0.026998
TC0200000421.rn.1	LOC100359700	0.358705	0.0270038
TC0200002889.rn.1	RGD6487511_1	0.721267	0.02705
TC0700003860.rn.1	Prkag1	-0.389213	0.02705
TC1500000461.rn.1	Mmp14	1.15664	0.02705
TC1800000676.rn.1	Nedd4l	1.25109	0.02705
TC1900000535.rn.1	Nip7	0.791873	0.0270734
TC1500000586.rn.1	Rcbtb1	-0.777817	0.0271651
TC2000001392.rn.1	Ipmk	0.640643	0.0271651
TC0900002137.rn.1	Kansl1l	-0.577309	0.0271797
TC0700003127.rn.1	Ext1	0.669867	0.0271908
TC0700001431.rn.1	Sh3bp1	-0.491859	0.0272311
TC0200001586.rn.1	Adar	0.569824	0.0272576
TC0500002688.rn.1	Trim14	-0.544661	0.0272576
TC1700001151.rn.1	Edaradd	-0.566712	0.0272668
TC0800003294.rn.1	Nudt16	-0.356553	0.0273079
TC1600000509.rn.1	RGD6494914_1	0.490064	0.0273079
TC1000003551.rn.1	LOC690286	-0.728068	0.0273946
TC1500000234.rn.1	Samd4a	1.16744	0.0273946
TC0700002536.rn.1	Cradd	-0.551518	0.0274749
TC1200001530.rn.1	Ddx55	0.615687	0.0275004
TC0100005006.rn.1	Hnrnpul1	-0.354825	0.0275183
TC1600000176.rn.1	LOC685718	0.458573	0.0275183
TC1600000290.rn.1	Pgpep1	-0.915917	0.0275183
TC0600001646.rn.1	Mta1	-0.587345	0.027531
TC1000004199.rn.1	Socs3	1.50518	0.027531
TC1500001682.rn.1	Homez	-0.302576	0.027531
TC0200004070.rn.1	Efna4	-0.472277	0.0275394
TC1000001595.rn.1	Rara	0.659545	0.0275394
TC1700002195.rn.1	Usp6nl	0.566723	0.0275394
TC0500003746.rn.1	Trnau1ap	-0.365459	0.0276125
TSUnmapped00000078.rn.1	Rabif	-0.550883	0.0277298
TC0900000186.rn.1	Bysl	1.09856	0.0277399
TC0100007533.rn.1	RGD1597109_1	1.01234	0.0277816
TC0X00000660.rn.1	LOC678880	-0.41658	0.0278202
TC1100000270.rn.1	Slc5a3	0.69539	0.0278202
TC0700000222.rn.1	Med16	-0.43016	0.0278763
TC0600001603.rn.1	Klc1	0.459649	0.0279452
TC0400000333.rn.1	RGD7695905_1	0.573487	0.0279873
TC0300003672.rn.1	Dgkz	-0.44703	0.0279883
TC1800001267.rn.1	Pfdn1	0.498872	0.0280102
TC0200000857.rn.1	Hltf	-0.500786	0.0280355
TC1300000076.rn.1	Zcchc2	0.556654	0.0280579
TC1000003947.rn.1	Ftsj3	1.24883	0.0280896
TC0100000376.rn.1	Srd5a1	-1.65627	0.0281863
TC1500000817.rn.1	Rcbtb2	-0.752278	0.0281863
TC0400001245.rn.1	Mob1a	-0.534973	0.0282091
TC1000001850.rn.1	Gna13	0.772919	0.0282091
TC0100007398.rn.1	Gda	0.747246	0.0282496
TC1900001594.rn.1	Fbxo31	1.08436	0.0283582
TC0700001026.rn.1	RGD1563045	0.503065	0.0283819
TC0500001771.rn.1	Akr7a2	-0.724021	0.0285422
TC1600000621.rn.1	Asah1	0.394762	0.0285422
TC0500004027.rn.1	KRAB.38	-0.445649	0.0285773
TC1000003466.rn.1	Ints2	0.602362	0.0285773
TC1100001954.rn.1	Klhl24	-0.597881	0.0285773
TC1400002106.rn.1	Fgfr3	-0.456264	0.0285773
TC1100001313.rn.1	Gart	0.676454	0.0285924
TC0100003308.rn.1	Gnaq	-0.324548	0.0286826
TC0300003323.rn.1	Wipf1	-0.559968	0.0286826
TC0500004167.rn.1	Smim1	-0.487151	0.0286826
TC0600003071.rn.1	Serpina6	-0.703862	0.0286826
TC0700003317.rn.1	Slc45a4	-0.680841	0.0286826
TC1300002276.rn.1	RGD1564614	-0.759771	0.0286826
TSUnmapped00000024.rn.1	LOC100911576	0.661927	0.0286826
TC0100004576.rn.1	Pdcd2	0.453587	0.0286902
TC0900001992.rn.1	Sf3b1	0.567565	0.0286902
TC0300000976.rn.1	Slc43a1	-1.1852	0.0287299
TC0800002230.rn.1	LOC100361828	-0.949349	0.0287712
TC0400000189.rn.1	Gnai1	0.674675	0.0288458
TC0800000103.rn.1	Sesn3	-0.63243	0.0288466
TC0X00002680.rn.1	Elk1	-0.376058	0.0288466
TC1800000659.rn.1	Wdr7	-0.306628	0.0288466
TC0100000233.rn.1	Enpp1	-0.667403	0.0288617
TC0200004071.rn.1	Adam15	-0.477653	0.0288617
TC1400002452.rn.1	Chac2	-1.02949	0.0288617
TC1900000822.rn.1	Rab4a	-0.676086	0.0289994
TC0500003136.rn.1	RGD1561150_1	0.711855	0.0291123
TC1700001500.rn.1	Mylip	-0.42833	0.0291123
TC0500000007.rn.1	LOC316484	0.747951	0.0291293
TC0200004293.rn.1	Hsd3b1	-0.741056	0.0291315
TC0700000221.rn.1	R3hdm4	-0.418583	0.029203
TC1100001752.rn.1	Pcyt1a	0.977638	0.029203
TC1200001560.rn.1	Mlxip	0.649619	0.029203
TC1500001559.rn.1	Tmem55b	-0.776506	0.029203
TC1500001726.rn.1	Ripk3	0.550268	0.0292158
TC1300000703.rn.1	Aldh9a1	-0.431052	0.0292846
TC1800000802.rn.1	RGD1591701_1	0.590116	0.0292846
TC0900000436.rn.1	Zfp451	0.309514	0.0293063
TC1000000617.rn.1	Gm2a	-0.665506	0.0293063
TC1100000763.rn.1	Pak2	0.449562	0.0293063
TC0800003381.rn.1	Wdr6	-0.763695	0.0293097
TC1500000054.rn.1	Kcnk5	1.00363	0.0294242
TC0600000140.rn.1	Eif3h	0.324486	0.0294494
TC0400003185.rn.1	Stambp	-0.314321	0.0294805
TC0300004970.rn.1	Ctsz	0.572666	0.0295396
TC0200001725.rn.1	Golph3l	-1.00095	0.0295579
TC0200004313.rn.1	Wdr3	1.08478	0.0295579
TC0600000990.rn.1	Snapc1	0.396066	0.0295579
TC0800002209.rn.1	St3gal4	0.541065	0.0295579
TC1300001483.rn.1	Camsap2	0.415498	0.0295579
TC0800001061.rn.1	Zfp280d	0.396083	0.0295952
TC0100007340.rn.1	Tle4	0.384915	0.0296353
TC1300001680.rn.1	Xpr1	-0.376903	0.0296353
TC0X00001501.rn.1	Tfe3	0.355331	0.0297789
TC0900001674.rn.1	Mut	-0.497511	0.0297933
TC1400001052.rn.1	Ppp3r1	0.350285	0.029901
TC0500000311.rn.1	Usp45	-0.329825	0.0299279
TC0500002668.rn.1	Shb	0.476198	0.0299279
TC1300001548.rn.1	Cdc73	0.470798	0.0299279
TC1900001305.rn.1	Slc10a7	-0.935696	0.0299279
TC0900000132.rn.1	RGD1589058_1	-1.19016	0.0300784
TC0500001266.rn.1	Gpbp1l1	-0.322176	0.0301511
TC0200001098.rn.1	RGD1561841	0.663536	0.0301961
TC0300000889.rn.1	Agps	0.45275	0.0301961
TC1200000284.rn.1	Mad1l1	-0.334868	0.0303494
TC0500000547.rn.1	Clta	0.299303	0.0304552
TC0900001352.rn.1	Mettl4	-0.426845	0.0304552
TC0500000852.rn.1	Lurap1l	1.40665	0.0304847
TC0600002659.rn.1	LOC688981	0.784563	0.0304847
TC0400002357.rn.1	Krit1	0.417545	0.0305455
TC0400003691.rn.1	Apobec1	-0.845364	0.0305455
TC0X00001488.rn.1	Timm17b	-0.494763	0.0305455
TC1000002893.rn.1	Zfp39	-0.458068	0.0305455
TC0200002239.rn.1	Gpbp1l2 // LOC689229 // LOC100361636	-0.422947	0.030589
TC0200002488.rn.1	Rhobtb3	-1.15577	0.03059
TC1400002098.rn.1	RGD1309634_2	0.58735	0.03059
TC0200001110.rn.1	Naa15	0.662299	0.0306515
TC0X00000008.rn.1	Zfp182	-0.434097	0.0306515
TC1000004340.rn.1	Nme3	-0.600366	0.0306984
TSUnmapped00000057.rn.1	Tnks2	-0.519142	0.0307054
TC0400000155.rn.1	Dnajc2	0.666243	0.0308108
TC2000000147.rn.1	Pbx2	-0.465478	0.0308108
TC1700000129.rn.1	Lect2	0.816325	0.0308706
TC0500001993.rn.1	Nol9	1.26027	0.0309606
TC1200000036.rn.1	Pet100	-0.498954	0.0309606
TC0600001341.rn.1	Tdp1	-0.357868	0.0310169
TC0200002670.rn.1	Iqgap2	-0.395911	0.0312789
TC0400001237.rn.1	Mrpl53	-0.532492	0.0312789
TC0600002737.rn.1	Zfyve26	-0.479575	0.0312789
TC0800003275.rn.1	Cdv3	0.439897	0.0312789
TC0500003068.rn.1	Plin2	2.76496	0.0314261
TC1300000857.rn.1	RGD1562397_1	0.362617	0.031561
TC1400002279.rn.1	Plek	1.73536	0.0315747
TSUnmapped00000002.rn.1	Tpm3	0.616748	0.0315921
TC1400001797.rn.1	Tbc1d1	0.383822	0.0315978
TC0300000152.rn.1	Rxra	-0.65826	0.0316957
TC0900001102.rn.1	Sh3bp4	0.798919	0.0316957
TC1000004174.rn.1	Jmjd6	0.384128	0.0316957
TC1300001662.rn.1	RGD2322696_1	0.512681	0.0317077
TC1600000806.rn.1	Hgsnat	-0.422382	0.0318205
TC1300000901.rn.1	Itpkb	0.450306	0.0318378
TC1600000304.rn.1	Upf1	0.471357	0.0320103
TC0500004195.rn.1	Ski	-0.575456	0.0320789
TC0300002932.rn.1	Stom	0.955421	0.0321057
TC0300002742.rn.1	Med22	0.611043	0.0321316
TC0700002710.rn.1	RGD6486020_1	-1.14926	0.0321316
TC1300002108.rn.1	Capn2	0.864896	0.0321316
TC0300002204.rn.1	Fam83d	-0.606404	0.0322582
TC0200003068.rn.1	Dnajc21	0.644548	0.0322897
TC1000000824.rn.1	Pmp22	0.354496	0.0322897
TC0500000617.rn.1	Nr4a3	0.711348	0.0325833
TC0X00001138.rn.1	Ocrl	-0.423904	0.0326073
TC0900002058.rn.1	Wdr12	0.746457	0.0326519
TC1700001475.rn.1	Rnf144b	-0.826767	0.0326519
TC0100003517.rn.1	Ifit3	0.955405	0.0326794
TC0800002427.rn.1	Atp5l	-0.591349	0.0326794
TC1000001435.rn.1	Tob1	-1.33818	0.0326794
TC1200000205.rn.1	Baiap2l1	1.15273	0.0326794
TC0100007054.rn.1	Aip	-0.459424	0.0326873
TC0200000167.rn.1	Dmgdh	-0.628648	0.0326873
TC0200001899.rn.1	Phtf1	-0.679649	0.0326873
TC0800001105.rn.1	Onecut1	-2.72126	0.0326873
TC0X00000676.rn.1	RGD6493041_1	-0.617636	0.0326873
TC1500001868.rn.1	Ppp2r2a	0.474313	0.0326873
TC1600000076.rn.1	Dcp1a	0.352328	0.0326873
TC1600001904.rn.1	Kat6a	0.515022	0.0326873
TC1900000902.rn.1	Itgb1	0.5454	0.0326873
TC1100000998.rn.1	Slc25a1	-0.662443	0.0327421
TC0600003202.rn.1	Cinp	0.475095	0.0327455
TC0100000209.rn.1	LOC100360791	0.422311	0.0327531
TC1300001802.rn.1	Atp1b1	1.76648	0.0327531
TC1900001397.rn.1	Psmd7	0.526847	0.0327531
TC1100001589.rn.1	Spice1	-0.681198	0.032761
TC2000001564.rn.1	LOC606294	-0.366693	0.0328105
TC2000000630.rn.1	Ranbp2	0.39403	0.0328405
TC1700001415.rn.1	Nol8	1.23363	0.0329486
TC0100007518.rn.1	Plgrkt	-0.514622	0.032999
TC0300001878.rn.1	Dstn	0.294711	0.032999
TC0300003158.rn.1	Acvr1	-0.720976	0.032999
TC1100000177.rn.1	Bach1	1.25351	0.0330423
TC1500001957.rn.1	Wdr82	0.479857	0.0330423
TC0200005009.rn.1	Vcam1	0.906492	0.0330483
TC1600000385.rn.1	Klhl2	-0.621322	0.0330858
TC1200000508.rn.1	Sbds	0.411406	0.0332281
TC0400001415.rn.1	Iqsec1	0.463112	0.0333247
TC0600002358.rn.1	RGD1560073	0.632022	0.0333247
TC0X00000677.rn.1	Chic1 // LOC100911435	-0.827578	0.0333247
TC1000001911.rn.1	Cd300a	0.57504	0.0333247
TC0800000383.rn.1	LOC688335	-0.4805	0.0333414
TC1000004110.rn.1	Hid1	-0.564186	0.0334358
TC0100004128.rn.1	Ptprk	-0.693858	0.0334687
TC0200002364.rn.1	Bcl10	0.499241	0.0335187
TC0300000175.rn.1	Ddx31	0.578817	0.0335187
TC0X00000447.rn.1	Da2-19	0.454297	0.0335187
TC1700000189.rn.1	LOC306766	-0.880402	0.0335947
TC1800000611.rn.1	Dctn4	0.291981	0.0336222
TC1900000263.rn.1	RGD1308706	0.58035	0.033781
TC1000003599.rn.1	Xylt2	-0.354732	0.0338303
TC0200001518.rn.1	Arhgef11	-0.511619	0.0338596
TC1000003800.rn.1	Acly	-2.38166	0.0338596
TC1800001637.rn.1	Fam210a	-0.56527	0.0338609
TC0200003998.rn.1	Cd1d1	-0.550164	0.0339025
TC1400002112.rn.1	Maea	-0.4004	0.0339025
TC1900001076.rn.1	Rbl2	-0.540423	0.0339843
TC0100002601.rn.1	Mapk3	-0.300653	0.0340158
TC1300002272.rn.1	Rabif // RGD1563962	-0.504687	0.0340158
TC1600001886.rn.1	Tm2d2	-0.386833	0.0340158
TC0300002691.rn.1	Rabl6	-0.320118	0.0340196
TC1300001858.rn.1	Mgst3	-1.11212	0.0340241
TC0300001496.rn.1	Rpusd2	0.753895	0.0341692
TC0500000149.rn.1	Ubxn2b	-0.438973	0.0341692
TSUnmapped00000117.rn.1	Arpp19	0.885648	0.0342064
TC1000000554.rn.1	Nhp2	0.537594	0.0342543
TC0300001631.rn.1	RGD7565205_1	0.659878	0.0344776
TC1000000966.rn.1	Gltpd2	-0.767956	0.0346058
TC0500003383.rn.1	Cmpk1	0.421671	0.0347019
TC1200001092.rn.1	Cyp3a23/3a1	0.969164	0.0347019
TC0100003747.rn.1	Wbp1l	-0.431743	0.0348241
TC0200003650.rn.1	Setd7	0.734916	0.0348753
TC0200004290.rn.1	Hsd3b5	-2.86527	0.0348943
TC0600000850.rn.1	LOC100360061 // LOC100909786	0.427507	0.0349503
TC1400000559.rn.1	Rell1	1.23693	0.035027
TC1700001440.rn.1	Nol8	0.97056	0.035027
TC1600001400.rn.1	Fkbp8	-0.712554	0.0351673
TC1000002715.rn.1	Rufy1	0.447454	0.0351821
TC0100005096.rn.1	Actn4	0.488079	0.0352019
TC0600001839.rn.1	Srbd1	-0.344659	0.0354229
TC0800000949.rn.1	Oaz2	-0.705618	0.0354472
TC0200004677.rn.1	RGD6498411_1	-0.776442	0.035518
TC0400002070.rn.1	Ppfibp1	0.710234	0.03552
TC1100000585.rn.1	Abhd10	-0.43782	0.03552
TC0200002528.rn.1	Polr3g	0.950235	0.0355552
TC0X00000111.rn.1	Xk	-0.75951	0.0355552
TC1500000579.rn.1	Mrp63	-0.51663	0.0355552
TC0400004148.rn.1	Ing4	-0.279245	0.0356854
TC1000003498.rn.1	Dynll2	0.479221	0.0356854
TC1800000148.rn.1	Zfp35	0.459157	0.0357808
TC1400001016.rn.1	RGD1590176_1	-0.675331	0.0359267
TC1400000632.rn.1	Sepsecs	-0.583382	0.0360835
TC1000003185.rn.1	Cyb5d2	-0.38134	0.0361176
TC0300002849.rn.1	Abl1	0.558248	0.0361597
TC0400000906.rn.1	LOC681658	-0.443928	0.0361597
TC0X00002017.rn.1	Rlim	0.644826	0.0361597
TC1000004343.rn.1	Mapk9	-0.581982	0.0361597
TC1700002371.rn.1	Lyst	-1.13271	0.0362027
TC0100000837.rn.1	Rasl2-9	0.517289	0.0363497
TC0500004041.rn.1	Agtrap	-0.323498	0.036351
TC1200001826.rn.1	Tfip11	0.461864	0.0364319
TC0600003208.rn.1	Cdc42bpb	0.524597	0.0364495
TC0700003992.rn.1	Cbx5	-0.450007	0.0364721
TC0700002449.rn.1	Actr6	-0.373501	0.0366899
TC0600001601.rn.1	Trmt61a	1.46504	0.0367077
TC0900001928.rn.1	Slc40a1	-0.445584	0.0367185
TC0100003696.rn.1	Peo1	-0.69263	0.0369327
TC0200004476.rn.1	Tmem167b	0.40574	0.0370243
TC0800002886.rn.1	Tcf12	-0.277395	0.0372167
TC0200002463.rn.1	Lrrc40	-0.381177	0.0373675
TC0300001903.rn.1	Rin2	0.401376	0.0373835
TC0300003807.rn.1	RGD1566052	-0.364492	0.0373835
TC0600001563.rn.1	Dync1h1	0.789831	0.0374475
TC1400000753.rn.1	Hs3st1	0.494232	0.0374706
TC0200005010.rn.1	RGD6486580_1	0.867284	0.0374821
TC0300001221.rn.1	RGD1566326	0.531865	0.0374821
TC0400003087.rn.1	Tcf7l1	-0.609389	0.0374821
TC0500002219.rn.1	Lypla1	-0.663767	0.0374821
TC0900002578.rn.1	Pja2	-0.394873	0.037543
TC1000000932.rn.1	Tmem256	-0.326704	0.037543
TC0200004609.rn.1	Usp53	0.346735	0.0376253
TC0200001806.rn.1	Reg4	-1.10416	0.0377585
TC0400001227.rn.1	Aup1	0.308446	0.0380177
TC1800001820.rn.1	Tshz1	-0.48022	0.0380177
TC1100000728.rn.1	Umps	0.83709	0.0380302
TC0200000503.rn.1	Dab2	0.811047	0.0381236
TC1300001751.rn.1	Prdx6	0.353708	0.0382369
TC1100000887.rn.1	Tbccd1	-0.891034	0.038261
TC0300001516.rn.1	Chp1	0.815544	0.0382704
TC0400003537.rn.1	Rpusd3	-0.441107	0.0382704
TC1100001200.rn.1	App	0.550621	0.0382704
TC1400001184.rn.1	Smek2	-0.366148	0.0383337
TC1000000226.rn.1	Igfals	-1.03057	0.0383731
TC1800000238.rn.1	LOC688637	0.514861	0.0383884
TC1600001451.rn.1	RGD1563937	0.426295	0.0385087
TC0300005006.rn.1	Psma7	0.560157	0.0386652
TC1700001840.rn.1	Zscan12	-0.345217	0.0386652
TC1200000176.rn.1	Rnf6	0.360814	0.0387667
TC1500000031.rn.1	Camk2g // LOC100909586	-0.403715	0.0387765
TC0600002998.rn.1	Ptpn21	0.501739	0.0388469
TC0500002021.rn.1	Lrrc47	0.237167	0.0389282
TC0400001811.rn.1	RGD1311164	-0.456481	0.0389396
TC0X00002219.rn.1	Morf4l2	0.531384	0.0389396
TC1000003955.rn.1	Ern1	0.782708	0.0389396
TC1200000785.rn.1	Mlec	-0.820767	0.038985
TC0900000085.rn.1	Slc25a23	-2.15861	0.0391062
TC0100002588.rn.1	Rabep2	-0.273548	0.039111
TC0500003359.rn.1	Cdkn2c	-0.334071	0.039111
TC0600002012.rn.1	Snx17	-0.258546	0.039111
TC0900000728.rn.1	LOC100360552	0.552955	0.039111
TC1200001889.rn.1	Cyp3a23/3a1	0.878297	0.039111
TC1900001379.rn.1	Nfat5	0.7964	0.039111
TC0X00001994.rn.1	Rlim	0.763192	0.0391206
TC0300001491.rn.1	Ivd	-0.903626	0.0392584
TC0800001050.rn.1	Adam10	-0.532186	0.0392584
TC0X00000149.rn.1	Ccdc22	0.354808	0.0392693
TC1300002118.rn.1	Brox	-0.34462	0.0392693
TC0500001556.rn.1	Snrnp40	0.436463	0.0392738
TC1300001748.rn.1	Klhl20	-0.344006	0.0394428
TC1000004300.rn.1	Csnk1d	0.727254	0.0394742
TC1200000868.rn.1	Ulk1	-0.70953	0.0394931
TC0300002072.rn.1	Mapre1	0.379594	0.0395795
TC0300004087.rn.1	Hdc	0.754373	0.0395795
TC0X00001464.rn.1	Otc	-1.18622	0.0395795
TC1000000552.rn.1	Phykpl	-0.504527	0.0395795
TC1500001935.rn.1	Extl3	-0.491862	0.0395922
TC1000002115.rn.1	Fn3k	-0.521803	0.0395979
TC0300000574.rn.1	Rif1	0.628653	0.0396087
TC0500000619.rn.1	Stx17	-0.37176	0.0397419
TC0600000796.rn.1	Aldoart2	0.412367	0.0397642
TC1600000083.rn.1	Sfmbt1	-0.382634	0.0397642
TC0200001745.rn.1	Mtmr11	0.450476	0.0397743
TC1000004028.rn.1	Wipi1	-0.584711	0.0397743
TC0600000483.rn.1	Odc1	0.870506	0.0397997
TC0900000713.rn.1	Casp8	-0.375146	0.0397997
TC1900000054.rn.1	RGD1586041_1	0.741566	0.0397997
TC1200000873.rn.1	Noc4l	0.435088	0.0398658
TC1700002280.rn.1	RGD1564552	0.579249	0.0398658
TC0300004568.rn.1	Nfs1	-0.399767	0.0399219
TC0X00000582.rn.1	Efnb1	-0.308866	0.040012
TC1500000274.rn.1	Naa30	0.439337	0.040012
TC0700002927.rn.1	Nab2	0.301637	0.040027
TC1800000423.rn.1	Rbm27	0.413749	0.0400298
TC1000004414.rn.1	Camta2	-0.406967	0.0400341
TC0500003074.rn.1	Rps6	0.428695	0.0400773
TC0900001416.rn.1	Sult1c3	-0.847102	0.0400773
TC0200001554.rn.1	Rit1	0.603467	0.0401031
TC0300000063.rn.1	Fbxw5	-0.351941	0.0401308
TC0500002051.rn.1	Pex10	-0.398497	0.0401308
TC0700001328.rn.1	fasor	0.445214	0.0402211
TC1200001142.rn.1	Ap5z1	-0.305045	0.0402211
TC1000004383.rn.1	Cdr2l	-0.289652	0.0402254
TC0500004078.rn.1	Nmnat1	-0.378607	0.0402333
TC0400001465.rn.1	Arl6ip5	0.350059	0.0403008
TC0800000716.rn.1	Kdelc2	-0.426697	0.0403008
TC0800001839.rn.1	Limd1	0.571646	0.0403008
TC1000004161.rn.1	Rnf157	-0.289303	0.0403008
TC1500000125.rn.1	Psmd6	0.556962	0.0403008
TC0700001013.rn.1	Fzd6	0.423648	0.040532
TC1400000863.rn.1	LOC100361879	-0.720656	0.0405421
TC0300002559.rn.1	Adrm1	0.75018	0.0406193
TC1800000663.rn.1	St8sia3	-0.78471	0.0406434
TC0300001470.rn.1	Thbs1	2.23095	0.0406488
TC0600000609.rn.1	Snx13	-0.387312	0.0406514
TC0X00001254.rn.1	Nsdhl	-0.965538	0.0406514
TC1800000702.rn.1	Sec11c	-0.621234	0.0406514
TCUn_AABR07024119v100000001.rn.1	Zfp280b // LOC100909461 // LOC100909869	0.380098	0.0406514
TC0300004604.rn.1	Rbl1	-0.510807	0.040672
TC0900000599.rn.1	Wdr75	0.656378	0.0407238
TC1100002033.rn.1	Pkp2	1.3618	0.0408461
TC0400001073.rn.1	Mad2l1	-0.497972	0.040893
TC0600002823.rn.1	Dpf3	-0.323603	0.040893
TC1200000365.rn.1	Agfg2	0.714488	0.040893
TC0300003771.rn.1	Nat10	0.631519	0.0409312
TC0400000051.rn.1	Ube3c	0.426816	0.0409312
TC0400001176.rn.1	Fam50a // LOC100910130	0.346715	0.0409312
TC0500000609.rn.1	Sec61b	-1.01688	0.0409312
TC0500003544.rn.1	Ppie	0.283391	0.0409312
TC0600001594.rn.1	Eif5	0.399838	0.0410287
TC1900001424.rn.1	Zfp612	0.861767	0.0410287
TC0800001387.rn.1	Stag1	-0.542048	0.04111
TC0500001815.rn.1	Epha2	1.68471	0.0411358
TC0X00001435.rn.1	Ddx3x	0.530487	0.0411425
TC0600002950.rn.1	Sel1l	-0.626115	0.0411731
TC1400002187.rn.1	Gck	1.53805	0.0413431
TC1200001356.rn.1	Bcl7b	-0.312059	0.0414361
TC0900000619.rn.1	Mfsd6	-0.6773	0.0414394
TC0700002822.rn.1	Tbk1	0.345465	0.0414568
TC0100005154.rn.1	Proser3	-0.3709	0.0414762
TC0200000253.rn.1	Zfp366	-0.508599	0.0414762
TC0300002751.rn.1	Surf6	0.286125	0.0414762
TC1000002678.rn.1	RGD1559575	-0.592135	0.0415777
TC1200001451.rn.1	Mrps17	-0.421736	0.0416266
TC1900001432.rn.1	Tat	-1.20405	0.0417172
TC0800003571.rn.1	Snrpel // Snrpel1 // Snrpe	0.403623	0.041819
TC1800001299.rn.1	Hdac3	-0.302568	0.0418248
TC0900000722.rn.1	Gm5786	0.389147	0.0419648
TCUn_KL568237v100000001.rn.1	LOC100909504	0.797183	0.0420116
TC0100002809.rn.1	Ppp2r2d	0.669105	0.042052
TC0500003256.rn.1	C8a	-0.540919	0.042052
TC0700002719.rn.1	Tmem19	-0.811062	0.042052
TC0X00001294.rn.1	Lage3	-0.533877	0.042052
TC0X00002075.rn.1	Brwd3	-0.463373	0.042052
TC1200000317.rn.1	Vamp7	-0.31716	0.042052
TC1900001479.rn.1	Cfdp1	0.324674	0.042052
TC0600001996.rn.1	Fosl2	0.756492	0.042097
TC0100006586.rn.1	Nupr1	1.01351	0.0421558
TC0500004066.rn.1	Apitd1	-0.488374	0.0421558
TC0600000487.rn.1	RGD1563157	0.740261	0.0423481
TC0900001044.rn.1	Armc9	-0.359609	0.0423965
TC1100001147.rn.1	Nrip1	1.48286	0.0425067
TC0200002883.rn.1	Map3k1	0.584965	0.0425477
TC1000003149.rn.1	Dhx33	0.623291	0.0425477
TC1300000349.rn.1	Tmem9	-0.541532	0.0425938
TC0700000426.rn.1	Nfyb	0.437994	0.0427377
TC0100002136.rn.1	Pgm2l1	-0.325154	0.0428916
TC0X00000448.rn.1	Tmem47	-0.403462	0.0428916
TC0400002839.rn.1	Zfp467	-0.609932	0.042927
TC0700004067.rn.1	Cpt1b	2.82832	0.042927
TC0900000739.rn.1	Fam117b	-1.26355	0.042927
TC0900002456.rn.1	Rab17	0.692317	0.042927
TC0900000699.rn.1	Aox4	-1.15624	0.0430421
TC1400001876.rn.1	Rbpj	0.565638	0.0431619
TC0300004128.rn.1	Anapc1	-0.343706	0.0432273
TC0600000869.rn.1	RGD1307897	-0.409921	0.0434373
TC0100003004.rn.1	Pold4	0.424713	0.0434529
TC0200003819.rn.1	Veph1	-0.993671	0.0434529
TC0700001763.rn.1	Atf1	0.572759	0.0434808
TC0300000060.rn.1	Abca2	-0.59123	0.0435003
TC1400001898.rn.1	Sod3	-0.603504	0.0435115
TC0500001539.rn.1	Marcksl1 // LOC100911122 // LOC100911158	-0.494205	0.0435562
TC0800001540.rn.1	Gpx1	-0.549448	0.0435562
TC0800002874.rn.1	Lipc	-0.633193	0.0435562
TC0400002820.rn.1	Ezh2	-0.302768	0.043575
TC1300001309.rn.1	Actr3	0.462333	0.043575
TC1300001948.rn.1	Tagln2	0.769545	0.043575
TC0100008151.rn.1	Prdx5	0.326897	0.0436226
TC1800000489.rn.1	Dmxl1	-0.459787	0.0436358
TC0500000079.rn.1	Mybl1	1.30767	0.0438118
TC0200003418.rn.1	Skil	1.02325	0.0438365
TC0100003815.rn.1	Add3	-0.347158	0.044109
TC0100007022.rn.1	Ano1	-0.366035	0.0441448
TC0400001993.rn.1	Pde3a	-0.312493	0.0441448
TC0X00002486.rn.1	Gpc4	-0.686627	0.0441448
TC1600002112.rn.1	Actr8	-0.276592	0.0442398
TC1000000497.rn.1	Phykpl	-0.470869	0.0443979
TC0600001119.rn.1	RGD1562469_1	0.662659	0.0444723
TC1200000045.rn.1	Elavl1	0.553084	0.0444726
TC0100002070.rn.1	Gab2	0.643119	0.0444728
TC1700002382.rn.1	RGD1311345	-0.40551	0.0445096
TCX_KL568128v1_random00000001.rn.1	Nkrf // LOC100910054	0.777865	0.044547
TC0500000513.rn.1	Dnajb5	0.467167	0.0449474
TC0500002637.rn.1	Gne	-1.19958	0.0449474
TC0100007989.rn.1	Eif3a	0.676937	0.0451521
TC0X00002662.rn.1	RGD2323526_2	-0.333127	0.0454412
TC1100001736.rn.1	Zfp148	-0.241108	0.0454495
TC0100002679.rn.1	Armc5	-0.306197	0.0455169
TC1400002196.rn.1	LOC685909	-0.42553	0.0455256
TC1900001178.rn.1	Gm10644	-0.666371	0.0455489
TC0100001223.rn.1	RGD1559509_1	0.605019	0.0456198
TC1000000498.rn.1	Nhp2	0.521426	0.0456198
TC1500000732.rn.1	Zfp395	-0.620019	0.0456198
TC1400001806.rn.1	LOC498368	-0.504897	0.0456737
TC1800000221.rn.1	Lims2	-1.35023	0.0456823
TC1500001197.rn.1	Ubac2	-0.521613	0.0457946
TC0600000172.rn.1	Ppp1r21	-0.504764	0.0458239
TC0900000701.rn.1	Bzw1	0.422165	0.0458239
TC0100006132.rn.1	Pold3	-0.479247	0.0458486
TC0300000812.rn.1	Pdk1	-0.540778	0.0459353
TC0500001168.rn.1	Zcchc11	-0.721628	0.0459839
TC0100003230.rn.1	Ms4a6bl	0.942557	0.0460032
TC0200002697.rn.1	Utp15	0.639462	0.0460032
TC1100000525.rn.1	RGD6486597_1	-0.59189	0.0460032
TC0300002044.rn.1	Mcts2	0.349568	0.0460268
TC0300003167.rn.1	Baz2b	0.465431	0.0460268
TC0800000935.rn.1	Parp16	0.675339	0.0460268
TC1000001401.rn.1	RGD1564550	0.696905	0.0460268
TC1300001444.rn.1	Ndufv3	-0.740231	0.0460268
TC0300005051.rn.1	Arfrp1	0.338339	0.0460969
TC0500000317.rn.1	Fbxl4	-0.575368	0.0461912
TC0700000645.rn.1	Ppfia2	-0.343223	0.0461912
TC1000003063.rn.1	MTA_TC1100003031.mm	0.393954	0.0461912
TC1200000810.rn.1	Kctd10	0.39526	0.0463135
TC0100004174.rn.1	Med23	-0.365652	0.04638
TC0700001695.rn.1	Pphln1	0.382416	0.04638
TC0800002638.rn.1	Clk3	-0.274433	0.04638
TC0400000055.rn.1	Dnajb6	0.323203	0.0464706
TC0800000110.rn.1	Mre11a	-0.328126	0.0464706
TC1000003978.rn.1	RGD1584081_1	0.434062	0.0464706
TC1200001575.rn.1	Tmem120b	0.57387	0.0464706
TC1900000530.rn.1	Cirh1a	0.813336	0.0464706
TC0200002265.rn.1	Slc39a8	-0.524573	0.0466268
TC0300005005.rn.1	Taf4	-0.233752	0.0466268
TC0900001927.rn.1	RGD6490105_1	-0.449888	0.0466268
TC0100001200.rn.1	Ppp1r14a	-0.297028	0.0466792
TC2000000077.rn.1	Rpp21	-0.710275	0.046686
TC0100000305.rn.1	Hint3	-0.483019	0.046688
TC0100003777.rn.1	Sfr1	-0.251675	0.046688
TC1000000962.rn.1	Arrb2	-0.555506	0.046688
TC1100001405.rn.1	Prdm15	0.310533	0.046688
TC1200001779.rn.1	Mvk	-1.12155	0.0466881
TC1000003457.rn.1	LOC100362779	0.435335	0.0467722
TC1200000120.rn.1	fleelar	-0.417181	0.0469372
TC0400001264.rn.1	Zfp638	-0.461385	0.0469608
TC0700002997.rn.1	Ywhaz	0.323029	0.0470636
TC0100003957.rn.1	Tab2	-0.357111	0.0470702
TC0300005032.rn.1	Ythdf1	-0.28004	0.0470702
TC1300000221.rn.1	Yod1	0.763334	0.0470702
TC1300002145.rn.1	Lyplal1	-0.421445	0.0470702
TC1500002000.rn.1	Dmtn	-0.468696	0.0471666
TC0200004873.rn.1	Dnase2b	0.483193	0.0471924
TC0100002042.rn.1	Rab30	3.47217	0.0473411
TC0500001023.rn.1	LOC100912024	0.424346	0.0473411
TC0600002460.rn.1	RGD1559724	-0.85354	0.0473411
TC1900000747.rn.1	Cox4i1	0.317293	0.0473411
TC1400001079.rn.1	Spred2	0.861269	0.0473515
TC0500003478.rn.1	Olr868	0.356415	0.0474089
TC0600002644.rn.1	LOC690226	-2.27851	0.0474089
TC1100001679.rn.1	Iqcb1	-0.291058	0.0474089
TC0100003399.rn.1	Dock8	-0.43512	0.0475642
TC0100006125.rn.1	Spcs2	-0.701518	0.0475642
TC0800003510.rn.1	Rbms3	-0.340453	0.0475642
TC1100001483.rn.1	Hmgb2l1 // Hmgb2 // LOC100912122	-0.553644	0.0475642
TC0700003297.rn.1	Rps19l1	0.444357	0.0475742
TC0100001473.rn.1	Rras	-0.862237	0.0475791
TC0200000713.rn.1	Dap	0.356608	0.0475791
TC0300001141.rn.1	Arhgap1	0.626269	0.0475791
TC0300004288.rn.1	Esf1	0.717897	0.0475791
TC0300004656.rn.1	Mafb	-1.74934	0.0475791
TC0300004814.rn.1	Stau1	-0.320891	0.0475791
TC0700003338.rn.1	Lynx1	-0.770229	0.0475791
TC0800002939.rn.1	Mapk6	0.572622	0.0475791
TC0900000933.rn.1	Gmppa	-0.622482	0.0475791
TC1000001857.rn.1	Prkar1a	0.317058	0.0475791
TC1100001487.rn.1	Cblb	0.900205	0.0475791
TC1200000649.rn.1	Fam216a	-0.284873	0.0475791
TC1200001316.rn.1	Ift22	-0.374651	0.0475791
TC1300000652.rn.1	F5	0.927106	0.0475791
TC1500002266.rn.1	Klf12	-0.742294	0.0475791
TC0200003937.rn.1	Rbm46	-0.304149	0.0475837
TC0500000757.rn.1	Bspry	0.800475	0.0475837
TC1000000940.rn.1	Phf23	0.389799	0.0476163
TC1000002938.rn.1	RGD1585025_1	0.618784	0.0476163
TC0200001917.rn.1	Rhoc	0.409053	0.0478355
TC0700003472.rn.1	Card10	0.539968	0.0478355
TC0900000480.rn.1	Cnnm3	-0.255289	0.0478355
TC0700000027.rn.1	Pan2	-0.405601	0.0478735
TC0200004691.rn.1	Rpl34	0.465947	0.0479697
TC0700003453.rn.1	Tst	-0.778988	0.0479697
TC0800000781.rn.1	Sin3a	-0.543678	0.0479697
TC0900000583.rn.1	Ercc5	-0.415101	0.0479697
TSUnmapped00000120.rn.1	Rpl13	0.672202	0.0479697
TC1500000040.rn.1	mawjy	0.761772	0.0480213
TC0900002700.rn.1	LOC501224	-0.700787	0.048141
TC0700003598.rn.1	Ttll1	-0.372272	0.0482616
TC0200000777.rn.1	Fabp12	-0.337731	0.0482784
TC0400001646.rn.1	Cxcl12	-0.787728	0.0482784
TC1000003557.rn.1	Tom1l1	-0.644482	0.0482784
TC1000001371.rn.1	Coil	0.252292	0.0484023
TC0600001151.rn.1	Acot1	3.14006	0.0485127
TC0700002135.rn.1	LOC690772	0.493674	0.0485127
TC1000001148.rn.1	Eral1	-0.522035	0.0485127
TC0300003278.rn.1	Slc25a12	-0.481394	0.0485148
TC0300004415.rn.1	Zfp120	-0.314453	0.0485148
TC0400000352.rn.1	Glcci1	-0.332346	0.0486623
TC1600002113.rn.1	Nek4	-0.291841	0.0486623
TC1700002241.rn.1	Nmt2	0.460205	0.0487002
TC0500003841.rn.1	Nipal3	-0.345115	0.0487305
TC0100004910.rn.1	Qpctl	-0.460544	0.048738
TC0200001523.rn.1	Isg20l2	0.280556	0.0489049
TC0600002441.rn.1	Dtd2	-0.369479	0.0489049
TC1000000924.rn.1	Fxr2	-0.22072	0.0489049
TC0700002180.rn.1	Gpx4	0.448818	0.0490061
TC2000001088.rn.1	Hspa1b	1.12961	0.0490459
TC0100006299.rn.1	Taf10	-0.59314	0.0491144
TC1100001748.rn.1	Tnk2	0.545499	0.0492217
TC0500003005.rn.1	Gm10108	1.1112	0.0492698
TC0800003359.rn.1	Rbm6	-0.24548	0.0492698
TC0100004786.rn.1	Zfp628	-0.34938	0.0493308
TC0200001793.rn.1	Prkab2	0.338273	0.0493351
TC1000000090.rn.1	Carhsp1	-0.561923	0.0493351
TC1000001158.rn.1	RGD1307929	-0.452661	0.0495052
TC0100003056.rn.1	Fibp	-0.417164	0.0495492
TC0900000602.rn.1	Asnsd1	0.46652	0.0495492
TC1000003138.rn.1	Slc25a11	-0.373721	0.0495492
TC1300001514.rn.1	LOC688633	0.627365	0.0495492
TC1700002046.rn.1	Klf6	1.22828	0.0495492
TC0200004665.rn.1	LOC691931	0.363078	0.049698
TC1000002369.rn.1	Tceb2	-0.557921	0.0497192
TC1000003223.rn.1	Pafah1b1	0.365806	0.0497388
TC0700001598.rn.1	Gramd4	0.302388	0.0497534
TC1300001537.rn.1	Cfh	-0.492608	0.0498791
TC1000000045.rn.1	LOC100362572	-0.848446	0.0498945
TC0100000306.rn.1	Trmt11	0.428246	0.0499455
TC0600001605.rn.1	Zfyve21	-0.446306	0.0499455
TC1000003241.rn.1	Serpinf1	-0.318054	0.0499455
TC0500001778.rn.1	Aldh4a1	-1.20645	0.0499713
TC0600000151.rn.1	Cript	-0.535462	0.0499713
TC0700002428.rn.1	Chpt1	0.519963	0.0499713
TC0900001606.rn.1	Slc35b2	-0.439335	0.0499713
TC1800001390.rn.1	Fem1c	0.442698	0.0499713

## Sheet: 2 hr Nonisch vs Sham
Probeset ID	Gene Symbol	log2FC	q-value
TC1000000124.rn.1	Ppl	1.72199	3.73374e-07
TC0400002027.rn.1	Etnk1	2.54328	1.62931e-05
TC0700000913.rn.1	RGD7673895_1	4.27559	1.62931e-05
TC1600001467.rn.1	Naf1	1.22923	1.92479e-05
TC0200004654.rn.1	Alpk1	1.84986	2.74347e-05
TC0100000093.rn.1	Hivep2	1.9292	5.11135e-05
TC1000000317.rn.1	Stk10	1.63116	5.11135e-05
TC2000000644.rn.1	Sowahc	1.50732	5.11135e-05
TC0600003153.rn.1	Slc25a29	1.60565	6.55936e-05
TC0700002175.rn.1	Midn	1.83868	0.000206447
TC0100001541.rn.1	Zdhhc13	1.4991	0.000217734
TC0100006374.rn.1	St5	-1.06587	0.000217734
TC0200004748.rn.1	Nfkb1	1.06912	0.000217734
TC0200005012.rn.1	Gar1	0.949825	0.000217734
TC0300002044.rn.1	Mcts2	0.802187	0.000217734
TC0500001771.rn.1	Akr7a2	-1.2378	0.000217734
TC0700002329.rn.1	Timp3	2.54386	0.000217734
TC0700003277.rn.1	Ndrg1	1.47675	0.000217734
TC0700003377.rn.1	Fam83h	1.06926	0.000217734
TC0800000917.rn.1	RGD1562747	1.22053	0.000217734
TC0900000235.rn.1	Polr1c	0.899405	0.000217734
TC1000004204.rn.1	Usp36	1.7648	0.000217734
TC1700001530.rn.1	Pak1ip1	2.08618	0.000217734
TC0100004508.rn.1	LOC683722	1.15366	0.000229934
TC0100008164.rn.1	RGD1565057_1	0.821094	0.000229934
TC0300005084.rn.1	Sys1	1.93621	0.000229934
TC0500003590.rn.1	Zc3h12a	0.784362	0.000229934
TC1500002019.rn.1	RGD6499750_1	-1.23334	0.000229934
TC0800001107.rn.1	Fam214a	-2.49231	0.000288223
TC0200004660.rn.1	Ap1ar	1.15762	0.000332204
TC0300001445.rn.1	RGD1563680	-1.28554	0.000362375
TC0500003619.rn.1	Ncdn	1.3173	0.000362375
TC1100000483.rn.1	Trmt10c	1.30859	0.000362375
TC0100003122.rn.1	Trpt1	-0.623467	0.000364816
TC0100002136.rn.1	Pgm2l1	-0.552117	0.000366869
TC0200000262.rn.1	Smn1	1.04165	0.000366869
TC0700002387.rn.1	RGD1563365	1.66076	0.000366869
TC2000000393.rn.1	Pwp2	1.90865	0.000381355
TC0700001411.rn.1	Csf2rb	1.66316	0.000384419
TC0700004052.rn.1	2017-03-02	-0.566925	0.000384419
TC1300000552.rn.1	Abl2	0.76772	0.000384419
TC0800001156.rn.1	Ick	-1.15768	0.000385843
TC0100000794.rn.1	Hiat1	0.809477	0.00038751
TC0200001938.rn.1	Wdr77	1.37511	0.00038751
TC1000001024.rn.1	Shpk	-1.14018	0.00038751
TC1000000313.rn.1	Sh3pxd2b	2.02988	0.000389171
TC1200001704.rn.1	Taok3	-1.53712	0.000391369
TC1700000784.rn.1	Arhgap12	-0.994332	0.000391369
TC1100001987.rn.1	Arvcf	-0.711741	0.000401164
TC0400001580.rn.1	Vhl	0.95847	0.000406987
TCUn_AABR07024291v100000001.rn.1	Ppp2ca // LOC100362453	1.29569	0.000408914
TC0100001222.rn.1	RGD7510295_2	1.2824	0.000421543
TC0900000670.rn.1	Mars2 // LOC100911305	1.07267	0.000421543
TC2000000380.rn.1	Rrp1b	1.69865	0.000421543
TC0100000625.rn.1	Riok2	1.22572	0.000451189
TC0400003585.rn.1	Plxnd1	-0.979302	0.000457816
TC0700003721.rn.1	Kif21a	2.67967	0.000457816
TC0800003420.rn.1	Ptpn23	0.749479	0.000457816
TSUnmapped00000011.rn.1	Ppp2ca	1.424	0.000457816
TC0800000376.rn.1	Pus3	1.3367	0.000490997
TC1000004174.rn.1	Jmjd6	0.818093	0.000490997
TC1400001537.rn.1	Utp3	1.4432	0.000490997
TC0600002845.rn.1	Elmsan1	0.698312	0.000495786
TC1400000379.rn.1	Ppat	0.940146	0.000495786
TC0100006298.rn.1	Rrp8	1.09707	0.000513003
TC0300004376.rn.1	Thbd	1.62472	0.000513551
TC0100001821.rn.1	Aen	1.2661	0.000513712
TC0200002051.rn.1	Dbt	1.10448	0.000513712
TC0600002250.rn.1	Trappc12	-0.650794	0.000513712
TC0200001934.rn.1	Wdr77	1.72458	0.000531869
TC0600000080.rn.1	Mta3	-0.695104	0.000531869
TC0700003312.rn.1	Ago2	1.39525	0.000533425
TC0700003496.rn.1	Tmem184b	0.998919	0.000563109
TC0200001020.rn.1	Spata5	1.48006	0.000563246
TC0100001211.rn.1	RGD7510295_1	1.54936	0.000568047
TC0400001582.rn.1	Tatdn2	0.766852	0.000569843
TC0800001483.rn.1	Rrp9	1.14273	0.000569843
TC0100006551.rn.1	Usp31	1.17426	0.000589569
TC0100007704.rn.1	Rrp12	1.83414	0.000621719
TC1300000912.rn.1	Sde2	0.853954	0.000621719
TC0300001414.rn.1	Katnbl1	1.0188	0.000640016
TC0100005128.rn.1	RGD7679883_1	1.20343	0.000644305
TC1700001598.rn.1	Dsp	2.39891	0.000652751
TC1300001706.rn.1	Rasal2	-0.689771	0.000670899
TC1000001056.rn.1	Mettl16	0.844306	0.000693765
TC1000001590.rn.1	Casc3	0.724757	0.000693765
TC1100001287.rn.1	Urb1	1.39574	0.000693765
TC1400002320.rn.1	Slc1a4	3.73812	0.000693765
TC1900001683.rn.1	Agt	0.953197	0.000693765
TC0100000025.rn.1	Ppil4	1.01436	0.000695329
TC0100005184.rn.1	Hpn	-0.843805	0.00072955
TC0800003690.rn.1	Syncrip	0.918785	0.00072955
TC1700001448.rn.1	Ippk	0.957033	0.00072955
TC1900000833.rn.1	Urb2	1.11005	0.00072955
TC0300001496.rn.1	Rpusd2	1.36055	0.000735085
TC0900000907.rn.1	Ttll4	1.04106	0.000735535
TC0300003364.rn.1	Ttc30b	-1.43	0.000751545
TC0200004400.rn.1	Ddx20	0.687696	0.00075189
TC0X00000376.rn.1	Rps6ka3	0.656455	0.00075189
TC1000000581.rn.1	Aff4	0.776366	0.00075189
TC1000004158.rn.1	Exoc7	-0.541314	0.00075189
TC2000001554.rn.1	RGD1305587	-0.649781	0.00075189
TC2000001585.rn.1	Gopc	0.440128	0.000762097
TC1000001857.rn.1	Prkar1a	0.710531	0.000772371
TC0100007660.rn.1	Noc3l	1.32653	0.000789737
TC1300001364.rn.1	Pfkfb2	1.01474	0.000789737
TC1700000924.rn.1	Pfkfb3	1.10664	0.000789737
TC0100003433.rn.1	Cdc37l1	0.820562	0.000805589
TC1500000857.rn.1	Nufip1	0.970396	0.000805589
TC0600000075.rn.1	Eml4	1.322	0.000839272
TC0X00002458.rn.1	Enox2	-0.577772	0.000839272
TC1700000873.rn.1	Heatr1	2.12969	0.000842337
TC0100003723.rn.1	Pprc1	1.59804	0.000882754
TC0200002271.rn.1	Emcn	-1.10888	0.000882754
TC0400001399.rn.1	Klf15	-1.36108	0.000882754
TC0400001929.rn.1	Cdkn1b	-0.658075	0.000882754
TC0500002507.rn.1	RGD1359108	0.627826	0.000882754
TC0600000098.rn.1	Plekhh2	-0.573627	0.000882754
TC0800000413.rn.1	Esam	1.31754	0.000882754
TC0800001088.rn.1	Rsl24d1	0.998491	0.000882754
TC0900002035.rn.1	Trak2	1.51775	0.000882754
TC1000004154.rn.1	Exoc7	-0.507478	0.000882754
TC1300001694.rn.1	Soat1	1.25614	0.000882754
TC1400000259.rn.1	G3bp2	1.0441	0.000882754
TC1500000105.rn.1	Oxsm	-0.479972	0.000882754
TC1700000875.rn.1	Heatr1	2.15823	0.000882754
TC1900000142.rn.1	RGD2325050_1	0.941321	0.000882754
TC1100001743.rn.1	Lrch3	0.72108	0.000899951
TC0100003484.rn.1	Minpp1	1.03354	0.000917981
TC0100005127.rn.1	RGD7606124_1	1.33032	0.000929862
TC0100000615.rn.1	Chd1	1.37114	0.000932836
TC0700003834.rn.1	Asb8	-0.591373	0.000932836
TC1600000746.rn.1	Mak16	1.26323	0.000975025
TC1300002082.rn.1	Nvl	0.616157	0.000976248
TC0300001785.rn.1	Bmp2	-1.02782	0.000980713
TC0300000265.rn.1	Eng	-0.717863	0.000984514
TC0800003428.rn.1	Pth1r	-0.599772	0.000984514
TC0300003385.rn.1	Cwc22	0.933842	0.00100049
TC1100000525.rn.1	RGD6486597_1	-1.17595	0.00100049
TC1800000230.rn.1	Map3k2	0.916696	0.00100049
TC1600002018.rn.1	Cul4a	-0.651989	0.00103464
TC0X00001891.rn.1	Zc4h2	-0.709569	0.00105343
TC1100001475.rn.1	Zbtb11	0.922285	0.00105343
TC0100000793.rn.1	LOC691135	0.604122	0.00108141
TC0100001203.rn.1	Zfp84	0.976813	0.00108141
TC0100004464.rn.1	Agpat4	0.549843	0.00108141
TC0100006676.rn.1	Aldoa	1.14588	0.00108141
TC0800001124.rn.1	Bmp5	-0.819876	0.00108141
TC0800001785.rn.1	Vipr1	-0.782609	0.00108141
TC1900000530.rn.1	Cirh1a	1.52112	0.00108141
TC1900001424.rn.1	Zfp612	1.63852	0.00108141
TC2000000247.rn.1	Srsf3	1.11146	0.00108141
TC0400000310.rn.1	Casd1	-0.778695	0.00110586
TC1800000148.rn.1	Zfp35	0.910021	0.0011083
TC0900001514.rn.1	Oard1	-0.661936	0.00111724
TC0400001426.rn.1	Nr2c2	-0.817126	0.00116183
TC1100001312.rn.1	Dnajc28	-1.75435	0.00116183
TC1400002125.rn.1	Limk2	1.08325	0.00116183
TC0100006191.rn.1	Trim68	-0.782493	0.00124995
TC0300001160.rn.1	Phf21a	-0.564563	0.00125222
TC0600001165.rn.1	Zfp410	0.594137	0.00125222
TC0500003889.rn.1	Alpl	2.34799	0.00125753
TC1400001785.rn.1	Klhl5	-0.548837	0.00125753
TC0600000478.rn.1	Nol10	1.50845	0.00125877
TC1000003693.rn.1	Pip4k2b	-0.810478	0.00125877
TC1200000881.rn.1	Pgam5	1.3556	0.00125877
TC1900000096.rn.1	Ciapin1	0.824553	0.00125877
TC1100001471.rn.1	Senp7	-0.960497	0.00127579
TC1900001321.rn.1	Nr3c2	-0.611867	0.00127579
TC1200000284.rn.1	Mad1l1	-0.612251	0.00128864
TC1400000370.rn.1	Noa1	0.920083	0.00128864
TC0600000796.rn.1	Aldoart2	0.738352	0.00129989
TC0600001839.rn.1	Srbd1	-0.485596	0.00129989
TC0X00002198.rn.1	Zmat1	-0.716451	0.00129989
TC1100000638.rn.1	Pla1a	2.31476	0.00129989
TC2000001565.rn.1	Ddx21	2.05733	0.00129989
TC1200001626.rn.1	Naa25	1.72206	0.00130401
TC0200001371.rn.1	Nmd3	1.62735	0.00132407
TC0200004538.rn.1	Hiat1	0.640184	0.00132407
TC1400000530.rn.1	Rfc1	-1.01125	0.00132407
TC1700000859.rn.1	Fzd8	-1.78608	0.00132407
TC1900000145.rn.1	Hmox1	2.90432	0.00132407
TC0300000175.rn.1	Ddx31	0.955048	0.00133028
TC0500004195.rn.1	Ski	-0.836808	0.00133981
TC0900000734.rn.1	Nop58	2.49904	0.00133981
TC0200003247.rn.1	Pcsk1	1.35881	0.0013516
TC0600003223.rn.1	Bag5	0.837603	0.0013516
TC0300000889.rn.1	Agps	0.80807	0.00135329
TC0300003792.rn.1	Depdc7	-1.62032	0.00135329
TC0300004228.rn.1	Trmt6	1.7912	0.00135329
TC0300004784.rn.1	Zmynd8	-0.638165	0.00135329
TC0700002237.rn.1	Akap8	0.805885	0.00135329
TC0900000115.rn.1	Sema6b	0.985117	0.00135329
TC0900002399.rn.1	Pde6d	-0.74129	0.00135329
TC1000000592.rn.1	Irf1	1.44771	0.00135329
TC1100000764.rn.1	Senp5 // RGD1564247 // LOC690251	0.55094	0.00135329
TC0400003464.rn.1	Shq1	0.934373	0.00136668
TC0200002728.rn.1	Bdp1	1.01782	0.00137525
TC1100001750.rn.1	Tfrc	2.03578	0.00138885
TC1300001976.rn.1	RGD7636450_1	1.1582	0.00138885
TC1600001148.rn.1	Il17rb	1.92641	0.00138885
TC0800003086.rn.1	RGD6500336_1	0.624386	0.0014244
TC1700000917.rn.1	Fam208b	0.868123	0.00142598
TC1900000241.rn.1	N4bp1	0.684035	0.00142598
TC0100006189.rn.1	Bcl2l1 // Bcl2l1-ps1	1.35779	0.00143357
TC0400001658.rn.1	Hnrnpf	0.702179	0.00143357
TC0600001735.rn.1	Prkd3	-1.50419	0.00145101
TC1300001282.rn.1	Ddx18	1.24172	0.00145101
TC0300004003.rn.1	Tmem87a	0.757923	0.00145254
TC1900000441.rn.1	Arhgap10	0.55135	0.00148215
TC2000001830.rn.1	Rpf2	1.44658	0.00150599
TC1300000754.rn.1	Adamts4	1.39301	0.00153384
TC0300001724.rn.1	Ptpra	-0.405458	0.00157513
TC0200000677.rn.1	Zfp622	1.38182	0.00157696
TC0300003427.rn.1	Calcrl	-1.00982	0.0015885
TC1100001748.rn.1	Tnk2	0.849274	0.00159955
TC1100002034.rn.1	Spidr	-0.900446	0.00160764
TC1700000316.rn.1	Nup153	0.969357	0.00160766
TC0800000579.rn.1	Ift46	-0.707514	0.00163806
TC0800003180.rn.1	Rasa2	0.544747	0.00163806
TC1100001949.rn.1	Yeats2	0.538731	0.00163806
TC1700002011.rn.1	Gtpbp4	2.2024	0.00163806
TC1800001120.rn.1	Zscan30	1.00408	0.00163806
TC0300002381.rn.1	Ptpn1	0.982623	0.00165357
TC1700000854.rn.1	Fzd8	-1.56835	0.00165618
TC0100007968.rn.1	RGD1311558	0.613174	0.00167754
TC0200003069.rn.1	Brix1	1.91595	0.00167754
TC0400001293.rn.1	Alms1	-0.577119	0.00167754
TC0500003741.rn.1	Ythdf2	1.18669	0.00167754
TC0900001583.rn.1	Xpo5	1.37466	0.00167754
TC0X00000083.rn.1	Bcor	1.10074	0.00167754
TC1300000952.rn.1	Taf1a	0.72018	0.00167754
TC1300001802.rn.1	Atp1b1	2.83904	0.00167754
TC1500001472.rn.1	Gmfb	1.29808	0.00167754
TC1600001660.rn.1	Sorbs2	-1.28646	0.00167754
TC1700000819.rn.1	LOC689920	2.01713	0.00167754
TC1800000023.rn.1	Snrpd1	0.79131	0.00167754
TC1900001293.rn.1	Otud4	1.42216	0.00167754
TC0100004830.rn.1	RGD1564801	1.17508	0.00168865
TC0300004288.rn.1	Esf1	1.24638	0.00169175
TC0400000051.rn.1	Ube3c	0.802702	0.00169175
TC0700002395.rn.1	Eid3	0.692845	0.00169175
TC0900000599.rn.1	Wdr75	1.08908	0.00169175
TC1000003227.rn.1	Srr	-0.729946	0.00169175
TC1900001705.rn.1	Sipa1l2	0.648587	0.00169175
TC1400000824.rn.1	Tnip2	0.565518	0.00171913
TC1900000411.rn.1	Smarca5	0.660018	0.0017424
TCX_KL568128v1_random00000001.rn.1	Nkrf // LOC100910054	1.33834	0.00174894
TC1800001775.rn.1	Ctdp1	0.547359	0.00176638
TC0200002697.rn.1	Utp15	1.09653	0.00179503
TC0500002798.rn.1	Ctnnal1	0.581037	0.00179503
TC1000001576.rn.1	Grb7	-1.0693	0.00179503
TC0100000994.rn.1	Gpr4	0.891855	0.00181808
TC0100001041.rn.1	Plaur	0.786734	0.00181808
TC0200002762.rn.1	RGD1310139_2	1.27267	0.00181808
TC0900001992.rn.1	Sf3b1	0.919451	0.00181808
TC1900001730.rn.1	Rbm34	1.37999	0.00181808
TC0100002118.rn.1	Arrb1	-0.631078	0.00183295
TC0300000161.rn.1	Mrps2	0.568298	0.00183295
TC0300001540.rn.1	Rpusd2	1.36506	0.00183295
TC0600001763.rn.1	Map4k3	-0.806742	0.00183295
TC0700002139.rn.1	Dot1l	1.04596	0.00183295
TC1300000116.rn.1	Nifk	0.989051	0.00183295
TCUn_KL568432v100000001.rn.1	RGD3272_1	1.33657	0.00183295
TC0500000311.rn.1	Usp45	-0.381265	0.00186704
TC0500000394.rn.1	Mdn1	1.52333	0.00190363
TC0500004011.rn.1	Tnfrsf1b	1.87718	0.00190363
TC0100001154.rn.1	Dyrk1b	-0.712922	0.00191064
TC0400003048.rn.1	Thnsl2	-1.06395	0.00193231
TC0400003823.rn.1	Tead4	0.597919	0.00193231
TC0700000431.rn.1	RGD1593358_1	1.78581	0.00193231
TSUnmapped00000233.rn.1	Hiat1	0.689451	0.00193231
TC2000000097.rn.1	Prr3	0.873921	0.00195187
TC1400000865.rn.1	Pisd	0.504948	0.00195925
TC0300004971.rn.1	Atp5e	-1.10713	0.0019654
TC0600001734.rn.1	Cebpz	1.31573	0.0019654
TC0700001414.rn.1	Mpst	-0.863936	0.0019654
TC0900000993.rn.1	Agfg1	0.673035	0.0019654
TC1600001103.rn.1	Zcchc24	-1.2859	0.0019654
TC1200000587.rn.1	Eif2b1	0.882465	0.0019741
TC0100000059.rn.1	Fbxo30	0.790772	0.00199909
TC0100000792.rn.1	Zfp418	0.931301	0.00199909
TC1100000612.rn.1	Qtrtd1	1.29085	0.00199909
TC0600000935.rn.1	Psma3l	0.591143	0.00201796
TC1000002862.rn.1	Gemin5	0.736513	0.00201796
TC1000003859.rn.1	Hdac5	-0.841643	0.00201927
TC0600002773.rn.1	LOC500684	0.889953	0.00204155
TC1000003978.rn.1	RGD1584081_1	0.688568	0.00204155
TC1700001849.rn.1	Trim27	0.638588	0.00204155
TC0500000335.rn.1	Ndufaf4	1.44345	0.00206408
TC0700000832.rn.1	Llph	0.71629	0.00206408
TC1800001820.rn.1	Tshz1	-0.809571	0.00206408
TC0900001842.rn.1	Mgat4a	1.02468	0.0020772
TC1000000517.rn.1	RGD1564036	-1.03437	0.0020772
TC1500001957.rn.1	Wdr82	0.867296	0.0020772
TC1600001109.rn.1	Pde12	1.01923	0.0020772
TC1400000798.rn.1	LOC680039	0.86231	0.0020856
TC0300001566.rn.1	Wdr76	-0.560102	0.00210429
TC0100002433.rn.1	Insc	2.6341	0.00214022
TC0300002850.rn.1	Exosc2	0.723583	0.00214022
TC0700001102.rn.1	Med30	-0.454213	0.00214022
TC1500001415.rn.1	Pxk	0.718834	0.00214022
TC1800000507.rn.1	Srfbp1	1.20724	0.00214022
TC2000001264.rn.1	U2af1	1.75723	0.00214022
TC0200000364.rn.1	Plk2	-0.844981	0.00214833
TC1700000871.rn.1	RGD7584306_1	0.732647	0.00215809
TC1800000612.rn.1	Rbm22	0.581628	0.00215809
TC0200004313.rn.1	Wdr3	1.63538	0.00217539
TC0100006296.rn.1	Arfip2	1.0999	0.00217853
TC1500001583.rn.1	Hnrnpc	0.82088	0.00217853
TC0700002348.rn.1	Tcp11l2	-1.53447	0.00218769
TC1700001475.rn.1	Rnf144b	-1.29677	0.00218769
TC0800002518.rn.1	LOC689959	-0.647652	0.00219467
TC0300002261.rn.1	Ttpal	1.78746	0.00222
TC1000004137.rn.1	H3f3b	0.707531	0.00222074
TC1800000924.rn.1	RGD6501555_1	-2.3931	0.00222074
TC0900000665.rn.1	Coq10b	3.40203	0.00222977
TSUnmapped00000150.rn.1	Pigm	0.803377	0.00224012
TC0400001371.rn.1	Tpra1	-0.551598	0.00224193
TC0400002530.rn.1	Aass	1.75171	0.00224193
TC0200003929.rn.1	Gucy1b3	-0.903164	0.00224393
TC1100000567.rn.1	Phldb2	-1.09939	0.00224393
TC0900002127.rn.1	Idh1	-0.76141	0.00224411
TC1200001530.rn.1	Ddx55	0.877688	0.00224411
TC0600001230.rn.1	Tmem63c	0.984089	0.00225645
TC0500002069.rn.1	Cdk11b	0.474785	0.00227953
TC0400003537.rn.1	Rpusd3	-0.631583	0.0022799
TC0300002788.rn.1	Gtf3c4	1.15238	0.00229661
TC1800001390.rn.1	Fem1c	0.787863	0.00229661
TC0600000600.rn.1	Twistnb	1.19403	0.0023208
TC1000002863.rn.1	Zfp672	0.420353	0.0023208
TC0200005010.rn.1	RGD6486580_1	1.29481	0.00234295
TC0700001516.rn.1	Xrcc6	-0.760104	0.00234295
TC1600000076.rn.1	Dcp1a	0.556823	0.00234295
TC0500003434.rn.1	Plk3	2.33234	0.00237146
TC0800002784.rn.1	Plekho2	0.857862	0.00237146
TC0600001329.rn.1	Ttc8	-0.565371	0.00237349
TC0800000942.rn.1	Mtfmt	-0.686156	0.00237349
TC1100001294.rn.1	Synj1	0.603135	0.00238364
TC0800001468.rn.1	Wdr82	0.967714	0.00240494
TC0900000055.rn.1	Hnrnpdl	1.12174	0.00240494
TC1100000798.rn.1	Lsg1	0.697968	0.00240494
TC0200002767.rn.1	LOC100909748 // Mast4	0.786181	0.00241742
TC2000000077.rn.1	Rpp21	-1.1787	0.00244211
TC0500001993.rn.1	Nol9	1.87295	0.00246573
TC1000004025.rn.1	Slc16a6	1.64394	0.00246573
TC1400000832.rn.1	Mxd4	-0.84441	0.00246872
TC1900000720.rn.1	Usp10	0.88877	0.00246872
TC0600003066.rn.1	Ddx24	1.06006	0.00249101
TC0100003539.rn.1	Btaf1	0.902039	0.00251387
TC1200000612.rn.1	Zcchc8	0.598808	0.00251387
TC1000001289.rn.1	Myo19	1.6631	0.00253508
TC1000001850.rn.1	Gna13	0.866957	0.00253508
TC1400000819.rn.1	Nop14	1.32734	0.00253508
TC0300005051.rn.1	Arfrp1	0.514056	0.00253575
TC2000000384.rn.1	Rrp1	0.914858	0.00253575
TC1800000238.rn.1	LOC688637	0.781674	0.00253761
TC1800000753.rn.1	Rnmt	0.922609	0.00253761
TC0X00002017.rn.1	Rlim	0.993049	0.00253812
TC0200003174.rn.1	Fam105a	0.519745	0.00255592
TC0300001693.rn.1	Slc20a1	2.00107	0.00255592
TC1000000973.rn.1	Rnf167	-0.422329	0.00255592
TC1400000250.rn.1	Nup54	0.710879	0.00255592
TC1900001575.rn.1	Taf1c	0.540168	0.00255592
TC0600001228.rn.1	Cipc	0.630975	0.00256878
TC0200004483.rn.1	Prpf38b	0.726106	0.00257909
TC2000000334.rn.1	Zfand3	-0.762981	0.00258044
TC1400000254.rn.1	Sdad1	1.43605	0.00258385
TC0200003459.rn.1	Mrpl47	1.47928	0.00260175
TC0300000574.rn.1	Rif1	1.02467	0.00260175
TC0400002231.rn.1	Fgl2	1.27089	0.00260175
TC0600000940.rn.1	LOC690035	-0.454208	0.00260175
TC1000002317.rn.1	Naa60	-1.12662	0.00260175
TC1100000530.rn.1	Bbx	-0.798742	0.00260175
TC1100000665.rn.1	Gtf2e1	0.744467	0.00260175
TC1100001805.rn.1	Fam43a	0.561067	0.00260175
TC1200000297.rn.1	Zfand2a	2.6536	0.00260175
TC1900000535.rn.1	Nip7	1.11986	0.00260175
TC0300000147.rn.1	Wdr5	0.801567	0.00261378
TC0100005918.rn.1	Hdgfrp3	0.706394	0.002621
TC0X00001585.rn.1	Shroom2	-0.477611	0.00262622
TC0X00001435.rn.1	Ddx3x	0.833612	0.0026313
TC0100003763.rn.1	Pdcd11	1.03976	0.00265083
TC1000003449.rn.1	Pigw	0.760136	0.00265083
TC0900001847.rn.1	Mitd1	0.766011	0.00265094
TC1300001381.rn.1	Srgap2	-1.27069	0.00265094
TC1800001333.rn.1	Mcc	-2.35641	0.0026513
TC0100005678.rn.1	Mphosph10	0.906897	0.00266423
TSUnmapped00000094.rn.1	Snip1	0.768047	0.00266423
TC0100003725.rn.1	Nolc1	1.74517	0.00267857
TC0300002710.rn.1	Nacc2	-0.549609	0.00269341
TC0500000168.rn.1	Chd7	1.47706	0.00269341
TC0700000190.rn.1	Btbd2	-0.959178	0.00269341
TC0X00001294.rn.1	Lage3	-0.765475	0.00269341
TC1700000612.rn.1	Mrs2	0.697196	0.00269341
TC0100002690.rn.1	Inpp5f	-0.707259	0.00271321
TC0500000564.rn.1	Polr1e	1.88959	0.00272117
TC0800001429.rn.1	Topbp1	-1.0958	0.00272117
TC1800000369.rn.1	RGD735029	-0.769885	0.00272117
TC1800001628.rn.1	Ptpn2	0.732535	0.00272445
TC0300003652.rn.1	Ddb2	-0.706515	0.00273187
TC0700003893.rn.1	Lima1	-1.24912	0.00273187
TC1600001346.rn.1	Tpm4	1.73309	0.00274945
TC0100007340.rn.1	Tle4	0.451555	0.00277448
TC0300000905.rn.1	Plekha3	0.494842	0.00279158
TC1000003704.rn.1	Fbxl20	-0.697473	0.00279348
TC0200004221.rn.1	Prpf3	0.685395	0.00279805
TC1300000221.rn.1	Yod1	1.35875	0.00279805
TC0100006745.rn.1	RGD1306730	0.675424	0.00283793
TC0200000679.rn.1	Zfp622	1.50037	0.00283793
TC0300000541.rn.1	Mbd5	-0.62399	0.00283793
TC0400000351.rn.1	Mios	0.521083	0.00283793
TC0700000505.rn.1	Cdk17	0.627424	0.00283793
TC0X00001493.rn.1	Timm17b	-0.716213	0.00283793
TC1000001279.rn.1	Hnf1b	-0.89046	0.00283793
TC1900000803.rn.1	Zfp276	0.806188	0.00283793
TC0200003845.rn.1	Kpna4	0.67361	0.00283873
TC0100002657.rn.1	Orai3	-0.707945	0.0028512
TC0300001616.rn.1	Sema6d	0.767073	0.00285157
TC0700003850.rn.1	Ccnt1	0.821824	0.00285157
TC1000001059.rn.1	Tsr1	1.58756	0.00289597
TC0200005009.rn.1	Vcam1	1.24585	0.00289666
TC0900001179.rn.1	Farp2	1.3868	0.00291132
TC1200001687.rn.1	RGD1562310	0.874351	0.00291132
TC1000000963.rn.1	Med11	-0.495454	0.00293511
TC0400002548.rn.1	Wasl	1.1619	0.00293535
TC0400003934.rn.1	Mansc1	-0.829416	0.00293704
TC1700000824.rn.1	Wdr37	0.52074	0.00295132
TC1900000465.rn.1	Ces4a	-0.987468	0.00295132
TC1400001622.rn.1	Rest	0.640156	0.00295157
TC0100001106.rn.1	Cyp2f4	-1.13185	0.00303291
TC0100003473.rn.1	RGD1310026_1	0.607567	0.00303526
TC0100005177.rn.1	Usf2	-0.602541	0.00303526
TC0400000537.rn.1	Nrf1	0.566929	0.00303526
TC0500000393.rn.1	Casp8ap2	0.362702	0.00303526
TC0900002028.rn.1	Orc2	0.636834	0.00303526
TC1800000426.rn.1	Tcerg1	0.945106	0.00303678
TC0900001084.rn.1	Atg16l1	1.039	0.00303877
TC0600001972.rn.1	Wdr43	2.05321	0.003071
TC0900002058.rn.1	Wdr12	1.13531	0.003071
TC0900001815.rn.1	Kansl3	0.79899	0.00308985
TC0500000217.rn.1	Gem	2.68129	0.00309113
TC1000004079.rn.1	Cdc42ep4	0.540104	0.00309113
TC0X00002451.rn.1	Zfp280c	0.963224	0.0030992
TC1900001022.rn.1	Ogfod1	1.58276	0.0030992
TC0300002215.rn.1	Top1	0.849044	0.00311301
TC0800001463.rn.1	Pik3r4	-0.572112	0.00311301
TC1800000468.rn.1	Commd10	-0.629375	0.00311301
TC2000000764.rn.1	Hsf2	-0.574195	0.00311301
TC0100000611.rn.1	Tbp	0.465794	0.00313019
TC0100003048.rn.1	Eif1ad	0.633817	0.00313019
TC0100008050.rn.1	Lamtor1	-0.854497	0.00313991
TC0900001042.rn.1	LOC100362216	-1.64324	0.00318139
TC1600002020.rn.1	Proz	-0.680521	0.00318139
TC0400001452.rn.1	Kbtbd8	0.668351	0.00319824
TC0600003102.rn.1	RGD6503178_1	0.975956	0.00323114
TC1000003792.rn.1	Jup	-0.934684	0.00323114
TC1500000274.rn.1	Naa30	0.692609	0.00323114
TC0500004164.rn.1	Dffb	0.760793	0.00323158
TC1500000763.rn.1	Tnfrsf10b	1.16254	0.00329402
TC0300002025.rn.1	Srxn1	0.660845	0.00331767
TC0200001516.rn.1	LOC680772	1.14081	0.00332609
TC0300004593.rn.1	MTA_TC0200005002.mm	0.906576	0.00332856
TC1900000515.rn.1	Wwp2	-0.419266	0.00332856
TC1000000010.rn.1	Fopnl	-0.670588	0.0033344
TC0400003969.rn.1	Wbp11	0.465678	0.00335302
TC1700001600.rn.1	Riok1	0.947523	0.00335302
TC1100001445.rn.1	Cldnd1	0.750745	0.00335315
TC0400003087.rn.1	Tcf7l1	-0.871325	0.00337929
TC1800000131.rn.1	Garem	1.52743	0.00341
TC0400002014.rn.1	Golt1b	0.773496	0.00341385
TC0600003071.rn.1	Serpina6	-1.02313	0.00341385
TC0500003556.rn.1	Akirin1	0.465302	0.00343332
TC0800000214.rn.1	Icam1	1.04494	0.00344607
TC0800001540.rn.1	Gpx1	-0.739911	0.00345938
TC1200000869.rn.1	Pus1	0.717981	0.00347606
TC1700001463.rn.1	Id4	-2.30471	0.00347707
TC1000003338.rn.1	Tnfaip1	0.923578	0.00348469
TC0200000108.rn.1	RGD7563506_1	-0.832944	0.00349463
TC0600001598.rn.1	Trmt61a	2.11345	0.00349986
TC0300001691.rn.1	Polr1b	1.469	0.00350631
TC0400003212.rn.1	Sfxn5	-1.07576	0.00353513
TC0400000906.rn.1	LOC681658	-0.615647	0.00356192
TC0400003080.rn.1	Mat2a	1.94818	0.00356192
TC1400000863.rn.1	LOC100361879	-1.17665	0.00357335
TC2000001302.rn.1	Ube2g2	1.77703	0.00357335
TC0100004070.rn.1	Ccdc28a	-0.845791	0.00358251
TC0200003000.rn.1	Ghr	-1.03196	0.00358251
TC0300002613.rn.1	Pcmtd2	-0.690522	0.00358251
TC1000001277.rn.1	Heatr6	1.02249	0.00358251
TC1600000872.rn.1	Polb	0.496447	0.00358251
TC1900000863.rn.1	Ntpcr	-0.526972	0.00358251
TC0500000128.rn.1	Tgs1	1.01845	0.0035995
TC1100000789.rn.1	Senp5 // RGD1564247 // LOC690251	0.614015	0.00360829
TC0600002468.rn.1	Baz1a	1.39529	0.00365512
TC0300003320.rn.1	Gpr155	-1.0862	0.00365935
TC0400003039.rn.1	Rpia	0.765776	0.00365935
TC0600001601.rn.1	Trmt61a	2.13954	0.00365935
TC0800002886.rn.1	Tcf12	-0.426379	0.00365935
TC1200000873.rn.1	Noc4l	0.586186	0.00365935
TC0100006518.rn.1	Dcun1d3	0.613812	0.0036602
TC0200000465.rn.1	RGD1306227	-0.455636	0.00366166
TC0600000144.rn.1	Epas1	0.982091	0.00369452
TC0800002446.rn.1	RGD1307500	-0.596985	0.00369452
TC1900001584.rn.1	Zdhhc7	0.574128	0.00369452
TC0900001374.rn.1	RGD6503701_1	-0.70428	0.00370744
TC1600000630.rn.1	RGD6495469_1	-1.40786	0.00370744
TC1600001886.rn.1	Tm2d2	-0.520009	0.00370744
TC1000003555.rn.1	Stxbp4	-1.17624	0.0037265
TC0100002668.rn.1	Bckdk	-0.723818	0.00376917
TC0300004492.rn.1	Bcl2l1	0.625841	0.00376917
TC0400002357.rn.1	Krit1	0.537152	0.00376917
TC0900000039.rn.1	Ptp4a1 // LOC100365697	1.74213	0.00376917
TC0900000808.rn.1	Pikfyve	-0.479381	0.00376917
TC0X00001488.rn.1	Timm17b	-0.628075	0.00376917
TC0700000881.rn.1	Ctdsp2	-1.77601	0.00377035
TC0900002262.rn.1	Atg9a	-0.71123	0.00377035
TC0600002915.rn.1	Alkbh1	0.825375	0.00380323
TC0800000405.rn.1	Tmem218	-1.36953	0.00380323
TC1300001975.rn.1	RGD1562462	1.04551	0.00380323
TC1600000806.rn.1	Hgsnat	-0.523362	0.00380323
TC1100000763.rn.1	Pak2	0.437099	0.00381324
TC0100002597.rn.1	Ccdc101	-0.889161	0.00382329
TC0100006724.rn.1	Vkorc1	-1.25614	0.00382329
TC1200001249.rn.1	Taf6	-0.622364	0.00384391
TC1600001462.rn.1	Nat1	-0.538747	0.00385632
TC0700001484.rn.1	Tnrc6b	-0.715655	0.00387212
TC0500000919.rn.1	Acer2	1.72911	0.00387325
TC0100006736.rn.1	RGD1310127	-0.920156	0.0038785
TC0100006910.rn.1	Bet1l	0.934986	0.00388228
TC0300004214.rn.1	Rassf2	0.58448	0.00388228
TC0300004820.rn.1	B4galt5	0.749134	0.00388228
TC0600001041.rn.1	Eif2s1	0.88227	0.00388228
TC0700000914.rn.1	RGD1596724_1	1.38779	0.00388228
TC0900001123.rn.1	Cops8	-0.636709	0.00388228
TC0900000493.rn.1	Unc50	-0.447634	0.00397446
TC0200002282.rn.1	LOC365949	-0.606723	0.00398679
TC0700000221.rn.1	R3hdm4	-0.628368	0.00399552
TC1200000143.rn.1	Slc7a1	1.40851	0.00402542
TC1100001313.rn.1	Gart	0.976106	0.00404148
TC0800003493.rn.1	Gpd1l	0.95097	0.00404308
TC0300001202.rn.1	Tp53i11	-0.509104	0.00407474
TC1400001083.rn.1	Rab1a	0.682901	0.00407479
TC1700001036.rn.1	Pter	1.18934	0.0040848
TC0300001711.rn.1	Nop56	1.94669	0.0041001
TC0700004060.rn.1	RGD1561328	-0.453998	0.0041001
TC0100001687.rn.1	Pcsk6	1.31715	0.00410809
TC0900001462.rn.1	Ndufa11	-0.662076	0.00410809
TC1000002974.rn.1	Cenpv	-0.484616	0.00411548
TC0200002115.rn.1	LOC100910753	0.890157	0.00414393
TC0500001282.rn.1	Eif2b3	0.873614	0.00417609
TC0700002138.rn.1	Sf3a2	0.582156	0.00424627
TC1400002129.rn.1	Smtn	-0.776936	0.00427153
TC0100006437.rn.1	Rras2	0.50695	0.00428689
TC0300000063.rn.1	Fbxw5	-0.434892	0.00433259
TC0800001591.rn.1	Scap	-0.623173	0.00434419
TC0500000034.rn.1	RGD1564405	0.891782	0.00434853
TC0600000868.rn.1	Prpf39	1.33021	0.00435522
TC0700003976.rn.1	Atp5g2	-0.555608	0.00435522
TC0400003979.rn.1	Rerg	-0.842819	0.0043888
TC1400000980.rn.1	Hnrnpc // LOC100911576	0.873265	0.00438926
TC1800000985.rn.1	Rttn	-0.400184	0.00438926
TC1900000305.rn.1	Ddx39a	0.373733	0.00440247
TC0800002617.rn.1	Snx33	-0.785474	0.00442506
TC0100004174.rn.1	Med23	-0.562733	0.00446893
TC0500001440.rn.1	Gnl2	1.32951	0.00449508
TC0200004899.rn.1	Ptgfr	-0.709334	0.00450519
TC0500001736.rn.1	Eif4g3	0.502909	0.00450519
TC0600003225.rn.1	Ppp1r13b	1.19092	0.00450519
TC0900001128.rn.1	Lrrfip1	1.21174	0.00450519
TC1000002410.rn.1	Cramp1l	0.599274	0.00450519
TC1300001152.rn.1	RGD7719570_1	0.637271	0.00450519
TC1300001483.rn.1	Camsap2	0.538062	0.00450519
TC1300001854.rn.1	Uck2	0.596212	0.00450519
TC0200002603.rn.1	Msh3	-0.500202	0.00453149
TC0800002978.rn.1	Fbxo9	-0.612934	0.00462452
TC1500000512.rn.1	Rnf31	0.607854	0.00462452
TC0400003691.rn.1	Apobec1	-1.18558	0.00463164
TC1000002992.rn.1	RGD2321712_1	-0.722453	0.00463164
TC0500003752.rn.1	LOC682988	-0.467514	0.00463846
TC0600000961.rn.1	LOC690217	-0.646263	0.00463846
TC1000003241.rn.1	Serpinf1	-0.505123	0.00463846
TC1200001078.rn.1	Zfp655	0.638069	0.00463846
TC0100002864.rn.1	RGD1309350	-0.587345	0.00464294
TC0100000857.rn.1	RGD1565210_1	-0.361628	0.00466369
TC1000002593.rn.1	Ccng1	1.04113	0.00466369
TC1100001405.rn.1	Prdm15	0.417538	0.00476965
TC1400002204.rn.1	Tbrg4	1.08734	0.00478512
TC0300003268.rn.1	RGD1561059_2	-0.648029	0.00479156
TC1000003572.rn.1	Utp18	0.806823	0.00479156
TC1100000788.rn.1	Pak2	0.493007	0.00480099
TC0200000152.rn.1	Mtx3	0.606098	0.00481083
TC0600000560.rn.1	Fam110c	1.35275	0.00481083
TC0300000943.rn.1	Dusp19	-0.88212	0.00481798
TC0300002813.rn.1	Zer1	-0.578855	0.00481798
TC0500000396.rn.1	glavo	1.17432	0.00481798
TC1000000316.rn.1	Ubtd2	0.485544	0.00481798
TC2000001364.rn.1	Adora2a	0.582264	0.00481798
TC0600002912.rn.1	Sptlc2	0.469168	0.00484861
TC0500001132.rn.1	Ssbp3	-0.607507	0.0048579
TC0400000091.rn.1	Prkag2	-0.510772	0.00485928
TC1300001997.rn.1	Fh	0.969449	0.00488909
TC0100006499.rn.1	Knop1	0.601452	0.00494053
TC1400000581.rn.1	Wdr82	0.689149	0.00494053
TC0200002739.rn.1	Rad17	0.712516	0.00500078
TC0500002348.rn.1	Otud6b	0.91928	0.00502194
TC0200003693.rn.1	Exosc8	-0.482995	0.00502578
TC0X00000125.rn.1	Rbm3	1.2626	0.00506919
TC0600002944.rn.1	Gtf2a1	-0.501381	0.00507789
TC0X00000713.rn.1	Atp7a	0.631367	0.00507789
TC1400000268.rn.1	Btc	0.55213	0.00516235
TC0800000210.rn.1	Ppan	1.81464	0.00517392
TC0900001523.rn.1	Trem1	1.04639	0.00517392
TC0100007769.rn.1	Scd1	-6.1963	0.00520245
TC1900001169.rn.1	Elmod2	-0.47306	0.00520245
TC0200000775.rn.1	Impa1	-0.472808	0.00523345
TC0800000415.rn.1	Siae	-1.08248	0.00525282
TC1200001095.rn.1	RGD1309158_1	0.89324	0.00525282
TC1500000708.rn.1	Pinx1	1.07672	0.00525282
TC1600000591.rn.1	Tlr3	-0.768512	0.00525282
TC0300002065.rn.1	Asxl1	0.652081	0.00526224
TC1400000897.rn.1	Sf3a1	0.730776	0.00527171
TC0200002042.rn.1	Extl2	-0.350792	0.00527922
TC0100006299.rn.1	Taf10	-0.859572	0.00528484
TC0300002912.rn.1	Pbx3	-0.568818	0.0052914
TC0400003863.rn.1	Olr1	1.83441	0.0052914
TC1000003947.rn.1	Ftsj3	1.6721	0.0052914
TC1600000875.rn.1	Smim19	-0.478365	0.0052914
TC0500001922.rn.1	Dffa	0.623978	0.00531161
TC0500003084.rn.1	Mllt3	-1.50117	0.00531794
TC0100006456.rn.1	Cyp2r1	-0.693236	0.00536337
TC0700002122.rn.1	Zbtb7a	0.54456	0.00536337
TC0500002880.rn.1	RGD1561252_1	-0.662691	0.00536634
TC0900002506.rn.1	Stk25	-0.383296	0.00539123
TC0X00001994.rn.1	Rlim	1.06392	0.00539123
TC1000001672.rn.1	Dhx8	0.411637	0.00539123
TC1900001483.rn.1	Tmem231	-0.890795	0.00539123
TC1800001515.rn.1	Ppargc1b	2.50739	0.00544444
TC0100006485.rn.1	Arl6ip1	1.06573	0.0054854
TC1900001103.rn.1	Heatr3	0.742524	0.00549599
TC0X00000040.rn.1	Fundc1	-0.435396	0.00553591
TC0100005882.rn.1	Furin	-0.688442	0.00557851
TC0600000931.rn.1	Frmd6	0.55893	0.00557851
TC0400003218.rn.1	Pradc1	-0.638723	0.0056183
TC0500003522.rn.1	Nfyc	-0.439687	0.0056183
TC0600001148.rn.1	RGD1307704	1.34762	0.0056183
TC1000000515.rn.1	Tbc1d9b	-0.373861	0.0056183
TC0200001110.rn.1	Naa15	0.940546	0.00564775
TC1000004202.rn.1	Cyth1	0.61296	0.00565194
TC0900001764.rn.1	Ptp4a1	1.49801	0.00566654
TC0700003383.rn.1	gersor	2.06176	0.00567249
TC0X00000371.rn.1	RGD1560997	0.999408	0.00567249
TC1000000520.rn.1	Mgat4b	-2.38441	0.00569868
TC0300003916.rn.1	Zfp770	1.27153	0.00570011
TC0600002737.rn.1	Zfyve26	-0.645368	0.00570011
TC1300001639.rn.1	Lamc1	1.38558	0.00570011
TC0300004556.rn.1	Edem2	-0.749796	0.0057057
TC1400001979.rn.1	Cd38	0.876751	0.0057057
TC0200003643.rn.1	Elf2	0.363859	0.00575268
TC0600000221.rn.1	Dpy30	-0.555211	0.00575268
TC0100002491.rn.1	Tmem159	-1.71761	0.00576544
TC0100005408.rn.1	Cyth2	-0.424571	0.00576544
TC1000003621.rn.1	Pdk2	-0.62926	0.00576544
TC1400001982.rn.1	charjey	-0.491373	0.00576544
TC0600002648.rn.1	RGD7521150_1	-2.17752	0.00578739
TC0100007673.rn.1	Pdlim1	1.23627	0.00579765
TC0800001293.rn.1	Plod2	0.788548	0.00579856
TC0900000691.rn.1	Mars2 // LOC100911305	0.828475	0.00580111
TC0100004945.rn.1	PVR	2.56773	0.00580969
TC0600002752.rn.1	Zfp36l1	-1.50056	0.00580969
TC0100003253.rn.1	Glyat	-1.12262	0.00585093
TC0300002718.rn.1	Qsox2	0.967226	0.00585093
TC1200000176.rn.1	Rnf6	0.473755	0.00587827
TC0700001328.rn.1	fasor	0.577377	0.00595008
TC0200001744.rn.1	Otud7b	0.529183	0.00596888
TC2000000672.rn.1	Pcbd1	-0.42345	0.00596888
TC1200000451.rn.1	Gtf2i	-0.474048	0.00597129
TC0100003464.rn.1	Chchd4 // LOC100361898	0.570502	0.00600523
TC0200001243.rn.1	P2ry1	-0.930048	0.00606834
TC0400002575.rn.1	Rbm28	0.542409	0.00606834
TC1000000804.rn.1	Ubb	-0.726365	0.00606834
TC1700002391.rn.1	Prelid1	-0.633333	0.00606834
TC0800003632.rn.1	Lztfl1	-0.631026	0.00609231
TC1000002547.rn.1	Rars	1.07055	0.00609231
TC0700003372.rn.1	Pycrl	-0.705401	0.00610199
TC0800000720.rn.1	Npat	0.749934	0.0061706
TC1400002231.rn.1	Hus1	0.962463	0.00622848
TC0100000306.rn.1	Trmt11	0.625098	0.00627752
TC0300003650.rn.1	Nr1h3	-0.57463	0.00627752
TC0400002405.rn.1	Pon3	-0.666408	0.00627752
TC1800001235.rn.1	Etf1	0.412023	0.00627752
TC0700002400.rn.1	Tdg	0.563237	0.00627793
TC1000002114.rn.1	Fn3krp	-0.65807	0.00629114
TC0200001523.rn.1	Isg20l2	0.365922	0.00629854
TC1600000778.rn.1	Brf2	0.405254	0.00632799
TC0300000018.rn.1	Psd4	0.408192	0.0063524
TC0500002504.rn.1	Mob3b	-0.738896	0.00644094
TC0700002716.rn.1	Tbc1d15	0.614425	0.00644094
TC0100004906.rn.1	Foxa3	1.72884	0.00647973
TC1300000459.rn.1	Ivns1abp	0.927453	0.00647973
TC1700001956.rn.1	Mtpap	0.594623	0.00648741
TC0900000894.rn.1	Ctdsp1	-0.820998	0.00649187
TC0500000752.rn.1	Slc31a2	-0.503722	0.00649595
TC1400000639.rn.1	Dhx15	0.507135	0.00659314
TC1000000100.rn.1	Tmem114	0.368714	0.00661094
TC0200004704.rn.1	Cyp2u1	-0.633322	0.00662678
TC2000000616.rn.1	stoydy	0.900468	0.00662858
TC2000000364.rn.1	Ndufv3	-0.632639	0.00664916
TC1100000380.rn.1	RGD1583514_1	0.648096	0.00668145
TC0800002117.rn.1	Herpud2	-0.490053	0.00676799
TC0700002428.rn.1	Chpt1	0.711222	0.0067995
TC2000001520.rn.1	RGD2321124_1	0.419024	0.0067995
TC1800000311.rn.1	Slc35a4	0.68111	0.0068305
TC1100001760.rn.1	Wdr53	0.502483	0.00687746
TC0900000668.rn.1	Mob4	1.0219	0.00688317
TC0600001562.rn.1	RGD1585097_1	-0.341623	0.00689777
TC0300004814.rn.1	Stau1	-0.450611	0.00693708
TC2000000466.rn.1	Gucd1	-1.2525	0.00693708
TC0300003793.rn.1	Qser1	0.518914	0.00694853
TC0500000706.rn.1	Akap2	1.46677	0.00695664
TC0100007128.rn.1	Sipa1	-0.480471	0.00697143
TC1000002369.rn.1	Tceb2	-0.722575	0.00697143
TC0100000162.rn.1	Map3k5	1.72911	0.00700105
TC0100002304.rn.1	Ppfibp2	-1.37406	0.00700105
TC0500001615.rn.1	Wasf2	0.441434	0.00700105
TC0500002232.rn.1	Tmem68	0.479821	0.00700105
TC0600001730.rn.1	Eif2ak2	1.10865	0.00700105
TC0700002446.rn.1	Nr1h4	-1.22224	0.00700105
TC0900000202.rn.1	Ppp2r5d // LOC100909464	-0.532835	0.00700105
TC2000000310.rn.1	Zfp523	-0.391121	0.00700105
TC0800003614.rn.1	Zfp445	0.620196	0.00702712
TC1200000447.rn.1	Gtf2ird1	1.29979	0.00702712
TC1600001918.rn.1	Mrps31	0.788928	0.00704043
TC1700002371.rn.1	Lyst	-1.44764	0.00704043
TC0800000716.rn.1	Kdelc2	-0.591613	0.00707236
TC0600001699.rn.1	Rapgef5	1.85292	0.0071369
TC0300004380.rn.1	Cd93	1.09786	0.00715723
TC0500001258.rn.1	Lrrc41	0.498183	0.00715723
TC0700004000.rn.1	Zfp385a	-0.496737	0.00715723
TC1100000728.rn.1	Umps	1.19689	0.00715723
TC0100004388.rn.1	Cnksr3	0.486697	0.00716116
TC0200001729.rn.1	Mcl1	1.23594	0.00721084
TC0300004215.rn.1	Slc23a2	0.539204	0.00721084
TC0800002806.rn.1	Rab8b	0.508041	0.00721558
TC1000000625.rn.1	G3bp1	0.787292	0.00722508
TC0700000209.rn.1	Gamt	-0.832433	0.00724346
TC0700001832.rn.1	Larp4	0.935311	0.007258
TC1000002941.rn.1	Top3a	-0.569349	0.007258
TC1200000685.rn.1	Tpcn1	-0.688035	0.007258
TC1500001765.rn.1	RGD1306353	0.889538	0.007258
TC1600001443.rn.1	Atp6v1b2	1.0088	0.007258
TC1900001694.rn.1	Exoc8	1.11201	0.007258
TC0200002233.rn.1	Tbck	-1.21193	0.00726928
TC0700003978.rn.1	Calcoco1	-0.761919	0.00727317
TC0300003771.rn.1	Nat10	0.820292	0.00728098
TC0200000777.rn.1	Fabp12	-0.518657	0.00729561
TC1000000277.rn.1	Nprl3	-0.497342	0.00729677
TC0600000474.rn.1	Rock2	0.524934	0.00731336
TC0700002997.rn.1	Ywhaz	0.387646	0.00736165
TC0500001341.rn.1	RGD6496493_1	-0.917564	0.0074066
TC0X00002353.rn.1	RGD6500424_1	1.05852	0.00740877
TC1900000497.rn.1	Pskh1	-0.567843	0.00743097
TC0700001627.rn.1	Pim3	1.04676	0.00743549
TC0600001756.rn.1	Srsf7	1.01496	0.00745085
TC0900001774.rn.1	Dst	0.797112	0.00745845
TC1900000843.rn.1	Sprtn	0.476943	0.00746657
TC0200001575.rn.1	Dpm3	-0.677907	0.00747928
TC1400000820.rn.1	Mfsd10	0.456409	0.00747928
TC1900001105.rn.1	Cnep1r1	-0.713595	0.00751636
TC1000003466.rn.1	Ints2	0.770887	0.00758104
TC0200001554.rn.1	Rit1	0.486059	0.00758798
TC1300002242.rn.1	Diexf	0.956021	0.00759693
TC0300002898.rn.1	Zbtb43	-0.581074	0.00760315
TC1500001673.rn.1	RGD1565222	-0.40895	0.00760315
TC1000002323.rn.1	Zfp263	0.412279	0.00763744
TC1700000734.rn.1	Yae1d1	1.41195	0.0076451
TC0900000602.rn.1	Asnsd1	0.610175	0.00765073
TC0700003317.rn.1	Slc45a4	-0.857216	0.00768597
TC0100001097.rn.1	Cyp2b3	-0.774316	0.00772964
TC0100006108.rn.1	Uvrag	-0.473158	0.00772964
TC0800003160.rn.1	Pls1	-1.04817	0.00772964
TC0900000625.rn.1	Gls	0.534719	0.00772964
TC0100003536.rn.1	Hectd2	1.10427	0.00776502
TC0900001114.rn.1	Cxcr7	0.928387	0.00778037
TC1000002359.rn.1	Tnfrsf12a	2.94273	0.00778037
TC0100005519.rn.1	Nipa2	0.526826	0.0077878
TC0200004616.rn.1	Mettl14	0.594653	0.0077878
TC0400003967.rn.1	Gucy2c	2.37761	0.0077878
TC0500001252.rn.1	Mknk1	0.429563	0.0077878
TC0700002874.rn.1	Avpr1a	-1.97934	0.0077878
TC0700004043.rn.1	Pa2g4	0.860469	0.0077878
TC0800001826.rn.1	Tmem42	-0.452319	0.0077878
TC1000002692.rn.1	LOC100910318	-0.29584	0.0077878
TC0400004072.rn.1	Kras	0.930408	0.0078023
TC0700000222.rn.1	Med16	-0.517899	0.0078051
TC1300000905.rn.1	Lin9	-0.61986	0.0078051
TC0100001977.rn.1	Rab38	-1.12975	0.00787967
TSUnmapped00000025.rn.1	Llph	0.948291	0.00787967
TC1700001021.rn.1	Hspa14	0.648876	0.00790262
TC0500003515.rn.1	Ctps1	1.71486	0.00791784
TC1000000090.rn.1	Carhsp1	-0.883444	0.00791784
TC1000004379.rn.1	RGD7565702_1	0.69425	0.00791784
TC1300001630.rn.1	Rgl1	-0.755565	0.00791784
TC0100002670.rn.1	Kat8	-0.32585	0.00793742
TC0200001596.rn.1	Tpm3	0.481053	0.00794393
TSUnmapped00000111.rn.1	Ankra2	-0.511961	0.00794393
TC0100007706.rn.1	Exosc1	0.628671	0.00794581
TC0100002186.rn.1	Rrm1	-0.942318	0.00795343
TC0300000121.rn.1	RGD6488995_1	0.684771	0.00797608
TC1100000998.rn.1	Slc25a1	-0.837539	0.00797608
TC1200000396.rn.1	Cux1	-0.349851	0.00797608
TC1800000071.rn.1	RGD1562997	0.866374	0.00797608
TC1900001305.rn.1	Slc10a7	-1.14102	0.00797608
TC0200000221.rn.1	Arhgef26	-1.23054	0.00800138
TC0100005056.rn.1	LOC100360638	0.632378	0.00801455
TCUn_KL568307v100000001.rn.1	LOC100910557	0.582382	0.00801455
TC0400002587.rn.1	Tnpo3	0.394655	0.00801918
TC0800003434.rn.1	Rtp3	-2.43712	0.00801918
TC2000001692.rn.1	Amd1	0.826481	0.00801918
TC0400003186.rn.1	LOC680677	-0.656137	0.00805139
TC0600002011.rn.1	Nrbp1	-0.492618	0.00805798
TC0500001323.rn.1	RGD1305347	-0.905262	0.0080656
TC1000002938.rn.1	RGD1585025_1	0.704215	0.00807753
TC1500001584.rn.1	Supt16h	0.710704	0.00807753
TC0400003630.rn.1	Bms1	0.597678	0.00807992
TC0600000172.rn.1	Ppp1r21	-0.725722	0.00815168
TC1000002961.rn.1	Ulk2	-0.843333	0.00815293
TC0100007533.rn.1	RGD1597109_1	1.1876	0.00817873
TC0600001646.rn.1	Mta1	-0.722565	0.0082144
TC0600001341.rn.1	Tdp1	-0.468486	0.00822191
TC1000000226.rn.1	Igfals	-1.53083	0.00822191
TC0900000619.rn.1	Mfsd6	-0.795983	0.00826099
TC0400003956.rn.1	Wbp11	0.484718	0.00826822
TC1400000855.rn.1	Spon2	-0.803835	0.00826822
TC0100004269.rn.1	Tppp	-0.682423	0.00828107
TC0100007804.rn.1	RGD1564887	-0.371943	0.00828107
TC0200004496.rn.1	Prmt6	0.926983	0.00828107
TC0300000957.rn.1	Zc3h15	0.558061	0.00828107
TC1900001465.rn.1	Cog4	-0.444814	0.00828107
TC1000003898.rn.1	Map3k14	0.365064	0.00832216
TC1200001546.rn.1	Hip1r	0.515335	0.00835559
TC2000001686.rn.1	Slc16a10	2.62707	0.00835559
TC0100003676.rn.1	LOC681458	-1.52064	0.00844877
TC1500000496.rn.1	Thtpa	-0.363467	0.00844877
TC1500001564.rn.1	Eddm3b	0.881378	0.00844877
TC1000003089.rn.1	Eif4a1	0.657661	0.0084821
TC0200003650.rn.1	Setd7	0.716001	0.00850529
TC1000000552.rn.1	Phykpl	-0.699795	0.00850529
TC1000000731.rn.1	Mprip	-0.394257	0.00855942
TC0300003797.rn.1	Eif3m	0.806931	0.00860047
TC0100003850.rn.1	Tcf7l2	-1.52613	0.00860345
TC0100003403.rn.1	Kank1	-0.543106	0.00860554
TC0100005188.rn.1	RGD1563307	0.6688	0.00866053
TC0100001993.rn.1	Me3	-0.959674	0.00876497
TC0100005195.rn.1	Uba2	0.49834	0.00876497
TC1300000853.rn.1	Sdccag8	-0.350624	0.00876497
TC1300002159.rn.1	Rrp15	0.774567	0.00876497
TC0400001103.rn.1	Rnf103	1.05571	0.00883063
TC0200004500.rn.1	Prmt6	0.79397	0.00883693
TC0700001639.rn.1	Ppp6r2	-0.638334	0.00883693
TC1300000174.rn.1	LOC100362110	-0.451538	0.00883693
TC0200002199.rn.1	Pla2g12a	2.40034	0.00891528
TC0400003536.rn.1	Tada3	-0.40595	0.00891528
TC0500002556.rn.1	B4galt1	0.751632	0.00891528
TC0700003181.rn.1	Fbxo32	-0.989692	0.00891528
TC1500001891.rn.1	Gucy1b2	-1.42117	0.00898063
TC1400001778.rn.1	Lias	-0.49954	0.00898815
TC0300001580.rn.1	Eif3j	0.826473	0.00899082
TC1700001540.rn.1	Hivep1	0.645547	0.00899082
TC0100001108.rn.1	Cyp2t1	-0.852477	0.00903779
TC0500001758.rn.1	Pla2g2d	0.823387	0.00903779
TC1500000777.rn.1	Reep4	-0.777973	0.00903779
TC0800002482.rn.1	Nnmt	1.50066	0.00905141
TC1600000220.rn.1	Mbl1	-0.80343	0.00908779
TC1100000491.rn.1	RGD7522276_1	-0.385173	0.00912008
TC1900001556.rn.1	Mphosph6	0.816156	0.00912109
TC0100000311.rn.1	Rspo3	-0.452344	0.00919343
TC0900001973.rn.1	Hecw2	0.906988	0.00919343
TC1600001173.rn.1	Phf7	-0.429079	0.00919343
TC0100001822.rn.1	Isg20	0.843798	0.00927732
TC0200001518.rn.1	Arhgef11	-0.62135	0.00928282
TC1700001826.rn.1	Hist1h2ao // Hist1h2ah	-0.661959	0.00935319
TC1800000221.rn.1	Lims2	-1.69767	0.00941081
TC0600000483.rn.1	Odc1	1.25219	0.00942655
TC1000003599.rn.1	Xylt2	-0.441874	0.00943394
TC1400000284.rn.1	Ankrd17	0.976533	0.00943516
TC1200000672.rn.1	LOC690517	1.02683	0.00947264
TC1500001492.rn.1	Atg14	-0.755152	0.00948968
TC1900000977.rn.1	Mmp15	-0.822912	0.00948968
TC0400002784.rn.1	Epha1	-0.8089	0.00957453
TC1900001349.rn.1	Atp6v0d1	-0.493618	0.00963038
TC0600003202.rn.1	Cinp	0.611226	0.00964966
TC1800000013.rn.1	Thoc1	0.631903	0.00964966
TC1700002054.rn.1	Akr1c1	-2.06424	0.00966141
TC1700002195.rn.1	Usp6nl	0.576868	0.00966744
TC0400000882.rn.1	Ccdc126	-1.22271	0.00969147
TC0900000898.rn.1	Slc11a1	1.01096	0.00969802
TSUnmapped00000024.rn.1	LOC100911576	0.795463	0.00969802
TC0100007145.rn.1	Dpf2	0.451183	0.00974395
TC0300005096.rn.1	Zbtb6	0.37499	0.00978501
TC0600001352.rn.1	RGD1311756	-0.539392	0.0098062
TC1000002402.rn.1	Fahd1	-0.864321	0.0098062
TC0100003353.rn.1	Tmem2	1.30606	0.00985423
TC0500000632.rn.1	Zfp189	1.09498	0.00985423
TC1300000843.rn.1	Uba2	0.543271	0.00985774
TC1600002000.rn.1	Fbxo25	-0.333461	0.00986624
TC0500001176.rn.1	Kti12	0.72922	0.00986757
TC2000000992.rn.1	Rnf39	-1.47131	0.0098909
TC0300003915.rn.1	Aqr	0.364822	0.00991007
TC0400001646.rn.1	Cxcl12	-1.14642	0.00991109
TC1400002080.rn.1	Hgfac	-0.928687	0.00991109
TC1000003473.rn.1	Dhx40	-0.458346	0.00991931
TC0200004459.rn.1	Gnai3	0.512391	0.00992677
TC0500002190.rn.1	Rrs1	1.51221	0.00992677
TC0700002013.rn.1	Bloc1s1	-0.778018	0.00992677
TC0700003454.rn.1	Tmprss6	-0.650708	0.00992677
TC0600002401.rn.1	Stxbp6	-0.69777	0.00993282
TC1500001276.rn.1	Fam149b1	-0.598723	0.00993282
TC0200001770.rn.1	Rbm8a	0.40126	0.00996386
TC1800000423.rn.1	Rbm27	0.539954	0.00998122
TC0800000763.rn.1	Pstpip1	0.393376	0.0100083
TC1200000072.rn.1	RGD7617722_1	-0.746089	0.0100083
TC0500001353.rn.1	Foxj3	0.843668	0.010032
TC0200001258.rn.1	Gmps	0.797991	0.0100469
TC0900001169.rn.1	Agxt	1.7902	0.0100469
TC1100001988.rn.1	Trmt2a	0.465251	0.0100807
TC1000004141.rn.1	Trim65	0.697447	0.0100814
TC0800000230.rn.1	Ilf3	0.402535	0.0100925
TC0100004672.rn.1	Trim28	0.527616	0.0101145
TC1200000502.rn.1	LOC100912262	1.44868	0.0101145
TC1300000790.rn.1	Pigm	0.697248	0.0101145
TC0300004548.rn.1	Ncoa6	0.724803	0.0101488
TC0400003358.rn.1	Prickle2	-0.388917	0.0101488
TC0700000594.rn.1	Atp2b1	0.42677	0.0101488
TC1200000167.rn.1	Mtif3	-0.403591	0.0101488
TC1500000324.rn.1	Tox4	0.363275	0.0101921
TC0200003901.rn.1	Rapgef2	-0.486772	0.0102129
TC1400001509.rn.1	Ppbp	1.12183	0.0102129
TC0100006797.rn.1	Fam53b	-0.42903	0.0102453
TC0200000819.rn.1	Ythdf3	0.298148	0.0102568
TC0400001811.rn.1	RGD1311164	-0.488601	0.0102568
TC0800002556.rn.1	Ddx10	0.804587	0.0102849
TC1800000269.rn.1	Kdm3b	-0.365791	0.0102849
TC1800000551.rn.1	Phax	0.518689	0.0103969
TC0300001113.rn.1	Fnbp4	0.809726	0.010399
TC0900000088.rn.1	Gtf2f1	0.982555	0.010399
TC1400001868.rn.1	Stim2	-0.776704	0.010399
TC0700004009.rn.1	Calcoco1	-0.703051	0.0104436
TC0900000186.rn.1	Bysl	1.36694	0.0104436
TC0100001915.rn.1	Stard5	-0.821124	0.0104544
TC1900000891.rn.1	Pard3	-0.516753	0.0104708
TC2000000750.rn.1	Gja1	0.504771	0.0104708
TC0100002891.rn.1	Phrf1	0.567764	0.0105308
TC1400001228.rn.1	Dr1	0.613414	0.0105498
TC1400001458.rn.1	Ccng2	-1.54243	0.0105586
TC0500001168.rn.1	Zcchc11	-0.94734	0.0106076
TC0100004940.rn.1	Bcl3	2.135	0.0106268
TC0200000492.rn.1	Prkaa1	0.960607	0.0106327
TC0500002495.rn.1	Slc35a1	-0.539492	0.0106431
TC0700002002.rn.1	Suox	-0.723421	0.0106474
TC1400000664.rn.1	Gpr125	-0.541316	0.0106474
TC1600001811.rn.1	Fut10	-0.376629	0.0106816
TC1000001148.rn.1	Eral1	-0.652016	0.0106984
TC0600002022.rn.1	Khk	-0.758462	0.0107088
TC0100004282.rn.1	Mrpl36	-0.877891	0.0107284
TC0100003679.rn.1	Scd	-1.24276	0.010733
TC0800001839.rn.1	Limd1	0.625962	0.010733
TC0300002356.rn.1	Ddx27	0.661815	0.0107687
TC1400000799.rn.1	Tbc1d14	-0.806377	0.0107687
TC1600000368.rn.1	Tma16	0.745031	0.0107729
TC0300003383.rn.1	Zfp385b	-1.20377	0.0108515
TC0100005884.rn.1	Blm	-0.372856	0.0108714
TC0300003195.rn.1	Fign	-1.25589	0.0109009
TC0800003048.rn.1	Ibtk	-0.71893	0.0109009
TC1300001774.rn.1	Fmo4	-0.684073	0.0109009
TC1100001693.rn.1	Kpna1	0.417538	0.0109419
TC1300001553.rn.1	Rgs2	0.71054	0.0109846
TC0500002690.rn.1	Tbc1d2	1.96687	0.010999
TC0100005746.rn.1	Nr2f2	-0.624472	0.0110063
TC0400000752.rn.1	Casp2	0.524853	0.0110063
TC0600000274.rn.1	Supt7l	0.731643	0.0110063
TC0X00000608.rn.1	Dlg3	-0.562093	0.0110063
TC1000000043.rn.1	Rrn3	0.708998	0.0110063
TC1200001899.rn.1	RGD1310420_2	-0.621196	0.0110063
TC1900001728.rn.1	Tomm20	0.823555	0.0110202
TC1300002205.rn.1	LOC683955	1.21626	0.0110332
TC0200004275.rn.1	LOC682793 // LOC685963 // Rpl38 // LOC690468	-0.846499	0.011082
TC1400000647.rn.1	RGD6497185_1	0.609793	0.011082
TC0800002070.rn.1	LOC687183	0.471101	0.0111072
TC0200004481.rn.1	Stxbp3	-0.451801	0.0112252
TC1500001723.rn.1	Cideb	-0.771979	0.0113072
TC0700000207.rn.1	RGD1359127	1.16535	0.0114531
TC0100002385.rn.1	Parva	-0.570022	0.0115102
TC0100008110.rn.1	doflu	0.373664	0.0115102
TC1100000895.rn.1	Psme3	0.64863	0.0115102
TC1400000173.rn.1	Coq2	-0.339579	0.0115102
TC0200003731.rn.1	Wwtr1	-0.785757	0.0115279
TC0900002509.rn.1	Dtymk	-0.488488	0.0115653
TC1900001475.rn.1	Ldhd	-1.33399	0.0115653
TC2000000630.rn.1	Ranbp2	0.501535	0.0115863
TC1100001295.rn.1	Paxbp1	0.593813	0.0115972
TC0600000840.rn.1	Pnn	1.13731	0.0116218
TC2000000150.rn.1	Agpat1	0.565293	0.0116607
TC0100003832.rn.1	Pdcd4	-0.690032	0.0116815
TC0500003960.rn.1	LOC690911	0.769169	0.0116815
TC1000003330.rn.1	Supt6h	0.674763	0.0116815
TC1400000794.rn.1	RGD7496825_1	-0.983425	0.0116815
TSUnmapped00000001.rn.1	Oaz2	-1.09679	0.0116815
TC0200002110.rn.1	Arhgap29	-1.41149	0.0117237
TC0600002214.rn.1	RRM_1.8	0.632554	0.0117747
TC0900001382.rn.1	Plcl2	-0.517966	0.0117777
TC2000001698.rn.1	Fig4	-0.595343	0.0117895
TC0400004127.rn.1	Caprin2	-0.806774	0.0118191
TC0800000314.rn.1	Zbtb44	-0.688656	0.0118191
TC0800002684.rn.1	Lrrc49	-0.374558	0.0118191
TC0400004131.rn.1	Fam60a	0.482721	0.0118271
TC1000001004.rn.1	Mybbp1a	1.52796	0.0118571
TC1000003446.rn.1	Mrm1	0.700337	0.0118571
TC0100008065.rn.1	Wdr74	0.940512	0.0118848
TC1200001560.rn.1	Mlxip	0.6317	0.0118848
TC0700002663.rn.1	Ppp1r12a	0.496992	0.0118883
TC0300001322.rn.1	LOC691083	-0.863396	0.0119969
TC1600002117.rn.1	Ncoa4	0.623114	0.0120035
TC1100001044.rn.1	Ube2v2	0.592543	0.0120071
TC2000000121.rn.1	Tcf19	-0.888368	0.0120071
TC0400003174.rn.1	Wbp1	-0.339732	0.0121905
TC0500001463.rn.1	Stk40	0.591424	0.0122052
TC1000003834.rn.1	Brca1	-0.630689	0.0122052
TC0600002281.rn.1	Hbp1	-0.556723	0.0122092
TC0900001518.rn.1	larpa	0.520961	0.0122092
TC1100001372.rn.1	Erg	-0.594004	0.0122092
TC0700001790.rn.1	kerty	-0.556542	0.0122363
TC0800001960.rn.1	Med17	0.338696	0.0122697
TC0700003395.rn.1	Bop1	1.02694	0.0123163
TC2000000782.rn.1	Marcks	-0.479295	0.0123163
TC1100001481.rn.1	RGD6488626_1	-0.909533	0.0123687
TC0800002039.rn.1	Zfp26	0.602746	0.0123777
TC2000001363.rn.1	Upb1	-1.15415	0.0123867
TC0600002828.rn.1	Zfyve1	-0.425613	0.0124247
TC1600000804.rn.1	Pomk	-0.495267	0.0124446
TC0200000391.rn.1	Slc38a9	-0.41523	0.0124459
TC1000001737.rn.1	Itgb3	0.485388	0.0124459
TC1800000224.rn.1	Iws1	0.54251	0.0124459
TC0100002166.rn.1	Arap1	-0.87253	0.0124765
TC0400000231.rn.1	Dmtf1	0.452792	0.0125107
TC1700001440.rn.1	Nol8	1.16283	0.012512
TC0200004871.rn.1	Rpf1	0.599016	0.0125637
TC0300004438.rn.1	keeshu	0.508237	0.01258
TC0100000305.rn.1	Hint3	-0.559437	0.0126239
TC0500000395.rn.1	RGD1306394_2	0.761844	0.0126239
TC0100008149.rn.1	Fam89b	0.363545	0.0126488
TC1700001182.rn.1	Slc35d2	-0.960498	0.0126488
TC1600001166.rn.1	Gnl3	1.21386	0.0127139
TC0100003023.rn.1	Slc29a2	1.0327	0.012779
TC0300002578.rn.1	Slc17a9	-1.55026	0.0128284
TC1500001476.rn.1	Rpl39 // LOC100361661 // LOC100363391 // LOC100364645	-0.973321	0.0128284
TC0400001969.rn.1	Strap	0.549712	0.0128294
TC0400003951.rn.1	RGD1562378 // Hist2h4a // Hist1h4a // LOC680097 // Hist1h4b // Hist1h4m // Hist2h4 // LOC100360950 // LOC100912290 // LOC100912418 // LOC100912489 // LOC100912564	-1.38223	0.0128294
TC0400003953.rn.1	RGD1562378 // Hist2h4a // Hist1h4a // LOC680097 // Hist1h4b // Hist1h4m // Hist2h4 // LOC100360950 // LOC100912290 // LOC100912418 // LOC100912489 // LOC100912564	-1.38223	0.0128294
TC0400003955.rn.1	RGD1562378 // Hist2h4a // Hist1h4a // LOC680097 // Hist1h4b // Hist1h4m // Hist2h4 // LOC100360950 // LOC100912290 // LOC100912418 // LOC100912489 // LOC100912564	-1.38223	0.0128294
TC0400003958.rn.1	RGD1562378 // Hist2h4a // Hist1h4a // LOC680097 // Hist1h4b // Hist1h4m // Hist2h4 // LOC100360950 // LOC100912290 // LOC100912418 // LOC100912489 // LOC100912564	-1.38223	0.0128294
TC0400003970.rn.1	RGD1562378 // Hist2h4a // Hist1h4a // LOC680097 // Hist1h4b // Hist1h4m // Hist2h4 // LOC100360950 // LOC100912290 // LOC100912418 // LOC100912489 // LOC100912564	-1.38223	0.0128294
TC0900000922.rn.1	Fam134a	-0.444233	0.0128294
TC0600001199.rn.1	Ttll5	-0.518525	0.0128319
TC1300002232.rn.1	Rcor3	0.581346	0.0128394
TC0900001540.rn.1	RGD1561662	1.0229	0.0128937
TC1000004403.rn.1	Crebrf	-0.514661	0.0128945
TC1100001739.rn.1	Osbpl11	-1.09101	0.0128945
TC0800000739.rn.1	Idh3a	1.01255	0.0129745
TC0100003148.rn.1	LOC690243	1.49932	0.0129862
TC1000003448.rn.1	Ggnbp2	0.376974	0.0129862
TC1200001895.rn.1	Lrch4	-0.337994	0.0129948
TC0500003534.rn.1	Rlf	0.506539	0.0129989
TC1700002005.rn.1	Ccny	-0.345676	0.0130368
TC1300001444.rn.1	Ndufv3	-0.978988	0.0131159
TC2000000413.rn.1	Fam207a	0.504475	0.0131835
TC1800001061.rn.1	Rpl39 // LOC100361661 // LOC100363391 // LOC100364645	-1.02254	0.0132824
TC0200000226.rn.1	RGD1563891_1	-1.54758	0.0133178
TC0700002436.rn.1	Utp20	1.21591	0.0134259
TC0600002060.rn.1	Cenpo	-0.469538	0.0134394
TC0400002700.rn.1	Creb3l2	-1.62747	0.0135236
TC0300003721.rn.1	Api5	0.604852	0.0135738
TC1000000497.rn.1	Phykpl	-0.642139	0.0135772
TC1500000728.rn.1	RGD7692244_1	-0.445523	0.0135772
TC0100004277.rn.1	Tert	-0.449042	0.0135862
TC0100007486.rn.1	LOC499339	1.13852	0.0135886
TC0700002721.rn.1	Thap2	-0.590663	0.0136051
TC0500003194.rn.1	Kank4	-0.598691	0.0136983
TC0100001527.rn.1	Gtf2h1	0.789002	0.0137243
TC0X00002635.rn.1	Taz	-0.333642	0.0137684
TC0200001723.rn.1	Ctss	0.608369	0.0137786
TC1700001715.rn.1	Agtr1a	-0.417899	0.013796
TC0500002066.rn.1	Slc35e2b	-1.52059	0.0138202
TC0700000541.rn.1	Rpl39 // LOC100361661 // LOC100363391 // LOC100364645	-1.01706	0.0138202
TC2000000505.rn.1	Rpl39 // LOC100361661 // LOC100363391 // LOC100364645	-1.01706	0.0138202
TC1100001574.rn.1	Ccdc80	-0.973082	0.0138245
TC1400000656.rn.1	Ppargc1a	2.62919	0.0138352
TC0200000857.rn.1	Hltf	-0.648612	0.0138403
TC0800000714.rn.1	Exph5	-0.721274	0.0138403
TC1000000139.rn.1	Cdip1	-0.443677	0.0138431
TC1900000468.rn.1	RGD621098	-0.947655	0.0138431
TC0100006089.rn.1	Acer3	0.547781	0.0138433
TC0500004041.rn.1	Agtrap	-0.343894	0.0138433
TC0600000786.rn.1	joytey	-0.475229	0.0138433
TC0700002506.rn.1	Metap2	0.756582	0.0138433
TC1900000257.rn.1	Dnaja2	0.358573	0.0138433
TC1400001644.rn.1	Cep135	-0.372642	0.0138468
TC0800001387.rn.1	Stag1	-0.644646	0.0138944
TC1500000305.rn.1	Ang	-0.676605	0.0138944
TC0700002464.rn.1	Tmpo	-0.511584	0.0139183
TC0900000490.rn.1	Inpp4a	0.769172	0.0139183
TCUn_KL568418v100000003.rn.1	Isoc1	-0.602298	0.0139183
TC0100002704.rn.1	Plekha1	0.618245	0.0139494
TC1800001299.rn.1	Hdac3	-0.437187	0.0139494
TC0200004290.rn.1	Hsd3b5	-3.29891	0.0139723
TC0X00002644.rn.1	Ssr4	-0.707328	0.0139746
TC2000000131.rn.1	Tap1	0.845343	0.0139746
TC1300001462.rn.1	Timm17a	0.896419	0.0140093
TC0300004499.rn.1	Pdrg1	0.486773	0.014048
TC0100002035.rn.1	Ccdc90b	-0.377895	0.014049
TC2000001503.rn.1	2017-09-10	-0.447097	0.0140526
TSUnmapped00000078.rn.1	Rabif	-0.623954	0.0141133
TC1700001922.rn.1	Arid4b	0.559028	0.0141621
TC0400000155.rn.1	Dnajc2	0.772297	0.0142081
TC0500004066.rn.1	Apitd1	-0.589751	0.0142206
TC1800000137.rn.1	B4galt6	0.465581	0.0142288
TC1900000484.rn.1	Fam65a	0.369667	0.0142288
TC0400001310.rn.1	Fam136a	0.517168	0.0142463
TC0600000792.rn.1	Psma6	0.64537	0.0142463
TC0700001154.rn.1	Atad2	-0.792559	0.0142463
TC0100000515.rn.1	Map3k4	-0.44849	0.0142958
TC0100001904.rn.1	Mex3b	-0.493285	0.0142958
TC1000000966.rn.1	Gltpd2	-0.874337	0.0142958
TC0400001788.rn.1	Nop2	1.06166	0.0143187
TC0600002275.rn.1	Cbll1	0.738116	0.0143348
TC0700000918.rn.1	Sdr9c7	-0.916349	0.0144362
TC0100002000.rn.1	Sytl2 // LOC100911824	-0.961657	0.0144506
TC2000001412.rn.1	Ccdc6	1.05039	0.0144506
TC0600000553.rn.1	Tmem18	0.437325	0.0144614
TC1300001556.rn.1	Rgs1	1.64052	0.0144797
TC0100003634.rn.1	Zfyve27	0.314717	0.0145034
TC1900000141.rn.1	Tom1	-0.877803	0.0145069
TC0200000813.rn.1	RGD1564247_1	0.551857	0.0145497
TC0200001806.rn.1	Reg4	-1.28781	0.0145497
TC0500002714.rn.1	Baat	-0.484157	0.0145497
TC1000002816.rn.1	Tnip1	-0.503476	0.0145497
TC1200001747.rn.1	Triap1	-0.317819	0.0145497
TC0200001563.rn.1	Pklr	-2.72422	0.0145961
TC0400001568.rn.1	Ogg1	-0.526012	0.0145961
TC0400003538.rn.1	Cidec	1.62774	0.0146477
TC0100007989.rn.1	Eif3a	0.842366	0.0147198
TC1900001746.rn.1	Slc12a4	0.830706	0.0147299
TC0500004208.rn.1	Atad3a	1.00831	0.0147533
TC1000003921.rn.1	Cdc27	0.494283	0.0148062
TC0200000669.rn.1	Fam134b	2.15011	0.0148123
TC0200001675.rn.1	Them4	0.51175	0.0148123
TC0700000898.rn.1	R3hdm2	-0.511377	0.0148123
TC0X00001292.rn.1	Slc10a3	0.416824	0.0148123
TC1100001061.rn.1	Zfp654	0.458974	0.0148123
TC1600001400.rn.1	Fkbp8	-0.872627	0.0148123
TC1700001700.rn.1	Dusp22	-0.309678	0.0149413
TC1000001429.rn.1	Spag9	0.898059	0.0149484
TC1800001039.rn.1	Npc1	-1.07306	0.0149484
TC0200000263.rn.1	Ak6	0.439012	0.0149727
TC1000002861.rn.1	Faxdc2	1.21173	0.0150483
TC0200002986.rn.1	Zfp131	0.510973	0.0150626
TC0100005156.rn.1	Psenen	-0.382791	0.0151108
TC0100007268.rn.1	Ccdc86	1.01436	0.0151108
TC0100003230.rn.1	Ms4a6bl	1.10667	0.0151124
TC1000003415.rn.1	Nle1	0.594655	0.0151124
TC0500001688.rn.1	Srsf10	0.366219	0.0151511
TC1400001773.rn.1	Ube2k	0.34482	0.0151723
TC1500000491.rn.1	Ngdn	0.451597	0.0151723
TC0900002714.rn.1	Med20	0.546729	0.0152274
TC1200001455.rn.1	Sfswap	0.533056	0.0152671
TC1500000586.rn.1	Rcbtb1	-0.765196	0.0152851
TC1700000898.rn.1	Akr1e2	-0.856338	0.0152851
TC0100007216.rn.1	Slc3a2	1.12296	0.015313
TC0500001747.rn.1	Mul1	0.601213	0.015317
TC0100007260.rn.1	Dak	-1.67422	0.015333
TC1300000241.rn.1	Pm20d1	-1.04537	0.0153719
TC1900001551.rn.1	Sdr42e1	-1.78984	0.0153719
TC1000000923.rn.1	Sat2	0.731423	0.015393
TC0700004041.rn.1	LOC414358	-0.569703	0.015415
TC0800000949.rn.1	Oaz2	-0.75779	0.0154428
TC0100006749.rn.1	Fgfr2	-0.837549	0.0155424
TC0200003819.rn.1	Veph1	-1.17769	0.0155572
TC0X00000677.rn.1	Chic1 // LOC100911435	-0.931656	0.0155572
TC1100001582.rn.1	RGD1311458	0.750706	0.0155572
TC0100000418.rn.1	Esr1	-1.42972	0.0155582
TC0700004049.rn.1	Pip5k1c	-0.38739	0.0155582
TC1400002023.rn.1	Lyar	0.421451	0.0155582
TC0100004504.rn.1	Mpc1	-0.643581	0.0156097
TC0400003733.rn.1	Ptpn6	-0.554274	0.0156097
TC1300000720.rn.1	RGD6496004_1	0.669791	0.0156097
TC0100007490.rn.1	Rfx3	-0.453567	0.0156376
TC0800002054.rn.1	Dnmt1	-0.431415	0.0156376
TC0X00000696.rn.1	Uprt	0.604282	0.0156376
TC1100000258.rn.1	Itsn1	-0.463533	0.0156376
TC1200001765.rn.1	Oasl	1.43185	0.0156376
TC0700002315.rn.1	RGD1582768_1	-0.641658	0.0156869
TC1200000641.rn.1	Ift81	-0.384764	0.0156869
TC1700001831.rn.1	Hist1h4m	-0.812157	0.0156964
TC1700001415.rn.1	Nol8	1.41539	0.0157459
TC1600001252.rn.1	LOC682793 // LOC685963 // Rpl38 // LOC690468	-0.867067	0.0158319
TC0100000303.rn.1	Ncoa7	-0.484717	0.0158376
TC0700001804.rn.1	Dnajc22	-0.524634	0.0158376
TC1000002621.rn.1	Adra1b	-1.34793	0.0158887
TC0100002835.rn.1	Zfp511	-0.309213	0.0159473
TC0700000299.rn.1	Zfp955a	1.26753	0.0159645
TC1900000054.rn.1	RGD1586041_1	0.838245	0.0159807
TC1700001925.rn.1	Arid4b	0.448394	0.0159914
TC0100003216.rn.1	Ms4a6bl	1.08498	0.0160174
TC0900000099.rn.1	LOC301124	-0.336306	0.0160695
TC0200000589.rn.1	Golph3	0.387587	0.0160729
TC1000003799.rn.1	Klhl11	0.714818	0.0161102
TC1000004364.rn.1	Cdk12	0.391207	0.0162176
TC0X00002614.rn.1	RGD1592296_1	0.885019	0.0163678
TC0500002698.rn.1	Alg2	0.580592	0.0163909
TC1400001289.rn.1	Zfp326	0.409929	0.016477
TC0X00000676.rn.1	RGD6493041_1	-0.808544	0.0164799
TC1000002751.rn.1	LOC100910318	-0.376272	0.0165029
TC1000004110.rn.1	Hid1	-0.610344	0.0165029
TC1400002251.rn.1	Cobl	-0.968123	0.016506
TC0900000901.rn.1	Rqcd1	0.426193	0.0165504
TC1100001752.rn.1	Pcyt1a	1.04849	0.0165877
TC0400003580.rn.1	Raf1	-0.921818	0.0166923
TC0800001122.rn.1	Lysmd2	0.367927	0.0166923
TC0800003653.rn.1	Il18	0.591988	0.0166923
TC0100007518.rn.1	Plgrkt	-0.584647	0.0167088
TC0800000604.rn.1	Bace1	-0.713078	0.0167717
TC1100002052.rn.1	Cox17	0.470984	0.0168
TC1000001681.rn.1	Nags	1.33247	0.0169128
TC0700002000.rn.1	Erbb3	-1.11248	0.0169798
TC0100006041.rn.1	Sytl2 // LOC100911824	-0.869443	0.0170132
TC0100006263.rn.1	Trim5	-1.17453	0.0170346
TC0600001937.rn.1	RGD6502562_1	-0.54038	0.0170542
TC0300001508.rn.1	Vps18	0.59536	0.0170859
TC1900000503.rn.1	Nfatc3	-0.383368	0.0170859
TC2000001069.rn.1	Stk19	0.350131	0.0170859
TC0700002491.rn.1	Elk3	-0.509692	0.0171376
TC0800002563.rn.1	Cul5	0.47863	0.0171376
TC1000000203.rn.1	Abca3	-0.457051	0.017165
TC0500001293.rn.1	Tmem53	-0.67179	0.0172802
TC0800001354.rn.1	Nmnat3	-0.467923	0.0172907
TC1500000674.rn.1	Rnaseh2b	-0.396565	0.0173008
TC1000001853.rn.1	Amz2	-0.466733	0.0173356
TC0400002634.rn.1	RGD1561636	-0.943263	0.0173524
TC0600001632.rn.1	Adssl1	0.785127	0.0173548
TC0100007725.rn.1	Pyroxd2	-0.746541	0.0173902
TC0500000078.rn.1	Vcpip1	0.686706	0.0173902
TC1500002028.rn.1	Fndc3a	-0.790785	0.0173902
TC0400001563.rn.1	Setd5	0.462111	0.0174943
TC0100006121.rn.1	Slco2b1	-0.645799	0.0175052
TC1000003082.rn.1	Wrap53	-0.493015	0.0175052
TC1100001677.rn.1	Hcls1	0.41339	0.0175112
TC0300003672.rn.1	Dgkz	-0.548515	0.0175536
TC2000000419.rn.1	Adarb1	0.334514	0.0175536
TC0800001575.rn.1	Cdc25a	0.707959	0.0176181
TC1000001479.rn.1	Zfp652	-0.646215	0.0176181
TC1600000042.rn.1	Arhgef3	-0.652891	0.0177503
TC0400003396.rn.1	Lrig1	-1.04862	0.0179794
TC0300000029.rn.1	Zmynd19	0.420986	0.0180587
TC0500003824.rn.1	Tmem50a	-0.478745	0.0180587
TC1100000630.rn.1	Arhgap31	0.81559	0.0180587
TC1400000175.rn.1	Plac8	0.678325	0.0180587
TC0100002352.rn.1	Zfp143	0.606285	0.0180869
TC0300002143.rn.1	Romo1	-0.945194	0.0180884
TC0300003744.rn.1	RGD1309730	-0.468474	0.018092
TC0300004573.rn.1	Rbm12	0.277248	0.018131
TC1000001165.rn.1	Slc46a1	-1.0606	0.0181575
TC1300001777.rn.1	Fmo2	0.775364	0.0182354
TC0100002693.rn.1	RGD1305777_1	-0.743832	0.0182586
TC1200000535.rn.1	Stx2	-0.80345	0.0182586
TC0900001988.rn.1	Ankrd44	1.77578	0.0182762
TC1700000923.rn.1	Rbm17	0.453718	0.0183001
TC1800001243.rn.1	Sil1	-0.307556	0.0183362
TC0800002063.rn.1	Tyk2	-0.35872	0.0183689
TC0200004931.rn.1	Rabggtb	1.05052	0.0184365
TC0100005410.rn.1	Grwd1	0.514789	0.01847
TC2000001260.rn.1	Wdr4	0.362227	0.01847
TC0200004537.rn.1	Trmt13	0.731658	0.0184962
TC0100002966.rn.1	Oraov1	0.492744	0.0185227
TC1600001113.rn.1	Appl1	0.470734	0.0185541
TC1600001529.rn.1	Aadat	-0.590495	0.0185541
TC0100001137.rn.1	LOC100910046	0.627088	0.0186082
TC1400000188.rn.1	Hnrpd	0.875191	0.0186483
TC0300004467.rn.1	Rbck1	-0.228957	0.0186557
TC0700000546.rn.1	Ube2n	0.561486	0.0186557
TC0100003252.rn.1	RGD1564894	-0.862036	0.0186763
TC0300002765.rn.1	Vav2	-0.555156	0.0186794
TC1200000409.rn.1	Ywhag	0.688159	0.0186858
TC1500001850.rn.1	Esco2	-0.64111	0.0186858
TC1700001196.rn.1	Hiatl1	-0.621201	0.0187414
TC0900002040.rn.1	Als2	-0.705243	0.0187799
TC1200000152.rn.1	Flt1	0.42844	0.0187968
TC1600001757.rn.1	Mfhas1	-0.314468	0.0188136
TC0200001766.rn.1	Txnip	1.09107	0.0188424
TC0500003448.rn.1	Ipo13	0.390479	0.0188424
TC0600002211.rn.1	Ywhaq	0.332143	0.0188424
TC0500002269.rn.1	Nsmaf	-0.646807	0.0188554
TC1000003594.rn.1	Rsad1	0.454648	0.0188554
TC1800001136.rn.1	Tpgs2	-0.607526	0.0188554
TC0100003003.rn.1	Clcf1	0.625901	0.0188721
TC0500002809.rn.1	Epb41l4b	-0.652343	0.0188721
TC0500001815.rn.1	Epha2	1.80617	0.0188783
TC0200002528.rn.1	Polr3g	1.02899	0.0189356
TC0800002514.rn.1	LOC100151767	0.351296	0.0189356
TC1000001283.rn.1	Acaca	-2.07338	0.0189952
TC8_KL568002v1_random00000004.rn.1	LOC100911995	0.421348	0.0190032
TC0700000411.rn.1	Ric8b	0.71052	0.0191082
TC2000001220.rn.1	Fkbp5	1.59412	0.0191659
TC1900001291.rn.1	Anapc10	0.35715	0.019173
TC0200004494.rn.1	Ntng1	-0.737939	0.0192049
TC0X00000596.rn.1	Igbp1	-0.339549	0.0192049
TC0800000320.rn.1	Prdm10	-0.794329	0.0192301
TC1300001674.rn.1	Ier5	0.930027	0.0192301
TSUnmapped00000082.rn.1	Rpl38	-0.834258	0.0193089
TC0100004149.rn.1	RGD7706370_1	-0.737648	0.0193723
TC0X00001559.rn.1	Tsr2	0.63578	0.0193723
TC0600002563.rn.1	Mis18bp1	-0.833822	0.0194322
TC1400000864.rn.1	Prr14l	0.704209	0.0195153
TC0400000064.rn.1	Paxip1	1.04376	0.0195273
TC0600002881.rn.1	RGD1310769	-0.991081	0.0195405
TC1000000932.rn.1	Tmem256	-0.379691	0.0195405
TC0100007532.rn.1	Ranbp6	0.668289	0.0195614
TC0300003705.rn.1	Ext2	-0.443686	0.0196372
TC0100003166.rn.1	Tut1	0.580385	0.0196482
TC0X00001750.rn.1	Ptges3l1	0.515624	0.0196482
TC1400001082.rn.1	LOC682793 // LOC685963 // Rpl38 // LOC690468	-0.827483	0.0196482
TSUnmapped00000128.rn.1	Ube2i	-0.449374	0.0196482
TC1400001673.rn.1	Fip1l1	0.633934	0.0196701
TC1300001270.rn.1	Dbi	-0.551377	0.0197315
TC0100000661.rn.1	RGD7622070_1	0.388781	0.019767
TC0400001908.rn.1	LOC100360120	-0.479268	0.019767
TC0800003496.rn.1	Stt3b	-0.465909	0.019767
TC1400001620.rn.1	Rpl39 // LOC100361661 // LOC100363391 // LOC100364645	-0.96978	0.019767
TC1500002143.rn.1	Naa16	0.476272	0.0197763
TC0300002362.rn.1	LOC682793 // LOC685963 // Rpl38 // LOC690468	-0.799832	0.0197776
TC1000001749.rn.1	Mettl2b	0.852818	0.0197977
TC1600000099.rn.1	Capn7	-0.343837	0.0197977
TC0200001429.rn.1	Ppid	0.632641	0.0198749
TC1200001189.rn.1	Mafk	0.379516	0.0199097
TC0300005099.rn.1	Ldlrad3	-0.348125	0.0199668
TC1800001874.rn.1	Apbb3	1.0533	0.0200131
TC0500001873.rn.1	Dhrs3	-1.12654	0.0200376
TC0800000819.rn.1	LOC682793 // LOC685963 // Rpl38 // LOC690468	-0.811596	0.0200376
TC1300002033.rn.1	Hnrnpu	0.520969	0.0200376
TC1600001956.rn.1	Agpat5	0.585671	0.0200376
TC0300000812.rn.1	Pdk1	-0.558973	0.0200971
TC0400002598.rn.1	Ube2h	-0.98026	0.0200971
TC0400003215.rn.1	LOC681041	0.679925	0.0201393
TC1000000184.rn.1	Hcfc1r1	-0.517182	0.0201693
TC1000001745.rn.1	RGD7605024_1	0.722879	0.0203556
TC1200000853.rn.1	Srrd	0.503241	0.0203676
TC0200003938.rn.1	Lrat	-1.16454	0.0203976
TC1400002282.rn.1	Pno1	0.775158	0.0203976
TC1600001349.rn.1	KRAB.9	0.534387	0.020409
TC0900001477.rn.1	Fem1a	1.19439	0.020471
TC1300002050.rn.1	RGD1307091_1	0.472619	0.0204966
TC0800003590.rn.1	Higd1a	0.464874	0.0205932
TC1400001514.rn.1	Afm	-0.506759	0.0205932
TC0300001564.rn.1	Serf2	-0.302624	0.0206059
TC0400002856.rn.1	Gemin7l1	-0.477682	0.0206059
TC0900002137.rn.1	Kansl1l	-0.542882	0.0206059
TC0100000364.rn.1	Ice1	0.422837	0.020617
TC0100003067.rn.1	Map3k11	0.383802	0.020617
TC0800001505.rn.1	Nprl2	-0.41019	0.0206375
TC1600000671.rn.1	Lonrf1	0.430391	0.0206375
TC0700000691.rn.1	Krr1	0.557993	0.0207018
TC1200001536.rn.1	RGD1563482	-0.49557	0.0207018
TC1700001413.rn.1	RGD621022_1	1.018	0.0207018
TC1200000740.rn.1	Suds3	-0.296646	0.0207884
TC0400003185.rn.1	Stambp	-0.344123	0.0208115
TC0700001623.rn.1	Zbed4	0.968564	0.0208115
TC0200003331.rn.1	Cyp7b1	-0.608033	0.020841
TC0700000526.rn.1	Ndufa12	-0.410876	0.020841
TC1600000803.rn.1	Fnta	0.427156	0.0208461
TC1400002112.rn.1	Maea	-0.460427	0.020926
TC0400001473.rn.1	Mitf	-0.768152	0.0211612
TC0800000386.rn.1	RGD7702277_1	-0.515975	0.0211865
TC0100004258.rn.1	Mrpl36	-0.854087	0.021193
TC0100003032.rn.1	Slc29a2	0.935476	0.021196
TC0200000540.rn.1	Nadk2	-0.89026	0.021226
TC1900000496.rn.1	Edc4	0.359594	0.021226
TC0800000441.rn.1	Rup2	-0.77466	0.0212881
TC0X00001138.rn.1	Ocrl	-0.407904	0.0212881
TC0100003382.rn.1	Ptar1	0.638063	0.021338
TC0900001987.rn.1	Pgap1	-0.687568	0.021338
TC0100003161.rn.1	LOC690349	-0.667232	0.0213383
TC0400002850.rn.1	Igf2bp3	-0.673853	0.0213383
TC0200001586.rn.1	Adar	0.506654	0.0213433
TC1000003414.rn.1	Rad51d	-1.17098	0.0214199
TC1400001296.rn.1	Lrrc8c	0.517239	0.0214199
TC0200000954.rn.1	Zfp639	0.730543	0.0214549
TC1200001759.rn.1	Sppl3	0.63217	0.0214687
TC1500000031.rn.1	Camk2g // LOC100909586	-0.460123	0.0214687
TC0300004575.rn.1	Rbm39	0.825182	0.0214749
TC1000001908.rn.1	Gprc5c	-0.473277	0.0214749
TC1700000658.rn.1	Abt1	0.533469	0.0214749
TC0100006525.rn.1	LOC308950	0.888041	0.0215136
TC0800002646.rn.1	Islr	-1.14183	0.0215136
TC1000001083.rn.1	Tp53i13	0.616726	0.0215136
TC1400000296.rn.1	RGD1561381	-1.55993	0.021527
TC0100000940.rn.1	Prkd2	-0.367809	0.0215592
TC0500000118.rn.1	Sox17	0.458678	0.0215592
TC0600003259.rn.1	Nudt14	-0.447655	0.0215592
TC0800000103.rn.1	Sesn3	-0.692802	0.0215592
TC0800001265.rn.1	Mthfs	-0.461353	0.0215698
TC1500000033.rn.1	Camk2g	-0.578063	0.0215698
TC0400003077.rn.1	Vamp5	-0.326662	0.0216313
TC0200004089.rn.1	Hax1	-0.56655	0.0216648
TC0400001084.rn.1	Serbp1	0.577311	0.0216648
TC0400001112.rn.1	Polr1a	0.905159	0.0216648
TC0800001509.rn.1	Hyal2	1.19881	0.0216648
TC0300004220.rn.1	Gpcpd1	1.08763	0.0216737
TC0600002012.rn.1	Snx17	-0.30464	0.0216764
TC0200004389.rn.1	Cttnbp2nl	0.594193	0.0216995
TC1000002689.rn.1	Hnrnpab	0.68332	0.0216995
TC1600001083.rn.1	Polr3a	1.02786	0.0216995
TC0400001974.rn.1	RGD6498120	0.509213	0.0217543
TC0600001024.rn.1	Fut8	-1.13995	0.0218189
TC0700003434.rn.1	Pole3 // LOC100362333	-0.730708	0.0218189
TC1200000904.rn.1	N4bp2l2	0.334667	0.0218189
TC1200001826.rn.1	Tfip11	0.462552	0.0218189
TC1800000702.rn.1	Sec11c	-0.639722	0.0218189
TC1900000405.rn.1	Usp38	0.641073	0.0218262
TC0500003924.rn.1	Mrto4	0.471281	0.0218658
TC1300000653.rn.1	Slc19a2	-1.37003	0.0218658
TC0300002152.rn.1	Epb41l1	-0.484377	0.0219802
TC0300004239.rn.1	Hao1	-1.01996	0.0219802
TC0400002127.rn.1	Lmbr1	0.547346	0.0219802
TC0400002982.rn.1	Herc6	2.08267	0.0219802
TC0500001556.rn.1	Snrnp40	0.476915	0.0219802
TC0500003416.rn.1	Nasp	0.416293	0.0219802
TC0800003541.rn.1	Oxsr1	0.476699	0.0219802
TC0900000663.rn.1	RGD1560328 // LOC679583 // LOC680191 // Tmem258	-0.876443	0.0219802
TC1100001648.rn.1	Tmem39a	0.573201	0.0219802
TC1200000391.rn.1	Ap1s1	-0.299657	0.0219802
TC1600001990.rn.1	Cln8	-0.309175	0.0219802
TC0200000955.rn.1	Mfn1	0.566406	0.0220158
TC0500002099.rn.1	Noc2l	0.733416	0.0220158
TC0700003391.rn.1	Sharpin	-0.415911	0.0220158
TC1700001189.rn.1	Ctsl	0.892243	0.0220158
TC1800001237.rn.1	Hspa9	0.598917	0.0220158
TC1900000140.rn.1	Hmgxb4	-0.303743	0.0220158
TC0400000352.rn.1	Glcci1	-0.348769	0.0220943
TC0100002766.rn.1	Edrf1	0.693429	0.0221261
TC0200001678.rn.1	Lingo4	-1.08551	0.0221647
TC0100003413.rn.1	Smarca2	-0.562087	0.0221913
TC1000001902.rn.1	LOC682793 // LOC685963 // Rpl38 // LOC690468	-0.715958	0.0221913
TC2000001128.rn.1	Daxx	0.331129	0.0221913
TC1000004383.rn.1	Cdr2l	-0.301114	0.0222278
TC0100002750.rn.1	Lhpp	-0.582457	0.0222361
TC1300001548.rn.1	Cdc73	0.521302	0.0222361
TC0500001369.rn.1	Scmh1	0.291202	0.0222391
TC0800002230.rn.1	LOC100361828	-1.02587	0.0223292
TC0X00001601.rn.1	Arhgap6	-0.894299	0.0223314
TC2000000005.rn.1	Tmlhe	-0.368452	0.0223366
TC0200003068.rn.1	Dnajc21	0.678859	0.0223376
TC0100007792.rn.1	Poll	-0.38427	0.0224652
TC0300003663.rn.1	F2	-0.339346	0.0224765
TC0100003578.rn.1	Hells	-1.2369	0.0224784
TC1700001174.rn.1	Ptch1	-0.566271	0.0224784
TC0100001291.rn.1	RGD1560088	-0.355071	0.0225357
TC1200000822.rn.1	Sart3	0.387585	0.0225357
TC1900001172.rn.1	Tecr	-0.785329	0.0225459
TC2000000322.rn.1	Rnf8	0.824979	0.0225459
TC0100006295.rn.1	Trim3	0.432242	0.0225963
TC1100001577.rn.1	Cd200r1l	0.974703	0.0225963
TC0700002710.rn.1	RGD6486020_1	-1.17672	0.0226756
TC1400000789.rn.1	Man2b2	-0.498886	0.0226778
TC1300001514.rn.1	LOC688633	0.742797	0.0226966
TC0600001142.rn.1	Rbm25	0.772329	0.0227943
TC1400001245.rn.1	Dr1	0.49398	0.0228745
TC1300000686.rn.1	Tada1	0.419134	0.0228841
TC1400002452.rn.1	Chac2	-1.24823	0.0228871
TC0400000279.rn.1	Fzd1	-0.827722	0.0228899
TC0800002249.rn.1	Robo4 // LOC100911068	0.414788	0.0228899
TC1000000205.rn.1	Rnps1	0.487449	0.0228899
TC1700002167.rn.1	Kin	0.466484	0.0228899
TC2000000169.rn.1	Neu1	0.975378	0.0228899
TC0X00002633.rn.1	Atp6ap1	0.640179	0.0229265
TC1000003308.rn.1	Phf12	0.48687	0.0229265
TC0300002815.rn.1	LOC499770	0.484213	0.0230035
TC0400001817.rn.1	Parp11	-0.439537	0.0230035
TC0X00000278.rn.1	Tlr7	0.47292	0.0230035
TC0100000156.rn.1	Ifngr1	0.36894	0.0230416
TC0200001035.rn.1	Fat4	-0.638915	0.0230416
TC0200003226.rn.1	Car3	-3.02287	0.0230416
TC0500003451.rn.1	Kdm4a	-0.515825	0.0230416
TC0800001764.rn.1	Eif1b	0.342264	0.0230416
TC1300001255.rn.1	Inhbb	0.393243	0.0230416
TC1500001789.rn.1	Micu2	-0.399587	0.0230416
TC0600002465.rn.1	Snx6	0.412654	0.0230601
TC1200000230.rn.1	Zdhhc4	-0.559265	0.0230601
TC1200001889.rn.1	Cyp3a23/3a1	0.931788	0.0230601
TC1000002734.rn.1	LOC690675	0.953872	0.0230809
TC0500003662.rn.1	RGD1561149	0.779563	0.0230998
TC1000004122.rn.1	Gga3	0.353934	0.0230998
TC1400002122.rn.1	Drg1	0.643932	0.023103
TC0100003462.rn.1	Uhrf2	0.604487	0.0231335
TC0400003231.rn.1	RGD7567030_1	-0.99984	0.0231335
TC0300004301.rn.1	Kif16b	-0.610226	0.0231465
TC0400001617.rn.1	LOC680385	0.511851	0.0231465
TC1000002450.rn.1	Rab11fip3	-0.294102	0.0231465
TC1200001092.rn.1	Cyp3a23/3a1	1.00612	0.0231465
TC1200001177.rn.1	Eif3b	0.689844	0.0231465
TC1500000255.rn.1	Peli2	-0.598346	0.0231465
TC1800001383.rn.1	Ccdc112	0.490809	0.0231465
TC0100002509.rn.1	Polr3e	0.604052	0.0231642
TC1700000783.rn.1	Kif5b	0.381743	0.0233558
TC1500000722.rn.1	Kif13b	-0.56158	0.0234342
TC0600000243.rn.1	Ypel5	-0.687133	0.0234437
TC0200001812.rn.1	Zfp697	0.499537	0.0234596
TC0200003349.rn.1	Gyg1	-0.514308	0.0234596
TSUnmapped00000021.rn.1	Rpl39	-0.847603	0.0234829
TC1100000407.rn.1	Crybg3	0.434262	0.0234985
TC0400003492.rn.1	Sumf1	-0.317124	0.0235139
TC1400002451.rn.1	Erlec1	-0.396193	0.0235139
TC0100004275.rn.1	Slc12a7	-0.50564	0.0236718
TC0600002747.rn.1	LOC100359616	-0.85623	0.0236718
TC0X00002274.rn.1	Acsl4	0.829102	0.0236718
TC1300002218.rn.1	RGD1308022	-0.793167	0.0237002
TC0900001431.rn.1	RGD2321302_1	-0.774345	0.0237164
TC0600001174.rn.1	Isca2	-0.370336	0.0237652
TC0600001605.rn.1	Zfyve21	-0.436642	0.0237652
TC1100000358.rn.1	Igsf5	-0.542919	0.0237652
TC0100007157.rn.1	Zfpl1	-0.551004	0.0238595
TC0400003827.rn.1	Itfg2	0.413378	0.0239929
TC0100004057.rn.1	RGD6502578_1	0.333699	0.0240515
TC0500003460.rn.1	LOC100363509	-1.14348	0.0240515
TC0100002601.rn.1	Mapk3	-0.318694	0.0241047
TC0200000395.rn.1	Ppap2a	0.571557	0.0241077
TC0700003403.rn.1	Slc39a4	-1.30549	0.0241077
TC1000004398.rn.1	Rab40c	0.376294	0.0241077
TC0100007587.rn.1	RGD1565682	-1.3752	0.02415
TC0300001885.rn.1	Polr3f	0.495687	0.02415
TC0500002568.rn.1	LOC682812 // LOC100910422	0.436892	0.02415
TC0900000628.rn.1	Myo1b	0.745111	0.02415
TC0700002100.rn.1	Aes	-0.761193	0.0242136
TC1600000544.rn.1	Cdkn2aip	0.490384	0.0242232
TC0400001241.rn.1	Dctn1	-0.348398	0.024294
TC0400002190.rn.1	Nupl2	0.356652	0.024294
TC0500003968.rn.1	Ddi2	0.806523	0.024294
TC0600003076.rn.1	Serpina11	-0.482001	0.024294
TC1200000422.rn.1	Hip1	-0.268096	0.024294
TC1700002361.rn.1	Pdss1	0.481409	0.024294
TC1900001748.rn.1	Maf	-0.733675	0.024294
TC0100005716.rn.1	Lrrc28	-0.724808	0.0243762
TC1800001379.rn.1	Trim36	2.0933	0.0243762
TCUn_AABR07024203v100000002.rn.1	RGD7614463_1	0.579596	0.0243762
TC0300001289.rn.1	Abtb2	-1.66779	0.0243824
TC0500003650.rn.1	Zfp362	-0.33118	0.0243824
TC1400001371.rn.1	Agpat9	3.27341	0.0243824
TC0100007146.rn.1	Cdc42ep2	0.4748	0.0243939
TC0500003841.rn.1	Nipal3	-0.413403	0.0243939
TC0200002621.rn.1	Bhmt2	-0.67758	0.0244005
TC0400003076.rn.1	Rnf181	-0.786658	0.0244005
TC1200000752.rn.1	Hspb8	1.09267	0.0244005
TC0200000228.rn.1	Enc1	1.70284	0.0244022
TC0500000645.rn.1	Smc2	-0.669386	0.0244022
TC1000000772.rn.1	Map2k3	0.688861	0.0244022
TC1200001775.rn.1	Fam222a	0.606039	0.0244022
TC1100001406.rn.1	C2cd2	-0.730833	0.0244645
TC0500001105.rn.1	C8b	-0.380177	0.0244738
TC0X00002680.rn.1	Elk1	-0.35512	0.0245075
TC0100003078.rn.1	Slc25a45	0.779802	0.0245439
TC0700001931.rn.1	Hnrnpa1	0.717239	0.0245439
TC0700003598.rn.1	Ttll1	-0.453593	0.0245767
TC1300001515.rn.1	Nek7	-0.460811	0.0245891
TC2000001124.rn.1	Wdr46	1.68861	0.0245891
TC0300004969.rn.1	Gm20721	-2.60249	0.0246604
TC0400001695.rn.1	Bcl2l13	0.502279	0.0246762
TC0800001259.rn.1	Zfp949	1.36516	0.0246762
TC0X00000334.rn.1	Txlng	0.461271	0.0246762
TC1900000902.rn.1	Itgb1	0.487761	0.0246762
TC0400003669.rn.1	Mical3	-0.27526	0.0247366
TC1500001989.rn.1	Slc39a14	1.24145	0.0247366
TC0100003240.rn.1	Patl1	0.430219	0.0247443
TC0700002719.rn.1	Tmem19	-0.864238	0.0247443
TC1000003485.rn.1	Zfp146	0.674183	0.0247443
TC0800001788.rn.1	Nktr	0.433745	0.0247916
TC1300000227.rn.1	Pigr	-0.332953	0.0247916
TC1300002052.rn.1	Tfb2m	0.421238	0.0247916
TC1700000804.rn.1	Map3k8	0.489199	0.0247916
TC0100002354.rn.1	Wee1	0.453314	0.0247955
TC1500002485.rn.1	Xpo7	-0.423552	0.0247955
TC1800001592.rn.1	Ccbe1	-0.368194	0.0248365
TC1700001400.rn.1	S1pr3	0.500832	0.0249329
TC0800003545.rn.1	Myd88	0.923709	0.0249469
TC0X00000145.rn.1	Ccdc120	0.46371	0.0249603
TC0200004071.rn.1	Adam15	-0.47252	0.0250836
TC0900000198.rn.1	LOC100910668 // LOC100911489	-0.42158	0.0251372
TC1700001906.rn.1	Inhba	-1.19581	0.0251372
TC0100006874.rn.1	Bnip3	1.14686	0.0251636
TC0100002993.rn.1	Cabp2	-0.574868	0.0252146
TC1000000940.rn.1	Phf23	0.460734	0.0252318
TC1400000942.rn.1	Ykt6	0.591249	0.0252629
TC0400000697.rn.1	Mgam	-1.0905	0.0252639
TC0600000208.rn.1	Fam98a	0.800972	0.0252639
TC1600000826.rn.1	Tacc1	0.251023	0.0252639
TC1000002747.rn.1	Hnrnpab	0.548483	0.0253124
TC0600001369.rn.1	Cpsf2	0.660849	0.0253625
TC0X00000361.rn.1	Cdkl5	-0.751721	0.0253625
TC1900000408.rn.1	Gab1	-0.655473	0.0253788
TC0800000036.rn.1	Dcun1d5	0.287759	0.0253827
TC0300000152.rn.1	Rxra	-0.739881	0.0254253
TC0400003646.rn.1	Erc1	-0.418321	0.0254253
TC0600000983.rn.1	Prkch	0.558085	0.0254253
TC1900001743.rn.1	Prkaca	-0.983796	0.0254253
TC0100008044.rn.1	Tm2d3	0.515291	0.0254354
TC1400000506.rn.1	Apbb2	-0.54302	0.025486
TC1500001262.rn.1	Plau	0.441497	0.0255033
TC1300000652.rn.1	F5	1.06596	0.0255413
TC0100007453.rn.1	Pgm5	-0.642958	0.0256075
TC1000002548.rn.1	Wwc1	-0.627014	0.0256075
TC1800001497.rn.1	Synpo	0.3478	0.0256075
TC2000000655.rn.1	Ascc1	-0.357578	0.0256075
TC0800002405.rn.1	Vps11	-0.403615	0.0256309
TC1200001900.rn.1	Tyw1	-0.321806	0.0256927
TC1300000937.rn.1	Tp53bp2	0.428977	0.0257346
TC1600001565.rn.1	Fbxo8	-0.362214	0.0257864
TC0200004478.rn.1	Gpsm2	-0.91301	0.0257919
TC0400001119.rn.1	LOC691113	-0.416118	0.0257919
TC1200001904.rn.1	Tctn2	-0.427693	0.0257919
TC1700002060.rn.1	Akr1c13	-1.27472	0.0257919
TC0500002564.rn.1	Ubap2	0.641203	0.0257947
TC1400001876.rn.1	Rbpj	0.465782	0.0258141
TC0100005154.rn.1	Proser3	-0.429116	0.0258372
TC0100000020.rn.1	Nup43	0.429584	0.0258604
TC0600003253.rn.1	Cdca4	0.395194	0.0258604
TC0100000485.rn.1	Gtf2h5	-0.31526	0.025875
TC0100006928.rn.1	Slc25a22	1.45596	0.025875
TC0500002936.rn.1	Cdk5rap2	-0.307219	0.025875
TC0700002135.rn.1	LOC690772	0.551941	0.025875
TC1000000962.rn.1	Arrb2	-0.563	0.025875
TC1600000581.rn.1	Snx25	-0.454323	0.025875
TC1900001451.rn.1	Zfhx3	-0.547001	0.025875
TC2000000511.rn.1	Bicc1	-0.529707	0.025875
TC0100006467.rn.1	Nucb2	-0.665934	0.0258793
TC0200000426.rn.1	Arl15	0.543777	0.0258793
TC0300002519.rn.1	Nelfcd	-0.426052	0.0258793
TC0500000617.rn.1	Nr4a3	0.766199	0.0258793
TC0X00000879.rn.1	RGD1549784_1	0.554617	0.0258793
TC0X00002028.rn.1	Zdhhc15	-0.679401	0.0258793
TC1100001967.rn.1	Hira	0.347823	0.0258793
TC1800000052.rn.1	Impact	1.01598	0.0258793
TC2000000653.rn.1	Dnajb12	-0.375649	0.0258793
TC0300003888.rn.1	Emc4	0.459308	0.0258821
TC1700002378.rn.1	Ero1lb	-0.92552	0.0258984
TC0200004293.rn.1	Hsd3b1	-0.793211	0.0258994
TC0100006442.rn.1	Ythdc2 // LOC100909599	0.315241	0.0259305
TC0800001955.rn.1	Ankrd49	0.445346	0.0259599
TC1600000886.rn.1	Atp7b	-0.561048	0.0259927
TC0100007162.rn.1	RGD6503746_1	0.230629	0.0260028
TC0500002708.rn.1	Tex10	0.351758	0.0260286
TC0600002061.rn.1	Ncoa1	-0.361253	0.0260286
TC0100005870.rn.1	Cib1	-0.428378	0.0260793
TC1100000025.rn.1	Gbe1	-1.57855	0.0260793
TC0300005088.rn.1	Osbpl2	-0.482313	0.0260929
TC1200001386.rn.1	Rfc2	-0.338114	0.0261018
TC0600002089.rn.1	RGD727924_1	-0.620091	0.0261049
TC1500001921.rn.1	Msra	-0.804101	0.0261049
TC0500001775.rn.1	Ubr4	1.30608	0.0261459
TC0200002742.rn.1	Cdk7	0.639081	0.0261663
TC0300001130.rn.1	Acp2	-0.378362	0.0261663
TC0300000959.rn.1	Itgav	0.398944	0.0261767
TC0800003187.rn.1	Spsb4	1.0858	0.0261988
TC0300000765.rn.1	Bbs5	-0.354701	0.0262776
TC0100007586.rn.1	Rnls	-0.474338	0.0263745
TC0600003470.rn.1	Alkbh8	0.56579	0.0263745
TC1400002190.rn.1	Ddx56	0.427677	0.0263745
TC1600000049.rn.1	Fam213a	-0.777202	0.0263745
TC1700000907.rn.1	Akr1c3	-1.57432	0.0263745
TC0500002870.rn.1	Cdc26	-0.518689	0.0264752
TC1000004275.rn.1	P4hb	-0.584108	0.0264752
TC0200001899.rn.1	Phtf1	-0.69862	0.0264976
TC1400000889.rn.1	Pes1	0.638668	0.0265203
TC1600001612.rn.1	Dctd	-0.486673	0.0265203
TC0100002511.rn.1	Mettl9	-0.454003	0.0265322
TC0800002427.rn.1	Atp5l	-0.591649	0.0265322
TC0900002392.rn.1	Ncl	0.800431	0.0265322
TC1000004355.rn.1	XAF1	0.655914	0.0265322
TC0700000868.rn.1	Lrig3	-0.880342	0.0266593
TC0900000701.rn.1	Bzw1	0.453488	0.0266593
TC0100003603.rn.1	Ccnj	0.390753	0.026704
TC0300001682.rn.1	Tmem87b	0.478403	0.026704
TC0400003343.rn.1	Slc41a3	1.10703	0.026704
TC0500002326.rn.1	Pdp1	0.365004	0.026704
TC0500003816.rn.1	Mtfr1l	-0.298283	0.026704
TC1300000737.rn.1	Sh2d1b	0.435525	0.026704
TC1300001597.rn.1	RGD6491784_1	-0.790675	0.026704
TC0200004372.rn.1	Lrig2	0.820953	0.0267933
TC0200001120.rn.1	Dusp14l1	0.755443	0.0268217
TC0200002053.rn.1	Sass6	-0.430351	0.0268217
TC0200003841.rn.1	Ift80	-0.286822	0.0268217
TC0300002131.rn.1	Ergic3	-0.418199	0.026826
TC0700001437.rn.1	H1f0	-0.555042	0.026826
TC1300000949.rn.1	Aida	0.352725	0.026826
TC1800000206.rn.1	Pik3c3	-0.383895	0.026826
TC1900000739.rn.1	Map1lc3b	0.797987	0.026826
TC0200003802.rn.1	RGD6488383_1	0.539503	0.0268299
TC0300004366.rn.1	LOC366215	0.801986	0.0268481
TC0100003584.rn.1	Hells	-1.16606	0.0268517
TC0400003861.rn.1	Clec1a	1.19012	0.0268532
TC1300001877.rn.1	Uhmk1	0.423994	0.0268532
TC1200001116.rn.1	Fam220a	0.522851	0.0268667
TC1200001350.rn.1	Nsun5	0.459088	0.0268719
TC0400002533.rn.1	Cadps2	-0.519071	0.0268725
TC0300002473.rn.1	Fam210b	-1.51596	0.0269817
TC1000002784.rn.1	Uqcrq	-0.619659	0.0269817
TC1800001621.rn.1	Afg3l2	0.651721	0.0270036
TC1200001787.rn.1	Usp30	-0.411874	0.0270157
TC1400001650.rn.1	Tmem165	0.306231	0.0270536
TC1200001477.rn.1	Glt1d1	1.02522	0.0270649
TC1500001270.rn.1	Fut11	0.445558	0.0270904
TC2000001006.rn.1	Hspa1a	0.994302	0.0271269
TC0200001526.rn.1	Gpatch4	1.19562	0.0271316
TC0200004979.rn.1	Pygo2	0.293712	0.0271316
TSUnmapped00000123.rn.1	Axin1	-0.71869	0.0271316
TC0100005231.rn.1	Gpatch1	-0.357492	0.0272052
TC1300002105.rn.1	Fbxo28	0.516496	0.0272052
TC0500003256.rn.1	C8a	-0.593408	0.0272428
TC0300001374.rn.1	Lgr4	-0.743194	0.0272487
TC1700001560.rn.1	Gfod1	0.441295	0.0272487
TC0400004160.rn.1	Mrps25	0.307181	0.0272589
TC1000004199.rn.1	Socs3	1.48042	0.0272589
TC0100004731.rn.1	RGD7631966_1	-0.458326	0.0272865
TC0100006940.rn.1	Irf7	1.5756	0.0272865
TC0200000300.rn.1	Trim23	-0.343447	0.0272865
TC0200000586.rn.1	Zfr	0.498884	0.0272865
TC0300000286.rn.1	Mapkap1	-0.414763	0.0272865
TC0X00002624.rn.1	Dkc1	0.54931	0.0272865
TC1000004421.rn.1	Prpsap1	-0.39093	0.0272865
TC1700000902.rn.1	Akr1c12l1	-0.856613	0.0272865
TC2000000847.rn.1	Sec63	-0.578203	0.0272865
TC2000001146.rn.1	Srpk1	0.703934	0.0272865
TC0100001392.rn.1	LOC690343	0.529845	0.0273711
TC0300001141.rn.1	Arhgap1	0.676031	0.0273711
TC0500003681.rn.1	Kpna6	0.366403	0.0273711
TC0800002727.rn.1	Pias1	-0.498152	0.0273711
TC1600002113.rn.1	Nek4	-0.320156	0.0273711
TC1700001438.rn.1	Iars	0.989691	0.0273711
TC1600001395.rn.1	Mk1	-0.580859	0.0273773
TC1000002115.rn.1	Fn3k	-0.64043	0.027433
TC0600002703.rn.1	Max	0.572579	0.0274871
TC1700001929.rn.1	B3galnt2	0.4261	0.0276536
TC0100005041.rn.1	Shkbp1	-0.463878	0.0276636
TC1000000227.rn.1	Spsb3	0.417949	0.027697
TC1500001266.rn.1	Zswim8	0.32586	0.027697
TC0700002989.rn.1	Ankrd46	-0.517924	0.0277477
TC1900000419.rn.1	Abce1	0.604289	0.0277477
TC1000000702.rn.1	Map2k3	0.691451	0.0277711
TC1400000525.rn.1	Smim14	0.616063	0.0277711
TC1500002464.rn.1	Ppp3cb	-0.367697	0.0277711
TC1900001016.rn.1	Mt1a	0.616976	0.0277773
TC0300002046.rn.1	Id1	0.411163	0.0278319
TC1000001639.rn.1	Stat5a	-0.441564	0.0278481
TC1400000404.rn.1	Kdr	-0.882694	0.0278481
TC0X00002360.rn.1	Ndufa1	-0.865711	0.027876
TC1800001511.rn.1	Hmgxb3	0.566506	0.0279091
TC0100002979.rn.1	RGD1311946	0.662492	0.0279486
TC0600001468.rn.1	Ccnk	0.384149	0.0279486
TC1400000768.rn.1	Slc2a9	-0.642915	0.0279486
TC1100001224.rn.1	Cct8	0.619934	0.0279607
TC0200000469.rn.1	Hmgcs1	-2.5152	0.0279664
TC1100000174.rn.1	Usp16	0.549703	0.0279664
TC0400001914.rn.1	Etv6	-0.65283	0.0279809
TC0600003042.rn.1	Atxn3	0.538799	0.0279809
TC1100001965.rn.1	LOC100911837	0.412665	0.0279809
TC0400000109.rn.1	Fastk	-0.50291	0.0280454
TC0300001500.rn.1	Gchfr	-0.766363	0.0280565
TC0300001625.rn.1	Dut	-0.28192	0.0280565
TC0300004972.rn.1	Slmo2	0.753998	0.0280739
TC0200001146.rn.1	Proser1	0.836978	0.0280757
TC0800000373.rn.1	Cdon	-1.07525	0.0280757
TC1400001438.rn.1	Bmp2k	0.409554	0.0280757
TC0100003438.rn.1	Rcl1	0.475202	0.0280773
TC1500001369.rn.1	RGD1306063	-0.357957	0.0280773
TC0800003155.rn.1	U2surp	0.527413	0.0280792
TC0500000733.rn.1	Ugcg	0.841152	0.0281447
TC0200000900.rn.1	Pld1	-1.12899	0.0281764
TC0200001444.rn.1	Pdgfc	-0.966374	0.0282605
TC1000003476.rn.1	Ypel2	-1.10921	0.0282684
TC1000000656.rn.1	Larp1	0.743928	0.028273
TC0500002021.rn.1	Lrrc47	0.247082	0.0282738
TC0400001290.rn.1	Smyd5	0.576198	0.0282859
TC0400002800.rn.1	Tpk1	-0.550056	0.0282859
TC0900000132.rn.1	RGD1589058_1	-1.23156	0.0282859
TC0900001893.rn.1	Mfsd9	-0.283646	0.0282859
TC1000003664.rn.1	Snx11	0.911213	0.0282859
TC0300005071.rn.1	RGD6490002_1	1.90825	0.0283477
TC0500001092.rn.1	Mier1	0.266746	0.0283477
TC1200001860.rn.1	Ddx51	0.344667	0.0283477
TC0100007573.rn.1	Sgms1	0.719321	0.0283645
TC1400000330.rn.1	Cenpc	-0.307096	0.0284817
TC1600000509.rn.1	RGD6494914_1	0.446201	0.0284817
TC0700001565.rn.1	Parvg	0.463801	0.0286247
TC0200003536.rn.1	Nudt6	-0.338151	0.0286283
TC1400000186.rn.1	Hnrnpdl	0.739021	0.0286283
TC0600001729.rn.1	Heatr5b	-0.295573	0.0287033
TC0900002613.rn.1	RGD1597166_1	0.380726	0.0287233
TC0100003431.rn.1	Ppapdc2	-0.609653	0.0288402
TC0300002165.rn.1	Rpn2	-0.413771	0.0288534
TC1000000617.rn.1	Gm2a	-0.716516	0.0288534
TC0200003027.rn.1	Osmr	2.43105	0.0288846
TC0700002967.rn.1	Stk3	-0.595623	0.0289063
TC2000000639.rn.1	RGD6494852_1	0.486368	0.0289723
TC0100005363.rn.1	Ptov1	-0.313027	0.0290111
TC1000001973.rn.1	Ubald2	-0.598552	0.0290472
TC0900002027.rn.1	Ppil3	0.732085	0.0290545
TC0X00000712.rn.1	Cox7b	-0.82837	0.0290545
TC1600001378.rn.1	Map1s	0.286761	0.0290545
TC1800000825.rn.1	Dym	-0.393024	0.0290545
TC0100006948.rn.1	Cend1	0.64333	0.0290905
TC1700000617.rn.1	Acot13	-0.706007	0.0291069
TC1700001211.rn.1	Dapk1	1.60364	0.0291256
TC0300000737.rn.1	B3galt1	-1.22559	0.0291932
TC0100007129.rn.1	Pcnxl3	-0.410578	0.0292715
TC1300002202.rn.1	Rps6kc1	0.266065	0.0292715
TC2000001823.rn.1	Tapbp	0.566272	0.0292715
TC0400002605.rn.1	Tmem209	-0.409761	0.0293041
TC1000004299.rn.1	Sectm1b	-0.670858	0.0293391
TC1700000021.rn.1	Ercc6l2	-0.351437	0.0293391
TC0800001722.rn.1	Itga9	0.537571	0.0293737
TC1400000883.rn.1	Morc2	-0.379536	0.0294109
TC0400000055.rn.1	Dnajb6	0.33207	0.0294626
TC0100003518.rn.1	Ifit1	4.87011	0.0294685
TC0200001920.rn.1	St7l	0.360378	0.0294685
TC0200004973.rn.1	RGD1309446_2	-0.458319	0.0294685
TC0800002394.rn.1	Rnf26	-0.884107	0.0294685
TC1300001422.rn.1	Golt1a	-1.01899	0.0294685
TC0400000755.rn.1	Zyx	0.314607	0.0294893
TC0500003305.rn.1	Dio1	-1.48938	0.0294893
TC1500001267.rn.1	Zswim8	0.4074	0.0294893
TC0600003092.rn.1	Clmn	-0.671187	0.029558
TC0100002557.rn.1	RGD6491988_1	0.647866	0.0295743
TC0100006894.rn.1	Echs1 // LOC100911186	-0.781149	0.0295743
TC0100006944.rn.1	Deaf1	-0.376987	0.0295743
TC0400000049.rn.1	Nom1	0.404043	0.0295743
TC1000000042.rn.1	RGD7556615_1	0.665106	0.0295743
TC1400000857.rn.1	RGD6496621_1	-0.554447	0.0295743
TC1500002266.rn.1	Klf12	-0.796602	0.0295743
TC0900000247.rn.1	Slc29a1	-0.560531	0.0296098
TC0800000411.rn.1	Robo4 // LOC100911068	0.342321	0.0296139
TC0400002890.rn.1	Skap2	-0.42717	0.0296693
TC0200003998.rn.1	Cd1d1	-0.562668	0.029709
TC1000001649.rn.1	Coasy	-0.340274	0.029709
TC1100001396.rn.1	Mx1	1.39617	0.0297307
TC0400003332.rn.1	Nup210	-0.499757	0.0298473
TC1000003336.rn.1	Sarm1	1.7075	0.0298473
TC1200000371.rn.1	Gnb2	-0.312039	0.0298473
TC1100000703.rn.1	Dirc2	0.737884	0.0298879
TC0500002637.rn.1	Gne	-1.26371	0.0299221
TC1800000515.rn.1	Snx24	-0.55012	0.0299221
TC0100001048.rn.1	Ethe1	-1.48502	0.0299927
TC1000003354.rn.1	Lgals5	1.05771	0.0300229
TC2000001299.rn.1	Krtap12-2 // LOC100361664 // LOC100361739 // LOC100361793	0.542305	0.0300494
TC0400003413.rn.1	Uba3	0.422422	0.0300575
TC1100001729.rn.1	Heg1	0.660048	0.0301394
TC1900000075.rn.1	Got2	-0.380587	0.0301394
TC1700001417.rn.1	Omd	-1.0344	0.0301825
TC0300003020.rn.1	Scai	-0.494449	0.0302136
TC0400001676.rn.1	Rad52	-0.296852	0.0302136
TC0500003359.rn.1	Cdkn2c	-0.343895	0.0302136
TC0700003142.rn.1	Taf2	0.311485	0.0302136
TC0300004091.rn.1	Trpm7	-0.574595	0.0302653
TC0100001443.rn.1	Fv1	0.841299	0.030371
TC0700000911.rn.1	Zbtb39	0.575131	0.030397
TC0100008043.rn.1	Tarsl2	0.567636	0.0304157
TC0800002375.rn.1	Oaf	-1.32617	0.0304765
TC1900000680.rn.1	Gan	0.862344	0.0305204
TC0100001400.rn.1	LOC100360772	0.731792	0.0305341
TC0700001810.rn.1	Tmbim6	-0.339491	0.0305547
TC0200002276.rn.1	H2afz	-0.698251	0.0306173
TC1200001077.rn.1	RGD1308750 // LOC100912029	0.866287	0.0306839
TC1500001868.rn.1	Ppp2r2a	0.434471	0.0307073
TC0100002079.rn.1	Ints4	-0.522142	0.0307503
TC1000003149.rn.1	Dhx33	0.662148	0.0308198
TC0900002703.rn.1	Tomm6	-0.341036	0.030827
TC0900001653.rn.1	Cyp39a1	-0.73025	0.0308981
TC1000001753.rn.1	Tlk2	0.308761	0.030902
TC0300002705.rn.1	Camsap1	0.385773	0.0309163
TC1800000793.rn.1	Mex3c	0.472657	0.0309184
TC0300002869.rn.1	Swi5	-0.259938	0.0309212
TCUn_AABR07022258v100000001.rn.1	LOC100910067	-0.439867	0.0309221
TC0200000322.rn.1	RGD1594381_1	0.632608	0.0309467
TC0300001905.rn.1	Naa20	0.479456	0.0309467
TC0500002875.rn.1	Hdhd3	-0.906074	0.0309467
TC0700001352.rn.1	Maf1	-0.365876	0.0309467
TC0X00000112.rn.1	Histone.1	-0.679447	0.0309467
TC1300002145.rn.1	Lyplal1	-0.493825	0.0309467
TC0400001210.rn.1	Gcfc2	0.293047	0.0309497
TC0700000334.rn.1	Ndufa7	-0.434652	0.0310027
TC1000003343.rn.1	Nlk	-0.506676	0.0310027
TC1300000857.rn.1	RGD1562397_1	0.35088	0.0310027
TC1400000559.rn.1	Rell1	1.27238	0.0310116
TC0700000926.rn.1	Cpq	-0.708176	0.0310724
TC0200001461.rn.1	Plrg1	0.912602	0.0311659
TC1300000349.rn.1	Tmem9	-0.555245	0.0314189
TC1300001858.rn.1	Mgst3	-1.30831	0.0314189
TC1700001151.rn.1	Edaradd	-0.588849	0.0314189
TC0200004020.rn.1	Ttc24	-1.18135	0.0314407
TC0700003474.rn.1	Lgals2	-0.787348	0.0315282
TC1700001834.rn.1	Hist1h2ak	-0.802724	0.0315428
TC1900000019.rn.1	XLOC_022922	0.440917	0.0315504
TC0X00002486.rn.1	Gpc4	-0.680776	0.0315963
TC0900000617.rn.1	Inpp1	0.786446	0.0316314
TC0100001473.rn.1	Rras	-0.836362	0.0316366
TC0800001507.rn.1	Rassf1	0.449732	0.0316473
TC1000004360.rn.1	Ddx52	0.478679	0.0316473
TC0200000773.rn.1	Zfand1	-0.309026	0.031659
TC0600000031.rn.1	Atl2	0.82819	0.031659
TC0200001037.rn.1	RGD1564291_1	-0.502005	0.0316788
TC0100002177.rn.1	Numa1	-0.452262	0.0316934
TC0700002202.rn.1	fawsu	-0.540228	0.0316934
TC1000000717.rn.1	RGD1304587	0.44039	0.0316934
TC1000001688.rn.1	Grn	0.391897	0.0316934
TC0X00000406.rn.1	Prdx4	-0.353896	0.0318088
TC0800002116.rn.1	Tbx20	-0.864943	0.0318528
TC1500000520.rn.1	Nop9	0.536656	0.0318528
TC1400001079.rn.1	Spred2	0.777351	0.0319223
TC0300000184.rn.1	Rapgef1	0.442009	0.0319719
TC0400000499.rn.1	Snd1	-0.619917	0.0319719
TC1800000774.rn.1	Ccdc68	0.538256	0.0319719
TC0500002877.rn.1	Alad	-0.663664	0.0320226
TC1900001571.rn.1	Mbtps1	-0.35755	0.0320226
TC0200003892.rn.1	Golim4	0.587033	0.0320635
TC0800002211.rn.1	Tirap	0.810518	0.0320835
TC2000001201.rn.1	LOC294154	-0.400004	0.0320882
TC1200001514.rn.1	Bri3bp	0.447781	0.032203
TC1000000044.rn.1	Ntan1	-0.804215	0.032255
TC1500001878.rn.1	Dock5	-0.568488	0.032255
TC1700000614.rn.1	Aldh5a1	-0.75547	0.032255
TC1800000731.rn.1	Tubb6	1.08678	0.032255
TC0100003231.rn.1	Ms4a6b	0.987138	0.0323053
TC0500001520.rn.1	Ak2	1.23949	0.0323519
TC0700000027.rn.1	Pan2	-0.456676	0.0323519
TC1000004125.rn.1	Grb2	-0.405064	0.0323519
TC1300001747.rn.1	Dars2	-0.44306	0.0323519
TC0300001413.rn.1	Slc12a6	-0.281997	0.0324013
TC0700002336.rn.1	Pwp1	0.523765	0.0324013
TC0400003862.rn.1	Clec7a	0.815726	0.0325269
TC1300000481.rn.1	Arpc5	0.23766	0.0325308
TC0800001898.rn.1	Birc2	-0.905647	0.0325344
TC0500000753.rn.1	Slc31a1	-0.72986	0.0325716
TC0800002742.rn.1	Smad6	-0.33811	0.0325994
TC0300003154.rn.1	Acvr1c	0.66945	0.0326532
TC0100001081.rn.1	Atp5sl	-0.642381	0.0326819
TC0500003016.rn.1	Mpdz	-0.471089	0.0326819
TC0600002378.rn.1	LOC100359421	-0.413594	0.0326819
TC1000001104.rn.1	Prpf8	0.412587	0.0326819
TC0100001556.rn.1	Prmt3	0.877997	0.0326898
TC0400004132.rn.1	Dennd5b	-0.490303	0.0327286
TC0800001084.rn.1	Rab27a	-0.40754	0.0327286
TC0900002716.rn.1	Tex30	0.38125	0.0327286
TC1700000561.rn.1	RGD1563300	-0.654504	0.0327595
TC0500003074.rn.1	Rps6	0.442459	0.032953
TC0700003813.rn.1	Amigo2	-0.393472	0.032953
TC1200001779.rn.1	Mvk	-1.21828	0.032953
TC1100001970.rn.1	Ufd1l	0.615505	0.0329568
TC1400001959.rn.1	Med28	-0.50716	0.0330194
TC0X00001556.rn.1	Gnl3l	0.535434	0.0330529
TC1200000336.rn.1	Lamtor4	-0.332169	0.0330529
TC1600001713.rn.1	Vps37a	0.464853	0.0330529
TC0300000035.rn.1	Entpd8	-0.959412	0.0330966
TC0500004167.rn.1	Smim1	-0.458408	0.0330966
TC1000001372.rn.1	Trim25	0.926293	0.0331531
TC0500000912.rn.1	Rraga	0.489542	0.0331757
TC0700001350.rn.1	Gpaa1	-0.339519	0.0331837
TC0600000130.rn.1	Prkce	0.366413	0.0331859
TC0700000175.rn.1	Diras1	-0.299107	0.0332385
TC1900001437.rn.1	Ap1g1	0.389826	0.0332385
TC1400002261.rn.1	RGD2320334_1	-0.422785	0.0333103
TC0200000488.rn.1	C6	-1.07787	0.0333832
TC0200002683.rn.1	Polk	-0.517401	0.0333949
TC0100005596.rn.1	RGD7750416_1	0.564397	0.0334533
TC0500000330.rn.1	Mms22l	-0.554348	0.0334533
TC1200000424.rn.1	Pom121	0.412094	0.0334533
TC0200004653.rn.1	Larp7	-0.485429	0.0334861
TC0400002731.rn.1	Slc37a3	-0.382371	0.0334861
TC0800003103.rn.1	Tmed3	-1.43839	0.0335683
TC0100004777.rn.1	Epn1	-0.541694	0.0336064
TC0600001381.rn.1	Ubr7	0.59564	0.0336064
TC0100003217.rn.1	RGD1311761_1	0.866428	0.0337343
TSUnmapped00000146.rn.1	Marcksl1	-0.658041	0.0337363
TC0100003817.rn.1	Mxi1	-0.319608	0.0338713
TC0900000667.rn.1	Hspe1	0.870688	0.0338713
TC0100002679.rn.1	Armc5	-0.268361	0.0339035
TC0500003431.rn.1	Urod	-0.378132	0.0339035
TC1000002512.rn.1	Npm1	0.778521	0.0339035
TC1800001010.rn.1	Usp14	0.663322	0.0339429
TC0100006927.rn.1	Cend1	0.660139	0.0339947
TC0700003589.rn.1	Cyb5r3	-0.940388	0.0340313
TC0100007088.rn.1	Ccs	-0.357592	0.0340392
TC0100003475.rn.1	A1cf	-0.528682	0.0340549
TC0900000796.rn.1	Fastkd2	0.58153	0.0340549
TC1600001446.rn.1	Lpl	1.12507	0.0340549
[truncated: 468 more rows]

## Sheet: 6 hr Reperfused vs Sham
Probeset ID	Gene Symbol	log2FC	q-value
TC1000003621.rn.1	Pdk2	-2.35015	4.08149e-09
TC0900000653.rn.1	Slc39a10	1.57365	2.01811e-08
TC1100001954.rn.1	Klhl24	-2.42322	2.20183e-08
TC1500000305.rn.1	Ang	-2.0695	2.20183e-08
TC0800001288.rn.1	Plscr1	1.69252	3.40898e-08
TC0700003958.rn.1	Krt8	3.82295	4.11231e-08
TC1000003466.rn.1	Ints2	2.28181	4.11231e-08
TC0400003729.rn.1	Emg1	1.57963	8.09339e-08
TC0400000635.rn.1	Nup205	1.76518	1.38285e-07
TC0300004630.rn.1	Tgm2	2.19318	1.68721e-07
TC0100005436.rn.1	Hps5	1.04414	1.73667e-07
TC0800002209.rn.1	St3gal4	1.84149	2.12405e-07
TC1800000023.rn.1	Snrpd1	1.60827	2.22456e-07
TC0100005184.rn.1	Hpn	-1.2455	2.7513e-07
TC0200004230.rn.1	Vps45	1.22282	2.7513e-07
TC0300001374.rn.1	Lgr4	-1.76223	2.99638e-07
TC0600002281.rn.1	Hbp1	-1.52657	2.99638e-07
TC1800001393.rn.1	Cdo1	-1.61175	2.99638e-07
TC1900000305.rn.1	Ddx39a	0.844355	2.99638e-07
TC1400000980.rn.1	Hnrnpc // LOC100911576	1.80575	4.25297e-07
TC0700003964.rn.1	Spryd3	1.16625	5.36174e-07
TC1200000868.rn.1	Ulk1	-2.35106	5.48559e-07
TC1500001583.rn.1	Hnrnpc	1.45439	5.54489e-07
TC0700002641.rn.1	Acss3	-1.46603	5.71597e-07
TC0100003747.rn.1	Wbp1l	-1.38188	5.75248e-07
TC0100006684.rn.1	Mvp	1.77074	5.78341e-07
TC1600000216.rn.1	Mat1a	-1.57611	6.58018e-07
TC0100008125.rn.1	Zfand6	-1.16841	7.0656e-07
TC0300002661.rn.1	Tubb4b	3.0579	8.18838e-07
TC0700004052.rn.1	2017-03-02	-0.821083	8.55353e-07
TC0400003275.rn.1	Isy1	0.803493	9.78525e-07
TC2000001164.rn.1	Ppil1	1.07593	1.22926e-06
TC1600000597.rn.1	F11	-0.985288	1.37327e-06
TC1000004174.rn.1	Jmjd6	1.1243	1.46239e-06
TC1900001556.rn.1	Mphosph6	1.6877	1.46239e-06
TC0500000636.rn.1	Rnf20	1.26474	1.63336e-06
TC0800000238.rn.1	Smarca4	0.996403	1.63336e-06
TC0600000013.rn.1	Gpatch11	1.75554	1.68208e-06
TC0700003748.rn.1	Zcrb1	1.03839	1.68208e-06
TC0800001532.rn.1	Amigo3	1.90189	1.68208e-06
TC0900002027.rn.1	Ppil3	2.09764	1.68208e-06
TC0300000459.rn.1	Nek6	2.59094	1.68549e-06
TC0500003263.rn.1	Prkaa2	-1.39833	1.68549e-06
TC0600003071.rn.1	Serpina6	-1.97243	1.68549e-06
TC0800002592.rn.1	Nrg4	1.92653	1.68549e-06
TSUnmapped00000024.rn.1	LOC100911576	1.85185	1.68549e-06
TSUnmapped00000098.rn.1	Tuba1c	2.6433	1.68549e-06
TC0300001733.rn.1	Atrn	-1.76128	2.11639e-06
TC0400003305.rn.1	Abtb1	-1.06251	2.18217e-06
TC0700000017.rn.1	Ptges3	1.57092	2.39971e-06
TC1000003704.rn.1	Fbxl20	-1.27987	2.4445e-06
TC1200000380.rn.1	Srrt	1.04889	2.4708e-06
TC1600000872.rn.1	Polb	1.03596	2.55627e-06
TC1400000897.rn.1	Sf3a1	1.53726	2.59019e-06
TC0100000020.rn.1	Nup43	1.15886	2.79626e-06
TC1300001731.rn.1	Cacybp	1.58237	3.07135e-06
TC0800003322.rn.1	Parp3	2.13142	3.22849e-06
TC0X00002523.rn.1	Atp11c	-2.32345	3.22849e-06
TC1000004403.rn.1	Crebrf	-1.31758	3.29763e-06
TSUnmapped00000132.rn.1	Ang2	-1.17473	3.69272e-06
TC0500003924.rn.1	Mrto4	1.26145	3.69567e-06
TC0900000715.rn.1	Stradb	-1.49443	3.69567e-06
TC0200001738.rn.1	Anp32e	1.52583	3.74786e-06
TC0200004206.rn.1	Gabpb2	1.21105	3.74786e-06
TC0300000670.rn.1	Psmd14	1.74052	3.74786e-06
TC0500003968.rn.1	Ddi2	-1.88817	3.74786e-06
TC1000004122.rn.1	Gga3	1.02003	3.74786e-06
TC1100001574.rn.1	Ccdc80	-2.08298	3.74786e-06
TC1500000689.rn.1	Ctsb	0.954053	3.74786e-06
TC0200001596.rn.1	Tpm3	1.14846	3.98944e-06
TC0300002613.rn.1	Pcmtd2	-1.12485	4.12617e-06
TC0500002309.rn.1	Ints8	1.01799	4.12617e-06
TC1800000731.rn.1	Tubb6	2.82441	4.12617e-06
TC0900001674.rn.1	Mut	-1.29468	4.17126e-06
TC0100001108.rn.1	Cyp2t1	-1.47977	4.29291e-06
TC1000002777.rn.1	Hspa4	1.56007	4.29291e-06
TC0700002348.rn.1	Tcp11l2	-2.53252	4.32683e-06
TC0300003316.rn.1	Ola1	1.271	4.36607e-06
TC1000003472.rn.1	Cltc	0.988119	4.36607e-06
TC1200001464.rn.1	Ran	1.06788	4.36607e-06
TC2000001479.rn.1	RGD2321665_1	-1.53136	4.36607e-06
TC0100002613.rn.1	Cdipt	0.989208	4.6369e-06
TC0700001888.rn.1	Krt18	3.32414	4.6369e-06
TC1900001076.rn.1	Rbl2	-1.42432	4.67232e-06
TC0500001430.rn.1	Sf3a3	1.53004	5.05163e-06
TC0200001192.rn.1	Tm4sf4	1.54725	5.24172e-06
TC0700000008.rn.1	Pros1	-0.94071	5.27457e-06
TC0100004441.rn.1	Tcp1	1.13103	5.3894e-06
TC1000003178.rn.1	Smtnl2	1.57389	5.3894e-06
TC0200001709.rn.1	Cdc42se1	1.28042	5.99663e-06
TC0300000745.rn.1	RGD1564400_1	1.16728	5.99663e-06
TC0100001453.rn.1	Josd2	0.952375	6.00469e-06
TC0500001656.rn.1	Pafah2	1.55977	6.00469e-06
TC0800000140.rn.1	Chordc1	3.16672	6.00469e-06
TC0600002046.rn.1	Rab10	0.889006	6.12967e-06
TC0500003247.rn.1	Slc35d1	0.961622	6.46636e-06
TC1500000491.rn.1	Ngdn	0.928784	6.57959e-06
TC0100000233.rn.1	Enpp1	-1.64694	6.66905e-06
TC0700002345.rn.1	Polr3b	1.42032	6.66905e-06
TC2000001477.rn.1	Pbld1	-2.10377	6.66905e-06
TC1000001277.rn.1	Heatr6	1.93529	6.85747e-06
TC0200002407.rn.1	Fubp1	1.9563	6.88813e-06
TC0100005001.rn.1	Bckdha	-0.985275	6.89942e-06
TC0500001110.rn.1	Ppap2b	-1.58648	6.98454e-06
TC0X00002219.rn.1	Morf4l2	1.38271	7.1222e-06
TC1100000459.rn.1	Nit2	-0.906233	7.27907e-06
TC0400003967.rn.1	Gucy2c	4.19106	7.97817e-06
TC0800002747.rn.1	Map2k1	0.736117	7.97817e-06
TC0400002405.rn.1	Pon3	-1.19451	8.32768e-06
TC0100001896.rn.1	Sh3gl3	-0.968234	8.61178e-06
TC0900000088.rn.1	Gtf2f1	1.78621	9.40353e-06
TC1400002471.rn.1	Thoc5	1.23944	9.40353e-06
TC0200000139.rn.1	Acot12	-2.80251	9.59126e-06
TC0400003075.rn.1	Usp39	0.961505	9.59126e-06
TCUn_AABR07024291v100000001.rn.1	Ppp2ca // LOC100362453	1.20705	9.94124e-06
TC0300002215.rn.1	Top1	1.30579	9.95659e-06
TC0200000777.rn.1	Fabp12	-0.896031	1.07844e-05
TC0700003601.rn.1	Ttll12	0.930971	1.08385e-05
TC0X00002698.rn.1	Phf6	0.762888	1.14066e-05
TC0200000958.rn.1	Actl6a	1.10022	1.14441e-05
TC0600001041.rn.1	Eif2s1	1.32304	1.14441e-05
TC1100002013.rn.1	Serpind1	-0.916464	1.20908e-05
TC0500003650.rn.1	Zfp362	-0.671092	1.21839e-05
TC0200003961.rn.1	Arfip1	0.829241	1.24008e-05
TC1000004386.rn.1	Mfsd11	0.8399	1.26711e-05
TC0500000119.rn.1	Sumo2l // Sumo2	0.945072	1.27066e-05
TC0100005378.rn.1	Rpl13a	0.785387	1.31867e-05
TC0500001316.rn.1	Med8	1.02247	1.31867e-05
TC0600000920.rn.1	Tmx1	0.869171	1.33146e-05
TC0200004264.rn.1	Polr3c	1.13762	1.34018e-05
TSUnmapped00000002.rn.1	Tpm3	1.45719	1.38582e-05
TC1000002358.rn.1	Thoc6	0.656128	1.44024e-05
TC1400002373.rn.1	Ahsa2	1.11082	1.47021e-05
TC0300000981.rn.1	Ssrp1	0.769611	1.49258e-05
TC0700002499.rn.1	Snrpf	1.24345	1.52228e-05
TC1100000632.rn.1	Poglut1	0.846536	1.55506e-05
TC1900000342.rn.1	Farsa	1.34392	1.57558e-05
TC0100007240.rn.1	Fads2	-2.93434	1.58567e-05
TC1400000639.rn.1	Dhx15	0.928381	1.58567e-05
TC0900001847.rn.1	Mitd1	1.19996	1.59114e-05
TC1400000526.rn.1	Ugdh	1.80868	1.59114e-05
TC1800001010.rn.1	Usp14	1.43668	1.59114e-05
TC1700001162.rn.1	Fbp1	-0.934983	1.59786e-05
TC1500001993.rn.1	Polr3d	1.09866	1.67515e-05
TC1700000487.rn.1	Slc22a23	-1.88739	1.67515e-05
TC0700003588.rn.1	Poldip3	0.861024	1.7398e-05
TC0200000572.rn.1	Amacr	-2.53913	1.82585e-05
TC1400000647.rn.1	RGD6497185_1	1.01181	1.82585e-05
TC0600003092.rn.1	Clmn	-1.22925	1.8553e-05
TC0100000022.rn.1	Katna1	0.914074	1.87354e-05
TC0400001399.rn.1	Klf15	-1.45404	1.87354e-05
TC0400002587.rn.1	Tnpo3	0.811032	1.88088e-05
TC0100003165.rn.1	Mta2	0.851663	1.8816e-05
TC1100001768.rn.1	Pigz	0.684186	1.91368e-05
TC0100007456.rn.1	Cbwd1	1.10728	1.91978e-05
TC0700000426.rn.1	Nfyb	1.0692	1.91978e-05
TC1400002154.rn.1	Nf2	0.831552	1.94809e-05
TC0X00000448.rn.1	Tmem47	-0.98216	2.00176e-05
TC0700002717.rn.1	Rab21	1.06741	2.00207e-05
TC0100007756.rn.1	Cpn1	-1.10681	2.01445e-05
TC0300000957.rn.1	Zc3h15	0.977864	2.02271e-05
TC0100000329.rn.1	Pdcd6	0.768158	2.05511e-05
TC0600002438.rn.1	Heatr5a	0.84408	2.06318e-05
TC0200002038.rn.1	Dph5	1.78527	2.22925e-05
TC0800000661.rn.1	Zw10	0.764974	2.25364e-05
TC0X00000256.rn.1	Wwc3	0.840623	2.25364e-05
TC0X00001750.rn.1	Ptges3l1	1.04799	2.25364e-05
TC1100000904.rn.1	RGD1559917_1	0.869741	2.25364e-05
TC1600000595.rn.1	Klkb1	-1.10836	2.25364e-05
TC1900001046.rn.1	RGD7746684_1	1.03146	2.25364e-05
TC0100007017.rn.1	Cttn	1.16319	2.25538e-05
TC0400000189.rn.1	Gnai1	1.49072	2.25538e-05
TC0500001629.rn.1	Gpn2	0.740969	2.25538e-05
TC1000003880.rn.1	Ccdc43	0.638484	2.25538e-05
TC0700001437.rn.1	H1f0	-1.10253	2.32631e-05
TC0100006968.rn.1	Cttn	1.22078	2.43594e-05
TC1600001345.rn.1	Rab8a	1.01648	2.44826e-05
TC0500001137.rn.1	Tmem59	-0.585825	2.53286e-05
TC1100001224.rn.1	Cct8	1.3328	2.537e-05
TC0200002797.rn.1	Cwc27	0.843646	2.55717e-05
TC1000002547.rn.1	Rars	1.80863	2.55957e-05
TC0600002788.rn.1	Slc10a1	-1.22257	2.56191e-05
TC0200001110.rn.1	Naa15	1.46424	2.57749e-05
TC0500002698.rn.1	Alg2	1.37982	2.57749e-05
TC0100007363.rn.1	RGD1311863	0.736247	2.63582e-05
TC1600000304.rn.1	Upf1	1.04818	2.63582e-05
TC0100003859.rn.1	Casp7	1.07969	2.63731e-05
TC0800000283.rn.1	2017-09-07	0.862978	2.72967e-05
TC1400001806.rn.1	LOC498368	-1.20602	2.72967e-05
TC2000001260.rn.1	Wdr4	0.733253	2.72967e-05
TC0300002453.rn.1	Pfdn4	0.936516	2.80991e-05
TC0200004544.rn.1	Snx7	1.21901	2.82295e-05
TC0100004070.rn.1	Ccdc28a	-1.20809	2.83997e-05
TC0300004765.rn.1	Zfp335	0.708729	2.84011e-05
TC0800003662.rn.1	Impdh2	1.73877	2.84011e-05
TC0200004677.rn.1	RGD6498411_1	-1.74595	2.91826e-05
TC0800000036.rn.1	Dcun1d5	0.66293	2.91826e-05
TC1100000472.rn.1	Tfg	1.86531	2.99443e-05
TC0200001461.rn.1	Plrg1	2.14453	3.02861e-05
TC1000001710.rn.1	Nmt1	0.884657	3.04223e-05
TC1000004276.rn.1	Arhgdia	1.16107	3.05046e-05
TC0X00002662.rn.1	RGD2323526_2	0.78576	3.05126e-05
TC1400000935.rn.1	Dbnl	0.686826	3.13118e-05
TC0700000160.rn.1	Tjp3	1.07185	3.14934e-05
TC1900000300.rn.1	Dnajb1	1.57071	3.14934e-05
TC0300000772.rn.1	Ssb	0.959202	3.16616e-05
TC0200004038.rn.1	Lmna	1.49081	3.24116e-05
TC0700003978.rn.1	Calcoco1	-1.34871	3.24116e-05
TC1400001045.rn.1	Egfr	-2.51751	3.24116e-05
TC1400002217.rn.1	Igfbp3	-1.62037	3.24185e-05
TC1000002398.rn.1	Tbl3	1.09721	3.26589e-05
TC1300001514.rn.1	LOC688633	1.50274	3.26589e-05
TC0700000277.rn.1	Cyp4f4	-1.48172	3.27272e-05
TC1000002076.rn.1	Mrpl12	1.2798	3.27272e-05
TC1100001784.rn.1	Bdh1	-1.36178	3.27272e-05
TC0400001426.rn.1	Nr2c2	-1.00614	3.48652e-05
TC0400001934.rn.1	Ddx47	0.615433	3.48652e-05
TSUnmapped00000011.rn.1	Ppp2ca	1.37599	3.50552e-05
TC0100005188.rn.1	RGD1563307	1.20377	3.52767e-05
TC0500003556.rn.1	Akirin1	0.788284	3.52767e-05
TC2000001486.rn.1	Slc25a16	-1.03906	3.52767e-05
TC0X00000696.rn.1	Uprt	1.16546	3.54343e-05
TC0100001112.rn.1	Adck4	0.697653	3.62008e-05
TC0100004065.rn.1	Heca	-1.70074	3.62008e-05
TC0600003193.rn.1	Hsp90aa1	2.84565	3.62008e-05
TC0700003701.rn.1	Tymp	-2.97856	3.67125e-05
TC1000003089.rn.1	Eif4a1	0.958993	3.80573e-05
TC0400003256.rn.1	Snrnp27	0.785771	3.82213e-05
TC0200000167.rn.1	Dmgdh	-1.35227	3.83154e-05
TC0400002406.rn.1	Pon2	-0.691375	3.83939e-05
TC0500002203.rn.1	Pcmtd1	-1.34984	3.83939e-05
TC0100001822.rn.1	Isg20	1.12403	3.87189e-05
TC0300004558.rn.1	Eif6	1.49202	3.87189e-05
TC0100002801.rn.1	Glrx3	0.779508	3.87973e-05
TC0600003195.rn.1	Hsp90aa1	3.19985	3.87973e-05
TC1100000464.rn.1	LOC680593	1.13411	3.88184e-05
TC1600001121.rn.1	Ccdc66	0.899996	3.88184e-05
TC0700004009.rn.1	Calcoco1	-1.28139	3.88708e-05
TC1000001098.rn.1	Gosr1	0.919054	3.88708e-05
TC1000002639.rn.1	Thg1l	0.914262	4.06728e-05
TC0800001253.rn.1	LOC501441 // Gabarapl2 // LOC100359937	-1.11731	4.163e-05
TC0900000796.rn.1	Fastkd2	1.36053	4.17032e-05
TC1100001737.rn.1	Snx4	0.753041	4.17032e-05
TC1400001514.rn.1	Afm	-0.946083	4.17032e-05
TC1300000703.rn.1	Aldh9a1	-0.897408	4.18726e-05
TC0900000985.rn.1	Rhbdd1	1.19277	4.18766e-05
TC0300000638.rn.1	Upp2	-6.53276	4.26603e-05
TC0700002135.rn.1	LOC690772	1.14337	4.29881e-05
TC1900000302.rn.1	Gipc1	0.648082	4.29881e-05
TC1600000368.rn.1	Tma16	1.34687	4.36778e-05
TCUn_KL568237v100000001.rn.1	LOC100909504	1.78169	4.36778e-05
TC0400002526.rn.1	Fam3c	1.41166	4.39498e-05
TC1000003978.rn.1	RGD1584081_1	0.990699	4.4004e-05
TC0500003772.rn.1	Wdtc1	-1.55731	4.40292e-05
TC1000000922.rn.1	Tp53	1.20535	4.41109e-05
TC0400001597.rn.1	Atg7	0.600161	4.43397e-05
TC0100003121.rn.1	Ppp1r14b	1.45097	4.44414e-05
TC0100005877.rn.1	Unc45a	0.869132	4.44414e-05
TC1000002115.rn.1	Fn3k	-1.14552	4.47462e-05
TC0900002127.rn.1	Idh1	-1.0916	4.49508e-05
TC1100000268.rn.1	LOC100360017	0.876588	4.55715e-05
TC1900001397.rn.1	Psmd7	1.11112	4.55715e-05
TC1800001820.rn.1	Tshz1	-1.04176	4.57922e-05
TC0900000619.rn.1	Mfsd6	-1.49878	4.61751e-05
TC1500001577.rn.1	Ndrg2	-1.57193	4.62436e-05
TC0800000209.rn.1	LOC500956	1.07249	4.63368e-05
TC0200003764.rn.1	Igsf10	-0.635713	4.7697e-05
TC0200001540.rn.1	Cct3	1.54598	4.8023e-05
TC0200004673.rn.1	Enpep	-1.6961	4.8023e-05
TC0400003829.rn.1	Fkbp4	1.97995	4.8023e-05
TC1100001930.rn.1	Polr2h	0.763589	4.8023e-05
TC1700000030.rn.1	Cdk20	1.19221	4.8023e-05
TC0600002208.rn.1	Itgb1bp1	0.657385	4.85162e-05
TC0400003056.rn.1	Rmnd5a	-1.15186	5.04442e-05
TC0900001930.rn.1	Osgepl1	0.620883	5.05577e-05
TC1100001400.rn.1	Tmprss2	0.582811	5.05577e-05
TC1400001052.rn.1	Ppp3r1	0.716617	5.13704e-05
TC1800001276.rn.1	Hars	1.65229	5.1379e-05
TC0400000155.rn.1	Dnajc2	1.36955	5.1715e-05
TC0400001561.rn.1	Thumpd3	1.26373	5.1715e-05
TC0600002180.rn.1	Lpin1	-5.89655	5.1715e-05
TC1400001143.rn.1	Xpo1	1.23366	5.1715e-05
TC1400001690.rn.1	Dcun1d4	-0.718314	5.1715e-05
TC2000000460.rn.1	Cabin1	0.624567	5.20218e-05
TC0600003154.rn.1	Wars	1.92204	5.37258e-05
TC0100001899.rn.1	Eftud1	0.621169	5.37821e-05
TC1900000364.rn.1	RGD6497922_1	1.11362	5.39341e-05
TC0800000579.rn.1	Ift46	-0.826448	5.42374e-05
TC0200002621.rn.1	Bhmt2	-1.34652	5.4309e-05
TC0900001488.rn.1	Uxs1	0.865702	5.44223e-05
TC0600002881.rn.1	RGD1310769	-1.51135	5.46074e-05
TC0700000546.rn.1	Ube2n	1.10972	5.52744e-05
TC0900000602.rn.1	Asnsd1	1.05618	5.52744e-05
TC0100008145.rn.1	Rbm4	1.06105	5.58368e-05
TC0300002002.rn.1	Nsfl1c	1.16354	5.58368e-05
TC0100007375.rn.1	Rfk	1.00144	5.59405e-05
TC0200004100.rn.1	Ints3	1.36719	5.59405e-05
TC1500000910.rn.1	Sugt1	1.06395	5.59405e-05
TC1400002338.rn.1	Ugp2	-1.51154	5.67239e-05
TC0300001656.rn.1	Snrnp200	0.834695	5.68741e-05
TC0900001460.rn.1	Dus3l	0.696645	5.68741e-05
TC1000000526.rn.1	Hnrnph1	0.99729	5.68741e-05
TC1500001485.rn.1	Gch1	-1.07878	5.77311e-05
TC0900001653.rn.1	Cyp39a1	-1.6137	5.78788e-05
TC1900000621.rn.1	Gabarapl2	-1.00102	5.83652e-05
TC0500003771.rn.1	Tmem222	0.697442	6.00629e-05
TC0600000017.rn.1	Ndufaf7	0.80435	6.03766e-05
TC1500001565.rn.1	Ang2	-1.37846	6.04619e-05
TC1100001037.rn.1	Dnm1l	1.43346	6.06108e-05
TC0100002545.rn.1	Aqp8	1.78741	6.07889e-05
TC1700001650.rn.1	Bphl	-1.05952	6.14017e-05
TC0600000935.rn.1	Psma3l	0.681712	6.1403e-05
TC0700001411.rn.1	Csf2rb	2.07021	6.24501e-05
TC1500002143.rn.1	Naa16	0.846295	6.24501e-05
TC0300003019.rn.1	Golga1	0.764017	6.25246e-05
TC0600002657.rn.1	Trmt5	0.736081	6.25246e-05
TC1000002715.rn.1	Rufy1	0.925052	6.25246e-05
TC1400002282.rn.1	Pno1	1.41961	6.25246e-05
TC1500001323.rn.1	Thrb	-1.2096	6.26157e-05
TC0900002718.rn.1	Tmbim1	1.41829	6.45554e-05
TC0100003374.rn.1	Klf9	-2.27649	6.49103e-05
TC0X00001380.rn.1	Uba1	0.675683	6.49103e-05
TC0400001365.rn.1	Ruvbl1	0.568473	6.55865e-05
TC1000004308.rn.1	LOC619574	0.902846	6.84722e-05
TC0300004081.rn.1	Cops2	0.597978	6.89576e-05
TC0500003680.rn.1	Txlna	0.607228	6.89576e-05
TC1400001136.rn.1	Cct4	1.19448	6.95255e-05
TC0100003207.rn.1	Vps37c // LOC100910929	0.652494	6.95793e-05
TC1000001539.rn.1	Mrpl45	0.876821	6.95793e-05
TC0500000309.rn.1	Ccnc	1.05849	6.96365e-05
TC1300002116.rn.1	Disp1	1.52254	7.05132e-05
TC0100003106.rn.1	Sf1	0.683365	7.05713e-05
TC0700000052.rn.1	Cd63	2.21405	7.05713e-05
TC0700002002.rn.1	Suox	-1.32122	7.05713e-05
TC0800003360.rn.1	LOC688430	0.867478	7.05713e-05
TC1000001953.rn.1	Sap30bp	0.826487	7.05713e-05
TC1000003801.rn.1	Dnajc7	0.939062	7.05713e-05
TC1200000687.rn.1	Plbd2	-0.827801	7.05713e-05
TC0600002530.rn.1	LOC500654	1.60818	7.07151e-05
TC1100000352.rn.1	Wrb	0.836558	7.34492e-05
TC1100001911.rn.1	Polr2h	0.89257	7.39643e-05
TC1000001297.rn.1	Bcas3	-0.764252	7.42108e-05
TC1600002112.rn.1	Actr8	0.590418	7.42108e-05
TC1000002734.rn.1	LOC690675	1.51338	7.50843e-05
TC0200002265.rn.1	Slc39a8	-1.13067	7.5347e-05
TC0200003672.rn.1	Cog6	0.84944	7.5347e-05
TC0500000683.rn.1	Rad23b	0.95156	7.5347e-05
TC0500000954.rn.1	Mtap	0.95933	7.5347e-05
TC0700002000.rn.1	Erbb3	-1.81732	7.5347e-05
TC1500001279.rn.1	Nudt13	1.13697	7.5347e-05
TC0200003208.rn.1	Cct5	1.12402	7.53884e-05
TC0700001496.rn.1	Rbx1	0.784328	7.57917e-05
TC0300003721.rn.1	Api5	0.987711	7.67185e-05
TC1100001691.rn.1	Ccdc58	0.888731	7.67185e-05
TC1700001021.rn.1	Hspa14	1.03617	7.68754e-05
TC1900000021.rn.1	Dync1li2	0.721534	7.68754e-05
TC0100007761.rn.1	Bloc1s2	0.81521	7.76868e-05
TC1000003279.rn.1	LOC303341	1.17671	7.76868e-05
TC1600000472.rn.1	Cep44	1.04389	7.76868e-05
TC1900000459.rn.1	RGD1590923_1	1.5486	7.76868e-05
TC1100001755.rn.1	Ubxn7	-0.594098	7.89457e-05
TC0300000889.rn.1	Agps	0.884426	7.92136e-05
TC1800000318.rn.1	Hars2	0.810737	7.92136e-05
TC0100003668.rn.1	Abcc2	-2.383	7.94636e-05
TC0700003141.rn.1	Enpp2	-2.01321	7.98346e-05
TC0200002280.rn.1	Lamtor3	0.875468	8.02837e-05
TC0900000853.rn.1	Atic	1.26765	8.02837e-05
TC1200001652.rn.1	Rbm19	1.12645	8.02837e-05
TC0900000789.rn.1	Eef1b2	1.08761	8.1445e-05
TC2000000606.rn.1	Tmem167b // LOC100360884 // LOC100363708	0.738464	8.1445e-05
TC0400001604.rn.1	Tsen2	0.898437	8.17534e-05
TC2000000836.rn.1	Sesn1	-1.42667	8.29833e-05
TC1100000479.rn.1	RGD1309751_1	1.93038	8.32157e-05
TC0X00001387.rn.1	Rp2	0.57478	8.56987e-05
TC1400001191.rn.1	Mtif2	0.925734	8.57439e-05
TC0400002062.rn.1	Fgfr1op2	0.835055	8.59264e-05
TC0300002684.rn.1	Traf2	0.643985	8.59725e-05
TC1600000973.rn.1	Upf3a	0.537142	8.59725e-05
TC2000001108.rn.1	Prrc2a	0.708066	8.59725e-05
TC0300000794.rn.1	Cybrd1	-0.927557	8.60595e-05
TC0800000743.rn.1	Hykk	-2.93371	8.60595e-05
TC1600000746.rn.1	Mak16	1.32338	8.60595e-05
TC1000001607.rn.1	blawnee	1.03756	8.66021e-05
TC1000001933.rn.1	Mrps7	0.898912	8.66021e-05
TC1400000611.rn.1	RGD1562755	1.35174	8.66021e-05
TC1000002747.rn.1	Hnrnpab	0.99417	8.78288e-05
TC0200003938.rn.1	Lrat	-1.78361	8.97896e-05
TC0700004043.rn.1	Pa2g4	1.40078	8.97896e-05
TC1300000286.rn.1	Snrpe	0.517296	8.97896e-05
TC1700002361.rn.1	Pdss1	0.883744	9.03756e-05
TC1800000238.rn.1	LOC688637	1.03967	9.05714e-05
TC0700003561.rn.1	Desi1	1.00319	9.07995e-05
TC1500001726.rn.1	Ripk3	1.05029	9.24287e-05
TC1000004360.rn.1	Ddx52	1.00975	9.41012e-05
TC0400001290.rn.1	Smyd5	1.20629	9.43992e-05
TC1000004250.rn.1	Enthd2	0.504773	9.56113e-05
TC0600002017.rn.1	Cad	1.49739	9.58512e-05
TC1800001201.rn.1	Rps27l3	0.902849	9.58512e-05
TC2000000813.rn.1	Cdk19	-0.570951	9.70883e-05
TC0200004340.rn.1	Mab21l3	1.23859	9.77922e-05
TC0400001617.rn.1	LOC680385	1.05527	9.85159e-05
TC0500004078.rn.1	Nmnat1	0.767353	9.85159e-05
TC1900000419.rn.1	Abce1	1.19373	9.90735e-05
TC0100005041.rn.1	Shkbp1	0.835004	0.000101557
TC1500002487.rn.1	Itm2b	-0.501157	0.000101557
TC0300001702.rn.1	Sirpa	2.75502	0.000101653
TC0300000210.rn.1	Dolpp1	0.626003	0.000102813
TC1500000272.rn.1	Ap5m1	0.507216	0.00010358
TC0800001321.rn.1	LOC501038	-1.76361	0.00010364
TC0900000186.rn.1	Bysl	2.05006	0.00010364
TC0100008149.rn.1	Fam89b	0.715385	0.000103988
TC0200001005.rn.1	Exosc9	0.873749	0.000103988
TC0400003235.rn.1	Dusp11	1.06794	0.000103988
TC0700003854.rn.1	Ddx23	0.762702	0.000103988
TC1300001036.rn.1	Angel2	0.880838	0.000103988
TC0300002495.rn.1	Pck1	-2.93768	0.00010432
TC0700003524.rn.1	Rpl3	1.1659	0.00010472
TC0800001027.rn.1	Ice2	0.580471	0.00010472
TC0200000127.rn.1	Tmem167a	1.23868	0.000104826
TC0200001770.rn.1	Rbm8a	0.671739	0.000104826
TC1000002689.rn.1	Hnrnpab	1.17953	0.000104826
TC1400002122.rn.1	Drg1	1.24986	0.000104826
TC1600001162.rn.1	Itih1	-0.520153	0.000104826
TC1700000281.rn.1	RGD1306058	0.66785	0.000104826
TC0200002258.rn.1	Ube2d3	0.536549	0.000105031
TC1000000722.rn.1	Jmjd4	0.816348	0.000106432
TC0500003448.rn.1	Ipo13	0.655334	0.000107218
TC0100008124.rn.1	Fah	-0.751097	0.000108189
TC0200002056.rn.1	RGD1305480_1	1.34607	0.000108189
TC0200003371.rn.1	RGD1565147_1	-1.24519	0.000108189
TC0400001689.rn.1	Cecr2	-1.7977	0.000108189
TC0400003889.rn.1	Magohb	1.25396	0.000108189
TC0400004033.rn.1	Abcc9	0.990699	0.00010837
TC1100001790.rn.1	LOC100911374	-0.687277	0.000109172
TC0200001516.rn.1	LOC680772	1.45519	0.000110368
TC1400001255.rn.1	Rpl5	0.810638	0.000111007
TC1100001750.rn.1	Tfrc	2.28919	0.00011835
TC1900001616.rn.1	RGD1561676	0.60917	0.00011835
TC0500001168.rn.1	Zcchc11	-1.47459	0.000120251
TC0200004534.rn.1	Rtcd1	0.646501	0.000121246
TC0500003762.rn.1	Ppp1r8	0.724358	0.000123216
TC1000002961.rn.1	Ulk2	-1.21833	0.000123761
TC1000004364.rn.1	Cdk12	0.679753	0.000123761
TSUnmapped00000151.rn.1	Rps27a	0.944755	0.000123761
TC0200003206.rn.1	2017-03-06	-1.66305	0.000123789
TC0500001597.rn.1	Taf12	0.898299	0.000124487
TC0800002646.rn.1	Islr	-1.97314	0.000125259
TC0900000703.rn.1	Nif3l1	0.801123	0.000125259
TC1000004375.rn.1	Nbr1	-0.670317	0.000125259
TC1500000317.rn.1	LOC690384	0.739178	0.000125259
TC1700001441.rn.1	Ogn	-1.43336	0.000125259
TC2000001123.rn.1	Vps52	0.75308	0.000125889
TC1400002375.rn.1	RGD1305110	0.808626	0.000126377
TC1100000665.rn.1	Gtf2e1	1.00131	0.00012676
TC0300002920.rn.1	Psmd5	0.988934	0.00012751
TC0100007187.rn.1	Stip1	2.43209	0.000127856
TC0400002012.rn.1	Pyroxd1	0.772361	0.000127856
TC1300001623.rn.1	LOC688776	1.33726	0.000127856
TC0200002618.rn.1	Jmy	-1.01979	0.0001285
TC0400003668.rn.1	Bid	1.44098	0.00012873
TC0100003587.rn.1	Cyp2c24 // LOC100361492	2.84876	0.000129316
TSUnmapped00000167.rn.1	Vps37c	1.11083	0.000129316
TC0100001474.rn.1	Nosip	0.689908	0.000130424
TC0900000035.rn.1	RGD1559808_1	0.826692	0.00013092
TC0700001041.rn.1	Oxr1	-0.770797	0.000132121
TC1100000174.rn.1	Usp16	1.01544	0.000132121
TC0100005367.rn.1	Prmt1	0.836251	0.000132345
TC0200003536.rn.1	Nudt6	-0.80484	0.000132345
TC1700001765.rn.1	Gpld1	-1.45654	0.000132909
TC1100000895.rn.1	Psme3	0.968	0.000134526
TC1000004101.rn.1	Cd300lf	-1.13481	0.00013482
TC0400000259.rn.1	Ewsr1 // LOC100912481	1.32382	0.000136154
TC0700000888.rn.1	B4galnt1	-1.44452	0.000137538
TC1500000638.rn.1	Ccdc25	1.15038	0.000138042
TC0400001788.rn.1	Nop2	1.73434	0.000138143
TC1000004028.rn.1	Wipi1	-1.13909	0.000138143
TC0300003771.rn.1	Nat10	1.23883	0.000138506
TC0700000447.rn.1	Igf1	-1.08007	0.000138506
TC1700000167.rn.1	Rab24	0.512342	0.000138506
TC0400001452.rn.1	Kbtbd8	0.691858	0.000138605
TC2000000108.rn.1	Tubb5	1.75461	0.000140048
TC0600000954.rn.1	Jkamp	0.692328	0.0001413
TC1400002068.rn.1	Acox3	-0.840718	0.000141349
TC0100002689.rn.1	Bag3	2.27533	0.000141456
TC0700000335.rn.1	Cd320	-1.48192	0.000141815
TC0600001594.rn.1	Eif5	0.781424	0.00014507
TC1200000409.rn.1	Ywhag	1.02731	0.000145255
TC1800001556.rn.1	Txnl1	0.738468	0.000145255
TC0100006525.rn.1	LOC308950	1.53234	0.000145333
TC1800001863.rn.1	Matr3	0.494532	0.000145528
TC1900000142.rn.1	RGD2325050_1	0.9376	0.000145528
TC0X00000147.rn.1	Plp2	2.34263	0.000145807
TC1400002451.rn.1	Erlec1	-0.69102	0.000145807
TC1800000823.rn.1	Rpl17	0.827914	0.000145807
TCUn_KL568458v100000004.rn.1	Vps37c // LOC100910929	0.689038	0.000145807
TC0800000927.rn.1	Vwa9	0.532284	0.000145812
TC1000002246.rn.1	Pmm2	1.4498	0.000145812
TC2000001811.rn.1	Hnrnph3	0.783941	0.000145812
TC0200002906.rn.1	Skiv2l2	0.746558	0.000147648
TC1900000070.rn.1	LOC100910721	1.18096	0.000147648
TC1900000074.rn.1	LOC100910721	1.18096	0.000147648
TC1400001463.rn.1	2017-09-11	0.968655	0.000147927
TC1700001793.rn.1	Slc17a2	-1.80911	0.000147927
TC1300002284.rn.1	2017-03-02	-0.788121	0.000149147
TC0100001191.rn.1	Hnrnpl	-0.607285	0.000149528
TC0400002218.rn.1	Psmc2	1.29626	0.000149528
TC1200000977.rn.1	Hsph1	3.41663	0.000150141
TC0800000242.rn.1	LOC100361444	2.56659	0.000150435
TC0200000329.rn.1	Dimt1	0.528848	0.000151985
TC0400002323.rn.1	Slc25a40	0.571148	0.000151985
TC0800000314.rn.1	Zbtb44	-1.1251	0.000151985
TC0100005390.rn.1	Ruvbl2	0.879371	0.000153636
TC1400001898.rn.1	Sod3	-1.18472	0.000153636
TC0100003533.rn.1	Rpp30	0.68852	0.000153691
TC0200004718.rn.1	Aimp1	0.902284	0.000153691
TC0500002841.rn.1	Ptgr1	-1.50334	0.000153691
TC0700003082.rn.1	RGD6502004_1	1.24237	0.000153691
TC0800002054.rn.1	Dnmt1	0.638783	0.000153691
TC0300003989.rn.1	Rpap1	0.590127	0.000153797
TC0500000018.rn.1	Tceb1	0.546766	0.000153797
TC0800003676.rn.1	Dcps	0.886034	0.000153797
TC0X00002028.rn.1	Zdhhc15	-1.06514	0.000153797
TC1000000227.rn.1	Spsb3	0.932339	0.000153797
TC1300000701.rn.1	RGD6499178_1	-0.74998	0.000156099
TC1600001343.rn.1	Fam32a	0.851339	0.0001561
TC1000002905.rn.1	Arf1	0.668989	0.000156162
TC0400001999.rn.1	Slco1b2	-1.12522	0.000156993
TC0500000007.rn.1	LOC316484	1.34429	0.000157047
TC0300002898.rn.1	Zbtb43	-0.984363	0.000157806
TC1000002512.rn.1	Npm1	1.36468	0.000157806
TC1100001666.rn.1	Fstl1	-0.744279	0.000157806
TC1700001036.rn.1	Pter	1.37073	0.000157806
TC1500001271.rn.1	Sec24c	0.729021	0.000158993
TC1400001183.rn.1	Pnpt1	1.03101	0.000159029
TC1700001446.rn.1	LRR_1.1	-0.571653	0.000160699
TC0100007221.rn.1	Ttc9c	0.751167	0.000161292
TC1700001416.rn.1	Ogn	-1.53967	0.000161292
TC0600000840.rn.1	Pnn	1.76768	0.000161471
TC1700001530.rn.1	Pak1ip1	1.6773	0.000161471
TCUn_KL568432v100000001.rn.1	RGD3272_1	1.27893	0.000161471
TC0100002971.rn.1	Mrpl21	0.764422	0.000162515
TC0900002262.rn.1	Atg9a	-0.884385	0.000162515
TC0200000586.rn.1	Zfr	0.882787	0.000163249
TC0500003699.rn.1	Tinagl1	1.2839	0.000163347
TC1500000519.rn.1	Gmpr2	0.69268	0.00016342
TC0X00001306.rn.1	Naa10	0.703217	0.000164789
TC0700002707.rn.1	Trhde	-1.45608	0.000164857
TC0100003832.rn.1	Pdcd4	-0.895439	0.00016491
TC0100005882.rn.1	Furin	-0.777751	0.00016491
TC0X00000701.rn.1	Pbdc1	0.886846	0.00016491
TC0400001969.rn.1	Strap	0.793924	0.000166754
TC0X00001304.rn.1	Hcfc1	0.801679	0.000166754
TC0500003675.rn.1	Eif3i	0.714861	0.000167298
TC0400003413.rn.1	Uba3	0.811357	0.000170415
TC0700002767.rn.1	Nup107	0.685354	0.000170415
TC1100001970.rn.1	Ufd1l	1.21939	0.000173055
TC0400003930.rn.1	Lrp6	-1.22054	0.000173974
TC2000001810.rn.1	Hnrnph3	0.759575	0.000173974
TC1300000857.rn.1	RGD1562397_1	0.654495	0.000174337
TC0400000698.rn.1	Agk	0.809145	0.000175815
TC0100002988.rn.1	Acy3	-1.40061	0.000176104
TC0100003252.rn.1	RGD1564894	-1.29766	0.000176104
TC0400004032.rn.1	Kcnj8	2.01501	0.000176104
TC1000003947.rn.1	Ftsj3	2.19715	0.000176104
TC1600000875.rn.1	Smim19	-0.588649	0.000176104
TC1000002024.rn.1	Pgs1	0.654061	0.000177455
TC1800000802.rn.1	RGD1591701_1	1.04585	0.000180312
TC0X00002114.rn.1	M6pr // LOC100909548	0.647683	0.000181001
TC1400000221.rn.1	Cnot6l	-1.15576	0.000183196
TC0100004375.rn.1	Mtrf1l	0.53485	0.00018342
TC1000001449.rn.1	Lrrc59	1.84217	0.00018342
TC0X00002358.rn.1	Upf3b	1.00046	0.00018351
TC0400001084.rn.1	Serbp1	1.08504	0.000184533
TC1000002938.rn.1	RGD1585025_1	1.21407	0.000186498
TC1200001446.rn.1	Cct6a	1.50997	0.000187986
TC0100003188.rn.1	Fads1	-3.42225	0.000188418
TC0300003650.rn.1	Nr1h3	0.850491	0.000188418
TC0300003795.rn.1	RGD1560017_1	1.0712	0.000188418
TC0900001852.rn.1	Txndc9	0.653997	0.000188418
TC2000000310.rn.1	Zfp523	-0.609123	0.000188418
TC0700002127.rn.1	Thop1	0.677058	0.000188605
TC0900000250.rn.1	Hsp90ab1	1.31022	0.000188605
TC1000000625.rn.1	G3bp1	1.07441	0.000188605
TC1500001670.rn.1	Prmt5	1.7558	0.000188605
TC0X00000208.rn.1	LOC100362724	0.73622	0.000189105
TC0X00001559.rn.1	Tsr2	1.05584	0.000189474
TC1600000806.rn.1	Hgsnat	-0.756218	0.000189682
TC0300001867.rn.1	Snrpb2	0.463784	0.000192374
TC0100007510.rn.1	Ak3	-0.744477	0.000193
TC0400001524.rn.1	Trnt1	1.00734	0.000193
TC1000001219.rn.1	LOC100911973	0.848094	0.000193
TC1200000147.rn.1	Slc46a3	-1.93135	0.000193
TC2000000063.rn.1	Ppp1r11	0.842733	0.000193
TC0200002271.rn.1	Emcn	-1.08098	0.000193107
TC0X00000396.rn.1	RGD2319724_1	0.68699	0.000194277
TC0100004996.rn.1	Ceacam1	-1.21765	0.000194396
TC2000001830.rn.1	Rpf2	1.56781	0.000194396
TC0200001986.rn.1	Psma5	1.11214	0.00019719
TC1100001468.rn.1	Abi3bp	-0.936637	0.000197392
TC0400002014.rn.1	Golt1b	0.929832	0.000198451
TC0200001602.rn.1	Jtb	0.570181	0.000202016
TC0300005074.rn.1	Jmjd7	0.563796	0.000203743
TC0700002394.rn.1	Txnrd1	1.17594	0.000203743
TC0X00001303.rn.1	RGD6493784_1	0.784824	0.000203743
TC0X00001960.rn.1	Gm15013	0.751659	0.000203743
TC0100006302.rn.1	Mrpl17	0.956688	0.000203775
TC0800000405.rn.1	Tmem218	-1.42484	0.000204406
TC0900000164.rn.1	Nfya	0.96674	0.000204508
TC0900002019.rn.1	Kctd18	0.524445	0.000204508
TC1400002475.rn.1	Tmem33	0.738811	0.000204508
TC1500001853.rn.1	Gulo	-1.29271	0.000204508
TC1500001984.rn.1	Ccar2	0.439729	0.000204508
TC0700001128.rn.1	Col14a1	-0.914286	0.000204817
TC1700001956.rn.1	Mtpap	0.762963	0.000204817
TC1700000783.rn.1	Kif5b	0.655961	0.000208338
TC1000004329.rn.1	Rpl5l1	1.10364	0.000208549
TC0200003247.rn.1	Pcsk1	1.26686	0.000208561
TC0900001357.rn.1	Ppidl1	1.01204	0.000209003
TC0200002619.rn.1	Bhmt	-0.954148	0.000210075
TC0500002798.rn.1	Ctnnal1	0.745302	0.000210075
TC0700002254.rn.1	Cyp4f1	-1.11117	0.000210075
TC1600000786.rn.1	RGD1308750 // LOC100912029	1.62788	0.000210266
TC0500003074.rn.1	Rps6	0.795393	0.000210347
TC0200003041.rn.1	RGD7627406_1	0.999046	0.000210631
TC0200004691.rn.1	Rpl34	0.900638	0.000213597
TC0100003763.rn.1	Pdcd11	1.20189	0.000214353
TC0400000288.rn.1	Mterf	0.970656	0.000214987
TC1800000412.rn.1	Dcp2	0.681696	0.000216815
TC0100006298.rn.1	Rrp8	1.04988	0.000218472
TC0400003241.rn.1	Dusp11	1.11587	0.000218472
TC0600001120.rn.1	Pcnx	-0.920781	0.000218472
TC0700001624.rn.1	Creld2	3.47563	0.000218472
TC1200001057.rn.1	Rpl21	0.649157	0.000218472
TC0600002151.rn.1	Ddx1	1.33067	0.000220023
TC1000004332.rn.1	Gspt1	1.00439	0.000221056
TC1000003732.rn.1	Smarce1	0.504268	0.000221697
TC0X00001107.rn.1	Stag2	-0.780766	0.000222351
TC0700003568.rn.1	Cenpm	-0.710037	0.000223816
TC1100001034.rn.1	Fgd4	-0.821106	0.000223816
TC1600001847.rn.1	RGD1562923	0.964548	0.000224561
TC1400000891.rn.1	Sec14l4	-1.38432	0.000227814
TC1300000481.rn.1	Arpc5	0.69012	0.000228318
TC0100004397.rn.1	Tfb1m	1.14992	0.000229842
TC0500001258.rn.1	Lrrc41	0.710905	0.000229842
TC0700001931.rn.1	Hnrnpa1	1.02866	0.000229842
TC1900000188.rn.1	Aktip	0.554444	0.000232065
TC0100005005.rn.1	Ccdc97	0.811154	0.000232545
TC0200003000.rn.1	Ghr	-1.13095	0.000232704
TC1000003679.rn.1	Kpnb1	0.799601	0.000232704
TC1000003227.rn.1	Srr	-0.813368	0.000235196
TC0800002173.rn.1	RGD6502449_1	0.967979	0.000236599
TC0X00000210.rn.1	LOC100361713	0.973378	0.000236599
TC1400000974.rn.1	Igfbp1	-4.36673	0.000236599
TC0600001481.rn.1	Slc25a47	-4.14516	0.000236725
TC0700001354.rn.1	Fam203a	0.75936	0.000236725
TC1000004279.rn.1	Alyref	1.13702	0.000236725
TC0400000004.rn.1	Insig1	-4.04255	0.000236888
TC0100001154.rn.1	Dyrk1b	-0.812524	0.000237791
TC1800000374.rn.1	Ndfip1	-0.728762	0.000237791
TC0200000992.rn.1	kawshee	-0.508368	0.000238309
TC0100008034.rn.1	Zfp790	0.709055	0.000238523
TC1300001427.rn.1	Prelp	-0.737778	0.000238523
TC0600002659.rn.1	LOC688981	1.35609	0.000239665
TC0700000383.rn.1	Rtcb	1.09227	0.00023994
TC0100003695.rn.1	Sema4g	-1.89628	0.000240239
TC0100007722.rn.1	Loxl4	2.02538	0.000240758
TC0200000322.rn.1	RGD1594381_1	1.30067	0.000240758
TC1000002593.rn.1	Ccng1	1.88924	0.000240758
TC1000004355.rn.1	XAF1	1.06298	0.000240758
TC1800000039.rn.1	Riok3	0.70037	0.000240758
TC1700001918.rn.1	Psma2	1.13428	0.000242733
TC0300002875.rn.1	Lcn2	3.76456	0.000242968
TC1100000798.rn.1	Lsg1	0.870096	0.000242968
TC0700003627.rn.1	RGD1304694	1.19375	0.000243068
TC0900002392.rn.1	Ncl	1.26305	0.00024423
TC0100001556.rn.1	Prmt3	1.62856	0.000245573
TC1900001636.rn.1	Aprt	0.605989	0.000246964
TC0700001494.rn.1	Xpnpep3	1.36431	0.000247438
TC0100002529.rn.1	Dctn5	1.01812	0.000247586
TC0200001429.rn.1	Ppid	1.06232	0.000247586
TC1000004416.rn.1	RGD1305508	0.750103	0.000247586
TC1800000952.rn.1	Zadh2	-0.942941	0.000247586
TC1600001342.rn.1	Ap1m1	1.14356	0.000248284
TC1900001684.rn.1	RGD1559896	-0.610577	0.000248284
TC0800001775.rn.1	Ctnnb1	0.667331	0.000250507
TC2000000716.rn.1	FYRC.0	1.20077	0.000251111
TC0100003413.rn.1	Smarca2	-0.843532	0.000251548
TC0600000208.rn.1	Fam98a	1.31741	0.000252372
TC0500003334.rn.1	Prpf38a	0.827637	0.000253742
TC1000003241.rn.1	Serpinf1	-0.607336	0.000258071
TC0100007425.rn.1	Mamdc2	-0.582971	0.000259764
TC1400000179.rn.1	Sec31a	1.04802	0.000259764
TC1700000396.rn.1	Nol7	0.743478	0.000261265
TC1200000898.rn.1	N4bp2l1	-1.74625	0.000263471
TC0100004886.rn.1	Ppp5c	0.660788	0.000264293
TC0X00000945.rn.1	Rnf128	-0.881171	0.000265
TC1200001077.rn.1	RGD1308750 // LOC100912029	1.56729	0.000265
TC0400003464.rn.1	Shq1	1.04491	0.00026632
TC1400002160.rn.1	Ewsr1	1.02444	0.000267816
TC1600001109.rn.1	Pde12	1.08214	0.000267816
TC0600002008.rn.1	Gckr	-1.80027	0.000268901
TC0300004366.rn.1	LOC366215	1.38013	0.000274534
TC2000000466.rn.1	Gucd1	-1.69485	0.000276787
TC0100004504.rn.1	Mpc1	-0.913166	0.000278094
TC0200004494.rn.1	Ntng1	-1.11052	0.000278256
TC0600003471.rn.1	Cwf19l2	0.560098	0.000278256
TC0600003083.rn.1	Serpina3c	-0.447864	0.000278669
TC0200000262.rn.1	Smn1	0.838942	0.000281185
TC0100007572.rn.1	Asah2	-0.678776	0.00028613
TC1100000152.rn.1	Jam2	1.09302	0.00028613
TC1800000993.rn.1	Tmx3	0.436438	0.00028613
TC1800000319.rn.1	Zmat2	0.915882	0.000289964
TC1300002159.rn.1	Rrp15	1.03272	0.000290767
TC1400001083.rn.1	Rab1a	0.79858	0.000290767
TC1100001941.rn.1	Eif2b5	0.83889	0.000293119
TC0500002648.rn.1	LOC100359916	0.740681	0.000295982
TC1000004372.rn.1	G6pc	-5.42306	0.000297302
TC0500004088.rn.1	Slc25a33	-1.22212	0.000299994
TC1100001060.rn.1	MGC95208	0.787517	0.000299994
TC0700002133.rn.1	Sppl2b	0.579396	0.000303334
TC1000003476.rn.1	Ypel2	-1.89481	0.000304167
TC1000001649.rn.1	Coasy	-0.569828	0.000304567
TC1000004379.rn.1	RGD7565702_1	0.889378	0.000305078
TC1900000468.rn.1	RGD621098	-1.43289	0.000309748
TC0100006538.rn.1	Cdr2	1.55484	0.000310199
TC0300003120.rn.1	Prpf40a	0.628198	0.000310521
TC1300000156.rn.1	Ccdc93	0.616869	0.000310521
TC0800000214.rn.1	Icam1	1.86504	0.000311128
TC0300001465.rn.1	Fam98b	0.511507	0.000311184
TC0800003487.rn.1	Cnot10	0.625387	0.000311874
TC0200001946.rn.1	Dram2	-1.44543	0.000311962
TC0100007818.rn.1	Actr1a	0.608156	0.000314004
TC0100004313.rn.1	Med10	0.652004	0.000318189
TC1400001651.rn.1	Srd5a3	0.726353	0.000318189
TC0900000112.rn.1	Dpp9	0.689101	0.000319917
TC1700000840.rn.1	Mpp7	0.861583	0.000319917
TC1800001875.rn.1	2017-03-03	0.93157	0.000320923
TC1900001460.rn.1	Pdpr	-0.768692	0.000322307
TC0100005177.rn.1	Usf2	-0.643827	0.000325278
TC1900000473.rn.1	E2f4	1.05064	0.000326995
TC0200002078.rn.1	Dpyd	-1.23171	0.000329722
TC0100007652.rn.1	Fra10ac1	0.549867	0.000330236
TC0800003205.rn.1	Mrps22	1.18113	0.000330977
TC0300002801.rn.1	Trub2	0.536645	0.000331316
TC0500001031.rn.1	LOC100362298	0.701257	0.000331316
TC1000002960.rn.1	Prpsap2	0.432569	0.000331316
TC0100006799.rn.1	Mettl10	0.532566	0.000331989
TC0600001413.rn.1	Rpl6	1.37818	0.000331989
TC0700002119.rn.1	Dapk3	0.622321	0.000331989
TC0400000231.rn.1	Dmtf1	0.612622	0.000333811
TC0700001434.rn.1	Nol12	0.716155	0.000334534
TC1600001529.rn.1	Aadat	-0.86384	0.00033652
TC0800001119.rn.1	Leo1	0.806922	0.000336541
TC0300001580.rn.1	Eif3j	1.12969	0.000338346
TC1100001044.rn.1	Ube2v2	0.814246	0.00034001
TC1200001529.rn.1	Gtf2h3	0.787507	0.000340767
TC1900000017.rn.1	Nae1	0.673233	0.000341085
TC0100003167.rn.1	Eef1g	0.756197	0.000342249
TC0300001134.rn.1	Pacsin3	0.924439	0.000343494
TC1900000813.rn.1	Def8	1.02676	0.000344995
TC1600000223.rn.1	Smim7	0.547109	0.000348634
TC1500001911.rn.1	Mtmr9	0.53874	0.000351642
TC0100007587.rn.1	RGD1565682	-1.9574	0.00035393
TC0400003148.rn.1	Mrpl19	0.960297	0.00035748
TC0200002727.rn.1	Mccc2	-1.0744	0.00036026
TC1000000752.rn.1	Drg2	0.82277	0.000360555
TC1500002479.rn.1	Setdb2	0.809588	0.000360555
TC0100007704.rn.1	Rrp12	1.64778	0.000365403
TC2000001566.rn.1	Ddx50	0.526458	0.000365403
TC0100003023.rn.1	Slc29a2	1.53928	0.00036558
TC0100007486.rn.1	LOC499339	1.63003	0.00036558
TC1700000917.rn.1	Fam208b	0.892876	0.00036558
TC0600002144.rn.1	RGD1565679	0.62597	0.000367205
TC1000002075.rn.1	Hgs	0.838036	0.000367205
TC0100002352.rn.1	Zfp143	0.916645	0.000373655
TC0300001331.rn.1	RGD2323736_1	0.843491	0.000375506
TC0X00001293.rn.1	Ubl4a	0.85675	0.000375506
TC0700003444.rn.1	Eif3d	0.985528	0.000375966
TC0700001810.rn.1	Tmbim6	-0.523597	0.000376484
TC1100000896.rn.1	Tra2b	1.12259	0.00037671
TC0100000725.rn.1	Nlrp12	-0.686298	0.000376878
TC0800001331.rn.1	Tfdp2	-0.65795	0.000376878
TC0800002177.rn.1	Aplp2	-0.616371	0.000376878
TC0100004640.rn.1	Rps9	0.777706	0.000377029
TC0600002041.rn.1	Seli	-1.60257	0.000377029
TC0900001402.rn.1	RGD6487494_1	0.71754	0.000377029
TC0700002336.rn.1	Pwp1	0.848669	0.000377054
TC0800000744.rn.1	Psma4	0.821412	0.000377122
TC0800002101.rn.1	Rp9	0.443202	0.000380454
TC1900000859.rn.1	Set	1.2777	0.000381721
TC0900001188.rn.1	Atg4b	0.476589	0.00038448
TC1000000226.rn.1	Igfals	-1.77335	0.00038448
TC0100007751.rn.1	Cox15	0.792334	0.000385685
TC1200001633.rn.1	Rpl6	0.816699	0.000385685
TC1300001309.rn.1	Actr3	0.819048	0.000385685
TC1000001004.rn.1	Mybbp1a	2.17926	0.000386932
TC0500002974.rn.1	Ptprd	-1.66375	0.000387027
TC0200002452.rn.1	Negr1	-0.842048	0.000388826
TC0900002566.rn.1	Fbxl17	-0.781837	0.000388826
TC2000000247.rn.1	Srsf3	1.06186	0.000388826
TC0100004672.rn.1	Trim28	0.754839	0.000389807
TC0200001545.rn.1	Smg5	1.03076	0.000389807
TC0200003845.rn.1	Kpna4	1.13502	0.000389807
TC0200004476.rn.1	Tmem167b	0.691559	0.000389807
TC0600000389.rn.1	RGD1311648	1.13771	0.000389807
TC0700002108.rn.1	Dohh	0.991659	0.000389807
TC0100003810.rn.1	RGD1561333	0.946987	0.000390511
TC0100006932.rn.1	Rnh1	1.05415	0.000390511
TC1100001648.rn.1	Tmem39a	1.08963	0.000392006
TC0600000933.rn.1	Actr10	0.629958	0.000392742
TC0900000927.rn.1	Dnajb2	0.580791	0.000392742
TC0300002488.rn.1	Rae1	0.589556	0.000393194
TC0600003008.rn.1	Foxn3	-1.66671	0.00039565
TC0500001889.rn.1	LOC691254	0.762164	0.000398229
TC0200001098.rn.1	RGD1561841	1.08316	0.000398331
TC1700000069.rn.1	Zcchc6	-1.22343	0.000398331
TC0100004435.rn.1	Sod2	0.885959	0.000399751
TC0500000442.rn.1	LOC688867	0.777593	0.000399855
TC0X00000406.rn.1	Prdx4	-0.62618	0.000399855
TC0600002857.rn.1	Aldh6a1	-0.610867	0.000400215
TC0300000287.rn.1	Hspa5	1.23914	0.000400472
TC0400002949.rn.1	Ggct	1.23365	0.000400472
TC0500001857.rn.1	LOC298611	1.19206	0.000400472
TC0X00000138.rn.1	Pqbp1	0.704223	0.000400472
TC0800000742.rn.1	Ireb2	-0.900008	0.000400792
TC0X00000371.rn.1	RGD1560997	1.2597	0.000401857
TC1200000881.rn.1	Pgam5	1.43171	0.000403918
TC0300002179.rn.1	Ctnnbl1	0.787979	0.000405215
TC0800000656.rn.1	RGD1563941	-0.645162	0.000405215
TC0600001098.rn.1	Slc39a9	0.692479	0.000405524
TC1000001576.rn.1	Grb7	-1.12315	0.000406667
TC0500001281.rn.1	RGD7638959_1	0.807101	0.00040798
TC1300001751.rn.1	Prdx6	0.602614	0.000408535
TC1700000898.rn.1	Akr1e2	-1.02876	0.000408535
TC1500002379.rn.1	Tgds	0.496087	0.000410907
TC1700001130.rn.1	Thnsl1	1.38618	0.000410907
TC1800001603.rn.1	LOC679794 // Cycs // LOC100363502	1.42044	0.000411726
TC0200002748.rn.1	Slc30a5	0.898143	0.000413409
TC0400002453.rn.1	Rps4x // LOC100362640	0.686837	0.000414247
TC1000000786.rn.1	B9d1	0.535521	0.000414366
TC1300001531.rn.1	Cfhr2	-0.907217	0.000414455
TC0500001051.rn.1	Efcab7	0.564599	0.000419074
TC0800000905.rn.1	Aagab	1.03358	0.00042005
TC0400000848.rn.1	Atp6v0e2	0.860284	0.000420662
TC1700002069.rn.1	Asb13	1.05804	0.000421911
TC1600001519.rn.1	Nek1	-0.57128	0.000424343
TC0100007107.rn.1	Sf3b2	0.738011	0.000424893
TC0900000667.rn.1	Hspe1	1.50541	0.000424893
TC1200000167.rn.1	Mtif3	0.502746	0.000424893
TC0300004035.rn.1	Mfap1a	0.944383	0.000425644
TC2000000101.rn.1	Mrps18b	1.93003	0.000427915
TC0100007268.rn.1	Ccdc86	1.50465	0.000429942
TC1400000907.rn.1	Ascc2	0.67967	0.000429942
TC0500002066.rn.1	Slc35e2b	-1.72637	0.00043016
TC0X00000869.rn.1	RGD1596566_1	0.636248	0.000430225
TC1500001676.rn.1	Acin1	0.591701	0.000431534
TC0400003252.rn.1	LOC684976	0.712278	0.000433138
TC1000002253.rn.1	RGD6503481_1	0.690868	0.000434004
TC2000001039.rn.1	Flot1	0.935593	0.000434004
TC0400001658.rn.1	Hnrnpf	0.669496	0.000434748
TC0500002927.rn.1	RGD1561195	0.777639	0.000434748
TC0500003151.rn.1	Plaa	1.10407	0.000434748
TC1700000215.rn.1	Auh	-0.886478	0.000434748
TC1800000774.rn.1	Ccdc68	1.23153	0.000435239
TC0100003032.rn.1	Slc29a2	1.45228	0.000440336
TC0500000531.rn.1	Creb3	0.966641	0.000440336
TC0500002672.rn.1	Mcart1	-1.21098	0.000440468
TC1000001818.rn.1	RGD1359290	0.592405	0.000440905
TC1300002145.rn.1	Lyplal1	-0.746135	0.000440905
TC0800000747.rn.1	Fbxo22	0.691909	0.000449935
TC0200000689.rn.1	Ankh	-1.89834	0.000451688
TC0400002604.rn.1	Zc3hc1	0.60149	0.000452561
TC0900000870.rn.1	Smarcal1	0.531014	0.000454417
TC1000003029.rn.1	Adprm	0.641164	0.000454417
TC0100005127.rn.1	RGD7606124_1	1.18862	0.000456536
TC1700001715.rn.1	Agtr1a	-0.626252	0.000460957
TC0800001766.rn.1	Rpl14	0.618502	0.000465216
TC0100000418.rn.1	Esr1	-1.80613	0.000465253
TC0800000567.rn.1	Slc37a4	-1.08468	0.000465253
TC1900001022.rn.1	Ogfod1	1.82896	0.000465901
TC1000003457.rn.1	LOC100362779	0.765296	0.000466279
TC0200001779.rn.1	Tuba1c // Tuba1b // LOC100909441	1.88442	0.00046826
TC0300002754.rn.1	Rexo4	0.917362	0.00046826
TC0200002323.rn.1	Kat3	-1.36416	0.000470649
TC0500003789.rn.1	RGD1562725	1.3472	0.000470649
TC0500001873.rn.1	Dhrs3	-1.65297	0.000471056
TC0900000503.rn.1	Eif5b	0.983481	0.000471056
TC0900002464.rn.1	Per2	1.65723	0.000471056
TC0100004642.rn.1	Rps9	1.04778	0.000472787
TC0100007398.rn.1	Gda	1.17751	0.000472787
TC0300002815.rn.1	LOC499770	0.717333	0.000474186
TC1100001791.rn.1	Pigz	0.779573	0.000474186
TC0100003827.rn.1	Smc3	0.562601	0.000475732
TC1500000040.rn.1	mawjy	1.34572	0.0004769
TC0100001555.rn.1	Htatip2	1.02289	0.000479358
TC1000003806.rn.1	Kat2a	0.646723	0.000479731
TC1200000673.rn.1	Ptpn11	0.74369	0.000479731
TC0300005091.rn.1	C8g	-0.655306	0.000480673
TC0800001785.rn.1	Vipr1	-0.608138	0.000480673
TC2000001006.rn.1	Hspa1a	1.36835	0.000480673
TC0200000722.rn.1	Fam173b	0.742373	0.000481395
TC0700001165.rn.1	Rnf139	-0.668655	0.000481395
TC0300001711.rn.1	Nop56	2.18465	0.000482498
TC0600003498.rn.1	Colec11	-0.702789	0.000489288
TC0700001607.rn.1	RGD1560617	1.05939	0.000489288
TC1400000540.rn.1	Tlr6	1.12479	0.000492465
TC0700002110.rn.1	Mfsd12	0.602209	0.000493018
TC0100003017.rn.1	Ctsf	-0.697576	0.000494392
TC0400002852.rn.1	Tra2a	0.591072	0.000494392
TC0100002869.rn.1	Psmd13	1.00358	0.000496145
TC0400001061.rn.1	Smarcad1	0.58737	0.000496145
TC0600000972.rn.1	Mnat1	0.732153	0.000496145
TC1000001651.rn.1	Tubg1	0.47769	0.000496339
TC0100003101.rn.1	Ehd1	1.01752	0.000497523
TC0100003007.rn.1	Pc	-1.35071	0.000499189
TC0400004020.rn.1	Slco1a1	-1.28543	0.000504214
TC1700002182.rn.1	RGD1562601	0.846325	0.000508965
TC0200000421.rn.1	LOC100359700	0.554624	0.000511431
TC0400003390.rn.1	RGD2319160	1.96138	0.00051793
TC0400001721.rn.1	RGD1565829	0.738448	0.000523077
TC1600001798.rn.1	Ppp2cb	0.764205	0.000523077
TC0600001603.rn.1	Klc1	0.714502	0.000524225
TC0X00002269.rn.1	RGD1566136	1.51137	0.000525132
TC0500001688.rn.1	Srsf10	0.504215	0.000525404
TC0200000305.rn.1	RGD1305356_1	1.02253	0.000528307
TC0700004044.rn.1	Rps26	0.643512	0.000530186
TC0200002236.rn.1	Ints12	0.509007	0.000531488
TC0800001107.rn.1	Fam214a	-1.90128	0.000534835
TC1000002317.rn.1	Naa60	-0.993563	0.00053552
TC0300002112.rn.1	Itch	-1.25437	0.00053685
TC0X00002274.rn.1	Acsl4	-1.24722	0.00053685
TC0300000035.rn.1	Entpd8	-1.52942	0.000536927
TC0500003686.rn.1	Khdrbs1	0.660856	0.000536927
TC1300000839.rn.1	Kmo	-1.76092	0.000536927
TC1600001707.rn.1	Slc7a2	-1.91552	0.000536927
TC0100002343.rn.1	Rpl27a	0.539545	0.000538935
TC0200001583.rn.1	Pbxip1	-0.438165	0.000538935
TC0200002286.rn.1	Trmt10a	0.464238	0.000538935
TC0700003454.rn.1	Tmprss6	-0.814187	0.000538935
TC1600001178.rn.1	Sh3bp5	-1.67432	0.000538935
TC0500003493.rn.1	RGD1564804	-0.932471	0.000539523
TC1100001713.rn.1	Mylk	-1.13827	0.000539703
TC0100005880.rn.1	Man2a2	-0.571574	0.000540175
TC0X00001151.rn.1	Rbmx2	0.774196	0.000540484
TC0900001928.rn.1	Slc40a1	-0.729267	0.000541101
TC0200004221.rn.1	Prpf3	0.805601	0.000541399
TC0100007603.rn.1	Pank1	-1.74939	0.000545479
TC1100002052.rn.1	Cox17	0.651037	0.000545479
TC0800001652.rn.1	Glb1	-0.501977	0.000546469
TC1300001826.rn.1	Iqwd1	-1.42065	0.000546469
TC0100006675.rn.1	Ppp4c	0.493487	0.000547348
TC0X00000165.rn.1	Clcn5	1.07668	0.000547348
TC0X00000622.rn.1	Taf1	0.414601	0.000552021
TC0300002248.rn.1	Sgk2	2.3847	0.000553856
TC1300001800.rn.1	Blzf1	0.886715	0.000553856
TC0X00000961.rn.1	Atg4al1	0.730085	0.000555681
TC0500001559.rn.1	Nkain1	1.94866	0.000556575
TC0300002691.rn.1	Rabl6	0.514499	0.000559804
TC0400000144.rn.1	Orc5	0.690696	0.000561736
TC0400001397.rn.1	Uroc1	-1.17107	0.000561736
TC1100000763.rn.1	Pak2	0.700123	0.000561736
TC1700000784.rn.1	Arhgap12	-0.631363	0.000563681
TC1400001889.rn.1	Zcchc4	0.5347	0.000565134
TC0100002383.rn.1	Mical2	1.03644	0.000565856
TC0700000276.rn.1	Cyp4f40	-0.394768	0.000566049
TC1000004357.rn.1	Sgk494	0.559916	0.000566049
TC1200000869.rn.1	Pus1	0.784192	0.000566049
TC1700001069.rn.1	Plxdc2	-0.764667	0.000566049
TC2000000186.rn.1	Vars	0.574204	0.000566049
TC0100005062.rn.1	Psmc4	1.38974	0.000568845
TC1600001448.rn.1	Ints10	0.521356	0.000568845
TC1000002760.rn.1	Ube2b	-0.601247	0.000570776
TC0700002747.rn.1	Cct2	1.25278	0.00057315
TC1900000268.rn.1	RGD1587350_1	1.08107	0.000577541
TC1000000139.rn.1	Cdip1	-0.577144	0.000577918
TC0700000832.rn.1	Llph	0.827698	0.000578021
TC1700000637.rn.1	Slc17a4	-1.16219	0.000580794
TC0200002790.rn.1	Trappc13	0.809253	0.000581723
TC0600000483.rn.1	Odc1	1.43638	0.000582146
TC0300002187.rn.1	Rprd1b	0.764817	0.000583498
TC0300003797.rn.1	Eif3m	1.08194	0.000589319
TC0100001527.rn.1	Gtf2h1	1.04269	0.000589328
TC0400000374.rn.1	Phf14	0.486289	0.000589328
TC0400001176.rn.1	Fam50a // LOC100910130	0.575394	0.000589328
TC0400001569.rn.1	Arpc4	0.61541	0.000589328
TC0400002447.rn.1	Ica1	0.864651	0.000589328
TC0400002065.rn.1	Stk38l	0.802461	0.000591046
TC0X00001365.rn.1	RGD1587231_1	-0.761433	0.000592075
TC1100000788.rn.1	Pak2	0.786757	0.000594812
TC1500001682.rn.1	Homez	-0.461457	0.000594812
TC0100008129.rn.1	Psma1	1.02846	0.000596538
TC1000000950.rn.1	Asgr2	-0.633438	0.000596873
TC0200003505.rn.1	Mccc1	-0.814598	0.000599566
TC0400001974.rn.1	RGD6498120	0.746627	0.000599566
TC0600002358.rn.1	RGD1560073	1.00249	0.000599566
TC0300002841.rn.1	RGD1305178	0.5849	0.000606687
TC0X00000225.rn.1	Hsd17b10	-0.559456	0.000607458
TC0700001065.rn.1	Ebag9	0.6305	0.000611125
TC0500000590.rn.1	Anp32b	0.992692	0.000612534
TC0600001142.rn.1	Rbm25	1.18095	0.000612534
TC1400001887.rn.1	Anapc4	0.523887	0.000612534
TC1900001652.rn.1	Chmp1a	0.516063	0.000615854
TC1800000551.rn.1	Phax	0.692684	0.000622073
TC1500001777.rn.1	RGD7745599_1	0.564229	0.000623064
TC0X00001498.rn.1	Gripap1	0.44208	0.000623905
TC0400003702.rn.1	RGD1563551	0.734148	0.000628838
TC1800001210.rn.1	Stard4	-2.62625	0.000637753
TC1100000728.rn.1	Umps	1.35271	0.000639976
TC1100002012.rn.1	Snap29	0.644452	0.000640644
TC0500001536.rn.1	Bsdc1	-0.674953	0.000641774
TC0100002692.rn.1	Sec23ip	0.784898	0.000649891
TC1100000991.rn.1	Ranbp1	0.781516	0.000649891
TSUnmapped00000144.rn.1	Rps4x	0.79104	0.00065409
TC0300000976.rn.1	Slc43a1	-1.80514	0.000658852
TC0500004215.rn.1	Gltpd1	1.61129	0.000659597
TC1500002082.rn.1	Gtf2f2	0.713072	0.000659597
TC0X00001967.rn.1	RGD1598094_1	1.0999	0.000661667
TC0700001438.rn.1	Gcat	-1.13955	0.000662357
TC0700004016.rn.1	Cyp4f17	-0.582459	0.000662357
TC1200001177.rn.1	Eif3b	1.02313	0.000665289
TC0X00002013.rn.1	Slc16a2	-1.25452	0.000673046
TC0800002273.rn.1	Tbrg1	1.02562	0.000673526
TC0100007088.rn.1	Ccs	-0.765216	0.000679362
TC0300002052.rn.1	Ttll9	-0.648362	0.000679869
TC0200004177.rn.1	Selenbp1	-1.11327	0.000682857
TC0900002369.rn.1	Trip12	0.451074	0.00068484
TC0900000701.rn.1	Bzw1	0.705589	0.000688058
TSUnmapped00000051.rn.1	Ewsr1	1.38652	0.000688058
TC0200002137.rn.1	Casp6	-0.758475	0.000688276
TC1000000010.rn.1	Fopnl	0.698995	0.000689572
TC1000000569.rn.1	Skp1	0.551003	0.000695158
TC0100000968.rn.1	LOC308401	0.584961	0.000699125
TC0X00000970.rn.1	Nxt2	-0.605747	0.000699125
TC0800002874.rn.1	Lipc	-1.04569	0.000699143
TC0800001520.rn.1	Mon1a	0.580692	0.000700005
TC1600000544.rn.1	Cdkn2aip	0.817882	0.000704264
TC1000003696.rn.1	Rpl23	0.636373	0.000704898
TC0300003107.rn.1	Nmi	0.816636	0.000705582
TC0600001239.rn.1	Ahsa1	1.59987	0.000705582
TC1100001670.rn.1	Rabl3	1.16833	0.000705582
TC1200000297.rn.1	Zfand2a	2.39575	0.000705582
TC0300000823.rn.1	LOC688509	1.18974	0.000706907
TC1900000774.rn.1	Zc3h18	0.478957	0.000708432
TC1300001282.rn.1	Ddx18	1.18137	0.000708805
TC1200001110.rn.1	Eif2ak1	-0.420767	0.000710459
TC0500003032.rn.1	Zdhhc21	0.773342	0.000713268
TC0100007757.rn.1	Cyp2c23	-0.393236	0.000714666
TC0500000072.rn.1	Cops5	0.942925	0.000714666
TC0900001177.rn.1	2017-09-02	0.749839	0.000714666
TC0800002772.rn.1	Ptplad1	1.50368	0.000719189
TC0500001556.rn.1	Snrnp40	0.700952	0.000720033
TC0800000104.rn.1	Cwc15	0.808348	0.000720033
TC0900001416.rn.1	Sult1c3	-1.36723	0.000720873
TC0300003208.rn.1	Cobll1	-1.00456	0.000726781
TC1500000938.rn.1	Tdrd3	0.705485	0.000727719
TC1000000983.rn.1	Mis12	0.883101	0.000729394
TC0200004481.rn.1	Stxbp3	-0.574708	0.000730083
TC1400000451.rn.1	Nfxl1	0.671316	0.000730457
TC1700000490.rn.1	Tubb2b	0.654202	0.000730457
TC0600002395.rn.1	Dnajb9	0.822736	0.000731943
TC1400000789.rn.1	Man2b2	-0.695423	0.000732177
TC0X00000111.rn.1	Xk	-1.19314	0.000733343
TC0800000252.rn.1	Zfp872	0.872422	0.000735216
TC0400000992.rn.1	Fkbp9	-0.622474	0.000739218
TC0500001032.rn.1	Usp1	0.750414	0.00074048
TC0X00002198.rn.1	Zmat1	-0.640842	0.000741313
TC0500000778.rn.1	Orm1	3.24641	0.00074279
TC0700002785.rn.1	Dyrk2	-0.725605	0.000743192
TC0900001140.rn.1	Traf3ip1	0.540857	0.000743875
TC0100007051.rn.1	RGD1307603	-2.3632	0.00074409
TC0400002718.rn.1	LOC688922	-4.12959	0.00074409
TC0800000309.rn.1	Snx19	0.701991	0.000744641
TC0200004051.rn.1	Msto1	0.649962	0.000744853
TC2000001745.rn.1	Qrsl1	0.911283	0.000744853
TC0600000760.rn.1	Arhgap5	-0.700448	0.000746441
TC1000004341.rn.1	Wdr24	0.843835	0.000746606
TC1400002023.rn.1	Lyar	0.593208	0.000750881
TC1000000517.rn.1	RGD1564036	-0.971754	0.000753508
TC2000001310.rn.1	LOC690520	1.2587	0.000754005
TC1300001948.rn.1	Tagln2	1.25837	0.000756413
TC0500003532.rn.1	LOC680700	0.975594	0.000765351
TC1100000897.rn.1	LOC100360611	0.864201	0.000765351
TC1900001136.rn.1	Phkb	-0.67872	0.000767884
TC1000002404.rn.1	Nubp2	0.983227	0.0007693
TC0600002917.rn.1	Snw1	0.619756	0.000769584
TC0200004692.rn.1	RGD1561875	1.05238	0.000774411
TC0600001730.rn.1	Eif2ak2	1.32026	0.000776668
TC0200004189.rn.1	Selenbp1	-1.11746	0.000777956
TC1400000839.rn.1	Nelfa	0.516324	0.000778305
TC0700001486.rn.1	Adsl	1.02143	0.000779773
TC0400001975.rn.1	Pik3c2g	-1.63547	0.000780414
TC0100000249.rn.1	Rps12	0.804823	0.0007839
TC1000004282.rn.1	Sirt7	0.439314	0.0007839
TC1000004350.rn.1	Gps2	0.620047	0.000785527
TC1000002114.rn.1	Fn3krp	-0.557209	0.000786611
TC1400001390.rn.1	Enoph1	0.546885	0.000786611
TC1000000814.rn.1	B9d1	0.505936	0.000787009
TC0900002726.rn.1	Myl12a	0.487635	0.000788531
TC1200001548.rn.1	LOC687565	0.57598	0.000794329
TC0400002940.rn.1	Fkbp14	0.666671	0.000797096
TC0100004057.rn.1	RGD6502578_1	0.457659	0.000797303
TC1300001606.rn.1	Hmcn1	-0.723198	0.000799931
TC0800003571.rn.1	Snrpel // Snrpel1 // Snrpe	0.649442	0.000802851
TC1300001548.rn.1	Cdc73	0.706612	0.000802851
TC0300002727.rn.1	Sdccag3	0.561811	0.000808683
TC1300000906.rn.1	Acbd3	0.563799	0.000809535
TC0100003098.rn.1	Atg2a	-1.15863	0.00081123
TC0200001258.rn.1	Gmps	1.05181	0.000811621
TC0700002207.rn.1	Cdc34	0.396983	0.000812814
TC1200000672.rn.1	LOC690517	1.20339	0.000812814
TC0200002259.rn.1	Manba	1.75547	0.000813938
TC1000003325.rn.1	Traf4	0.781813	0.000813938
TC0900002302.rn.1	Farsb	1.68549	0.000817005
TC0300001905.rn.1	Naa20	0.744802	0.000817372
TC0100000911.rn.1	MTA_TC0100000785.mm	1.11609	0.000819096
TC1900000357.rn.1	Wdr83os	0.560244	0.000819096
TC1900000135.rn.1	RGD1561919	0.797451	0.000823436
TC0600003110.rn.1	RGD1304878	-0.995812	0.000825918
TC0700001349.rn.1	Exosc4	0.692029	0.000825918
TC0200000540.rn.1	Nadk2	-1.40083	0.000832336
TC0200001196.rn.1	Rnf13	-0.668769	0.000832336
TC0300002356.rn.1	Ddx27	0.88672	0.000832336
TC0500001282.rn.1	Eif2b3	0.883303	0.000832336
TC0X00000631.rn.1	Pin4	0.857024	0.000832336
TC1900001461.rn.1	Exosc6	0.723396	0.000832336
TC1500000770.rn.1	Bin3	0.478715	0.000834199
TC1400002432.rn.1	LOC679976 // Rps27a // LOC100912032	0.778083	0.000834938
TC1800001566.rn.1	Nars	1.30182	0.000842302
TC0400003630.rn.1	Bms1	0.780903	0.000843968
TC0300004767.rn.1	Ncoa5	0.484522	0.000848086
TC0100004936.rn.1	Tomm40	1.91231	0.000848457
TC0700002539.rn.1	Socs2	-4.68382	0.000852657
TC1200000398.rn.1	Prkrip1	0.893431	0.000853171
TC1600000878.rn.1	Slc25a15	-1.71337	0.000854252
TC0700002766.rn.1	Slc35e3	1.01525	0.000860604
TC0X00000123.rn.1	Ebp	-1.2537	0.000860604
TC1300000180.rn.1	Gpr39	1.24513	0.000860604
TC1300001211.rn.1	Vps4b	0.416258	0.000861288
TC0200003027.rn.1	Osmr	4.10647	0.000863582
TC0700003552.rn.1	Rangap1	0.987083	0.000863582
TC0500003672.rn.1	Hdac1	0.494335	0.000870698
TC0100000540.rn.1	merfler	0.926921	0.000874145
TC0300003438.rn.1	Zdhhc5	0.466418	0.000874145
TC0400001517.rn.1	LOC500277	0.710456	0.000880114
TC1000001337.rn.1	Mtmr4	0.728945	0.000880114
TC1600001165.rn.1	Spcs1	0.730168	0.000881306
TC0300003915.rn.1	Aqr	0.486691	0.000882104
TC1500000244.rn.1	Lgals3	1.6883	0.000885993
TC0X00000277.rn.1	Prps2	1.1084	0.000886222
TC1500000324.rn.1	Tox4	0.468476	0.000886222
TC0400001985.rn.1	Aebp2	-0.518858	0.000889226
TC0800003659.rn.1	Gmppb	2.48373	0.000889226
TC1600001069.rn.1	Slc10a2	2.54974	0.000895155
TC0600003497.rn.1	Mapre3	-1.07395	0.000914434
TC0700001844.rn.1	Letmd1	0.652924	0.000914434
TC0400000702.rn.1	Ssbp1	0.754209	0.000918511
TC0600000398.rn.1	Pum2	-0.600754	0.000918511
TC0800001718.rn.1	Ctdspl	-1.59123	0.000919951
TC1100000928.rn.1	Clcn2	-0.516499	0.000919951
TC1400001458.rn.1	Ccng2	-1.98729	0.000922256
TC0200001877.rn.1	Nras	0.875978	0.00092603
TC0100000925.rn.1	MTA_TC1300000833.mm	1.07182	0.000926159
TC0200000397.rn.1	LOC100362324	1.41316	0.000926159
TC0600002276.rn.1	RGD1584826_1	0.914838	0.000928237
TC0100003061.rn.1	Cfl1	0.70201	0.000928843
TC0200002200.rn.1	Casp6	-0.700537	0.000928843
TC1600000509.rn.1	RGD6494914_1	0.70832	0.000928843
TC1600001176.rn.1	RGD1564325 // LOC100912267	0.707857	0.000932139
TC0100000407.rn.1	RGD1584748_1	1.3507	0.000935596
TC0900000734.rn.1	Nop58	2.22885	0.000936021
TC0300001534.rn.1	Snap23	0.521311	0.000937405
TC0600002889.rn.1	RGD6486446_1	0.917271	0.000940448
TC0X00001867.rn.1	Eif2s3x	0.718886	0.000940448
TC0100004458.rn.1	Plg	-0.277817	0.000942449
TC1100000375.rn.1	Nsun3 // LOC100365826	1.14543	0.000942967
TC0800001265.rn.1	Mthfs	-0.657756	0.000943012
TC0100006442.rn.1	Ythdc2 // LOC100909599	0.486573	0.000944574
TC0500002063.rn.1	Gnb1	0.573694	0.000944574
TC0600000052.rn.1	Tmem178a	-0.754801	0.00094508
TC1500002259.rn.1	Dis3	0.822773	0.000946255
TC1900001053.rn.1	Mmp2	-0.666802	0.000946255
TC1800001754.rn.1	Haus1	0.459354	0.000948609
TC0900001261.rn.1	Man2a1	-0.71077	0.000953495
TC0X00002630.rn.1	Fam50a // LOC100910130	0.50211	0.000953495
TC0800002053.rn.1	Eif3g	1.15544	0.000953695
TC0300000084.rn.1	Rpl8 // LOC100360117 // LOC100910370	0.808192	0.000964712
TC0500001293.rn.1	Tmem53	-0.796715	0.000968757
TC1000001823.rn.1	Psmd12	1.19445	0.000973306
TC0100007143.rn.1	Frmd8	0.502427	0.000978763
TC0800000110.rn.1	Mre11a	0.52764	0.000978763
TC0900002712.rn.1	RGD1308143	-0.94037	0.000983951
TC1900001411.rn.1	Vac14	0.626148	0.000993516
TC0600003046.rn.1	Lgmn	1.41809	0.000993713
TC0400002598.rn.1	Ube2h	-1.37548	0.000993859
TC0200004871.rn.1	Rpf1	0.794495	0.000995556
TC0300003996.rn.1	Ehd4	1.50095	0.000996338
TC0100007153.rn.1	Mrpl49	0.873295	0.000997961
TC1000001024.rn.1	Shpk	-0.832927	0.000997961
TC1200000752.rn.1	Hspb8	1.56506	0.000997961
TC0300002852.rn.1	Fubp3	0.441449	0.00100244
TC0400002262.rn.1	Sema3c	2.02168	0.00100244
TC0X00000879.rn.1	RGD1549784_1	0.871974	0.00100244
TC1700001802.rn.1	Hist1h2bh	1.59022	0.00100244
TC1400001537.rn.1	Utp3	1.16207	0.00100731
TC0900000699.rn.1	Aox4	-1.82148	0.00101141
TC0100002075.rn.1	Alg8	0.716531	0.00101492
TC1200001195.rn.1	Gpr146	-1.01785	0.00101555
TC0400000876.rn.1	Malsu1	0.608591	0.00101609
TC1000000552.rn.1	Phykpl	-0.778593	0.00101609
TC0400001465.rn.1	Arl6ip5	0.542951	0.00101812
TC1900000987.rn.1	Polr2c	0.910639	0.00102668
TC0500001877.rn.1	RGD2319953_1	0.820333	0.00102689
TC1000004339.rn.1	Mrps34	0.790405	0.00103139
TCUn_KL568307v100000001.rn.1	LOC100910557	0.622329	0.00103139
TC0100004513.rn.1	Gpr31	-0.884055	0.00103669
TC1100001223.rn.1	Rwdd2b	0.655325	0.00103669
TC0400003039.rn.1	Rpia	0.737046	0.00103738
TC0900001927.rn.1	RGD6490105_1	-0.718775	0.00103738
TC1200001798.rn.1	Ficd	1.84911	0.00103738
TSUnmapped00000025.rn.1	Llph	1.12647	0.00103738
TC0100004037.rn.1	LOC100912436	0.574468	0.00103738
TC1700000923.rn.1	Rbm17	0.621517	0.00103738
TC0X00002258.rn.1	Psmd10	0.614545	0.00104162
TC0400000947.rn.1	Chn2	-1.10255	0.00105114
TC0700000190.rn.1	Btbd2	-0.836441	0.00105114
TC0X00000271.rn.1	Msl3	0.652676	0.00105114
TC1800001211.rn.1	Nrep	-2.90205	0.00105114
TC1900000534.rn.1	Vps4a	0.427489	0.00105114
TC0200004483.rn.1	Prpf38b	0.682346	0.00105348
TC0300002044.rn.1	Mcts2	0.555447	0.0010541
TC0500002069.rn.1	Cdk11b	0.436644	0.001057
TC0300002587.rn.1	Arfgap1	0.417702	0.00106045
TC1000000036.rn.1	RGD1562055	0.576353	0.00106409
TC0100006394.rn.1	RGD1559442	-0.439195	0.00106778
TSUnmapped00000092.rn.1	Smarcb1	0.919604	0.00106862
TC1000004150.rn.1	Srp68	0.765784	0.00107018
TC1100002049.rn.1	Naa50	1.10433	0.00107085
TC0100004468.rn.1	Park2	-1.06904	0.0010771
TC0300001308.rn.1	Cstf3	1.05956	0.0010771
TC0300004056.rn.1	Slc30a4	-0.496886	0.0010771
TC0500003134.rn.1	Hnrnpa1	0.809295	0.00107727
TC0200001603.rn.1	Slc39a1	0.772592	0.00107824
TC0500002561.rn.1	Nol6	0.717693	0.00107824
TC0300003427.rn.1	Calcrl	-0.936097	0.00107844
TC0900002684.rn.1	Smchd1	0.477582	0.00107898
TC0700000392.rn.1	RGD7669318_1	0.941308	0.0010803
TC0200004653.rn.1	Larp7	0.847199	0.0010911
TC0600001591.rn.1	Tnfaip2	2.10235	0.0010911
TC0900000625.rn.1	Gls	0.753531	0.0010911
TC0200003681.rn.1	Ufm1	0.941227	0.00109461
TC0X00000376.rn.1	Rps6ka3	0.775339	0.00109461
TC1200000619.rn.1	Diablo	0.348417	0.00109461
TC1600000770.rn.1	Rpl13a-ps1	0.679335	0.00109521
TC0200004280.rn.1	MTA_TC0300002542.mm	-2.13816	0.00109534
TC0500001989.rn.1	Dnajc11	1.56504	0.00109534
TC1800001852.rn.1	LOC689166	1.19974	0.00109534
TC2000000616.rn.1	stoydy	0.898344	0.00109817
TC2000001201.rn.1	LOC294154	-0.625936	0.00109817
TC0200004402.rn.1	Rap1a	0.516638	0.00110266
TC1900000465.rn.1	Ces4a	-1.0205	0.00110266
TC1900000432.rn.1	RGD7700714_1	0.865373	0.00111026
TC1400000632.rn.1	Sepsecs	-0.87307	0.00111029
TC1500001209.rn.1	Pcca	-1.05391	0.00111029
TC1600001523.rn.1	RGD1311747	0.389873	0.00111029
TC1700000984.rn.1	Dhtkd1	-1.76872	0.00111029
TSUnmapped00000088.rn.1	Rpl8	0.834657	0.00111029
TC0X00001906.rn.1	LOC688570	1.1447	0.0011105
TC0X00002351.rn.1	RGD1564541	0.557976	0.00111228
TC0100002766.rn.1	Edrf1	0.957898	0.00111393
TC1900001609.rn.1	Emc8	0.559197	0.00111393
TC1300002033.rn.1	Hnrnpu	0.64011	0.00111507
TC0800002548.rn.1	LOC315661	0.769083	0.00111565
TC0500002599.rn.1	Vcp	0.53578	0.00111726
TC0500004043.rn.1	Fbxo6	0.661232	0.00111726
TC1200001084.rn.1	Arpc1a	0.396357	0.00111726
TC1500000520.rn.1	Nop9	0.852971	0.00111726
TC1700000737.rn.1	Rala	0.479633	0.00111726
TC0200002792.rn.1	LOC100909610	0.829624	0.00112699
TC0400000310.rn.1	Casd1	-0.715242	0.00112942
TC1100001906.rn.1	RGD1559972	0.887779	0.00114191
TC1700002280.rn.1	RGD1564552	0.881993	0.00114461
TC0100003955.rn.1	RGD1563636_1	0.962209	0.00114692
TC0300002732.rn.1	Agpat2	0.790008	0.00114692
TC1900001674.rn.1	Taf5l	-0.695554	0.00114897
TC0100001166.rn.1	Supt5h	0.547028	0.00115643
TC1800000013.rn.1	Thoc1	0.763574	0.00115643
TC1700000186.rn.1	Cltb	1.04081	0.00115648
TC0400002875.rn.1	Cycs	1.04075	0.00115737
TC1400000368.rn.1	Igfbp7	-0.602163	0.0011576
TC0900000515.rn.1	Pdcl3	0.61904	0.00115794
TC1400000237.rn.1	Ccni	-0.653832	0.00115932
TC0900001096.rn.1	Spp2	-0.612932	0.00116364
TC0600001681.rn.1	Esyt2	-0.455387	0.00116497
TC1100001739.rn.1	Osbpl11	-1.29666	0.00116634
TC0900000103.rn.1	Ptprs	-0.909253	0.0011675
TC0400003764.rn.1	Ltbr	0.634331	0.00116803
TC0700003577.rn.1	Cyp2d1	-0.930086	0.00116803
TC1400001885.rn.1	Slc34a2	2.72838	0.00116812
TC0700000691.rn.1	Krr1	0.809537	0.00117279
TC1900000811.rn.1	Tubb3	0.560113	0.00117566
TC1000000554.rn.1	Nhp2	0.791121	0.00117572
TC0400004088.rn.1	Itpr2	-1.32055	0.00117922
TC0400004092.rn.1	Asun	0.901904	0.00118092
TC0800003398.rn.1	Tma7	0.611427	0.00118859
TC0300003075.rn.1	Orc4	0.58053	0.00118871
TC0400001620.rn.1	Zfand4	0.435627	0.00118871
TC1000001749.rn.1	Mettl2b	1.1048	0.00119386
TC1200000639.rn.1	MTA_TC0500003218.mm	0.612588	0.00119454
TC0600002867.rn.1	Mlh3	0.538556	0.00119543
TC0900001481.rn.1	Hdgfrp2	0.438237	0.00120389
TC0200004459.rn.1	Gnai3	0.58233	0.00120689
TC0100000305.rn.1	Hint3	-0.757031	0.00120708
TC0200002183.rn.1	RGD1562808_1	0.656364	0.0012074
TC0200002187.rn.1	RGD6496840_1	0.656364	0.0012074
TC0200002193.rn.1	RGD6496318_1	0.656364	0.0012074
TC0100007674.rn.1	Sorbs1	0.799329	0.00121133
TC1300000097.rn.1	Serpinb8	1.50778	0.00121396
TC0300001414.rn.1	Katnbl1	0.679657	0.00121493
TC1800001877.rn.1	LOC100174910	0.483729	0.00121805
TC0X00000425.rn.1	Tbl1x	-0.7843	0.00122129
TC1500002447.rn.1	Gm17430	0.726921	0.001226
TC0100002603.rn.1	Ypel3	-0.895847	0.00122615
TC0100004882.rn.1	Calm3	0.635344	0.00122764
TC0200002528.rn.1	Polr3g	1.40024	0.00122764
TC0800002361.rn.1	Sc5d	-1.02884	0.00122764
TC1400000819.rn.1	Nop14	1.2695	0.00122764
TC0500002403.rn.1	Tstd3	1.25815	0.00122846
TC2000001570.rn.1	Ccar1	0.637781	0.00123175
TC0700001592.rn.1	Ppara	-2.13864	0.00123275
TC0800002526.rn.1	RGD1561984 // RGD1563560	0.860607	0.00123569
TC0800002912.rn.1	LOC691849	-0.428361	0.00123569
TC1000000043.rn.1	Rrn3	0.873784	0.00123569
TC0100007453.rn.1	Pgm5	-0.842726	0.00124149
TC0100003371.rn.1	RGD1561453 // LOC100912049	1.19531	0.00124561
TC1000004230.rn.1	Eif4a3	0.802081	0.00124561
TC0600002267.rn.1	Acp1	0.536609	0.0012478
TC0400000169.rn.1	Phtf2	-1.13683	0.00124789
TC0900001703.rn.1	LOC100361830	1.31362	0.00125168
TC1200000120.rn.1	fleelar	-0.651211	0.00125252
TC1900000241.rn.1	N4bp1	0.7415	0.00125513
TC0300002005.rn.1	Fkbp1a	0.542041	0.00126201
TC0200003481.rn.1	Fxr1	0.747573	0.0012656
TC0300000118.rn.1	Surf2	0.826796	0.0012656
TC0800003221.rn.1	Mras	0.740787	0.0012656
TC0400000537.rn.1	Nrf1	0.579358	0.00126581
TC1500001664.rn.1	RGD2324747_1	-1.06236	0.00126987
TC0700003395.rn.1	Bop1	1.16588	0.00127311
TC1600000085.rn.1	Tmem110	0.848933	0.00127311
TC0200004195.rn.1	Psmd4	1.13275	0.00127985
TC0100008093.rn.1	Zfp40	0.553423	0.00128898
TC0X00002289.rn.1	LOC100361854	0.88852	0.00128898
TC0100000416.rn.1	RGD1305235	0.488633	0.00129306
TC0400004038.rn.1	C2cd5	0.456454	0.00129306
TC0600000898.rn.1	Arf6	0.537107	0.00129403
TC1000000497.rn.1	Phykpl	-0.722903	0.00129403
TC1000003172.rn.1	Med31	0.542945	0.00129403
TC1200000780.rn.1	Dynll1	1.51428	0.00129403
TC1600000803.rn.1	Fnta	0.643204	0.00129403
TC0100006533.rn.1	LOC691528	1.14904	0.00129452
TC1800000148.rn.1	Zfp35	0.672531	0.00129576
TC0700000048.rn.1	Mmp19	1.34262	0.00129957
TC1300000874.rn.1	Ribosomal_S9.0	0.792588	0.00129957
TC1600001647.rn.1	Acsl1	-0.867595	0.00129957
TC0400002402.rn.1	Pon1	-0.37878	0.0013004
TC0700002905.rn.1	Os9	-0.381112	0.0013004
TC1200000822.rn.1	Sart3	0.549567	0.0013004
TC0600001960.rn.1	Yipf4	-0.521216	0.00130403
TC0600001878.rn.1	Epcam	1.98575	0.00130493
TC0300004261.rn.1	Mkks	0.600207	0.00131249
TC0300001500.rn.1	Gchfr	-0.979714	0.00133229
TC1600001394.rn.1	Lsm4	0.521555	0.00133466
TC1200000310.rn.1	RGD1308908_2	0.808758	0.00133569
TC0200003987.rn.1	Rps3a	0.733326	0.00133687
TC0200000272.rn.1	RGD1565370 // LOC100364827	0.853824	0.0013384
TC0700002506.rn.1	Metap2	0.948608	0.0013384
TC0700003764.rn.1	Twf1	1.00772	0.00133888
TC1800000206.rn.1	Pik3c3	-0.458803	0.00134045
TC0300001520.rn.1	Rtf1	-0.463537	0.00134192
TC0500000757.rn.1	Bspry	1.24465	0.00134192
TC0500003005.rn.1	Gm10108	1.74167	0.00134192
TC0800001846.rn.1	LOC685492	0.878818	0.00134192
TC10_KL568013v1_random00000001.rn.1	LOC100912596	1.28327	0.00134254
TC0300003971.rn.1	Rmdn3	0.484833	0.00134435
TC0200001610.rn.1	Ilf2	0.420103	0.00134618
TC0500003743.rn.1	Gmeb1	0.62878	0.00135647
TC1800001108.rn.1	Rnf125	-4.2284	0.00135647
TC1100000703.rn.1	Dirc2	-1.13661	0.00135667
TC0100007195.rn.1	Mark2	0.505066	0.00135708
TC1900001619.rn.1	Car5a	-1.25692	0.00135811
TC0100008020.rn.1	Hspbp1	0.57077	0.00136253
TC0300001989.rn.1	Entpd6	0.41943	0.00136774
TC1400000986.rn.1	Upp1	0.5061	0.00136774
TC0200002735.rn.1	Gtf2h2	0.563443	0.00136863
TC1000002845.rn.1	Fam114a2	0.392423	0.001369
TC1900001378.rn.1	LOC689581	0.678519	0.00137178
TC0100007191.rn.1	Otub1	0.703155	0.00138218
TC0700003593.rn.1	Arfgap3	1.3443	0.00138218
TC0200001447.rn.1	RGD1589156_1	-0.699544	0.0013874
TC1200001223.rn.1	Akap17a	0.480493	0.00138798
TC0500001172.rn.1	Cc2d1b	0.562525	0.00139272
TC0300000812.rn.1	Pdk1	-0.827315	0.00140126
TC1700001526.rn.1	LOC690806	-0.56095	0.00140126
TSUnmapped00000053.rn.1	Actg1	2.04948	0.00140388
TC1100001593.rn.1	RGD7711915_1	1.16832	0.00140881
TC0300002162.rn.1	RGD1307752	0.73969	0.00141209
TC0600001369.rn.1	Cpsf2	0.89739	0.0014169
TC0X00000619.rn.1	Gjb1	-0.51741	0.0014169
TC0700003531.rn.1	Rps19bp1	0.595424	0.00141756
TC1900000054.rn.1	RGD1586041_1	1.09773	0.00141756
TC0100003025.rn.1	Brms1	0.668147	0.00142187
TC0100004679.rn.1	Zscan22	0.658401	0.00142288
TC0100007893.rn.1	Xpnpep1	0.669638	0.00142401
TSUnmapped00000074.rn.1	Rps13	0.673961	0.00142441
TC0700000221.rn.1	R3hdm4	-0.580872	0.00143191
TC2000001034.rn.1	Dhx16	0.702052	0.00143191
TC0700003439.rn.1	Myh9	1.3314	0.00143245
TC1200000401.rn.1	LOC304396	0.632199	0.00143559
TC0700002436.rn.1	Utp20	1.49344	0.0014376
TC1000000134.rn.1	LOC363543	1.02957	0.00144258
TC0200000508.rn.1	Rictor	-0.705179	0.00144286
TC1500001996.rn.1	Bmp1	-0.818973	0.00144286
TC2000000449.rn.1	Smarcb1	0.536954	0.00144286
TC1200000294.rn.1	Ints1	0.45342	0.00144344
TC1000001023.rn.1	Tax1bp3	0.875306	0.0014445
TC0500001903.rn.1	Mad2l2	0.367606	0.00144501
TC0500000402.rn.1	Ube2j1	0.489011	0.00144719
TC0100005434.rn.1	RGD7558267_1	3.96839	0.00144725
TC0900001825.rn.1	Actr1b	0.537463	0.00144938
TC0800000914.rn.1	Rpl4	0.694448	0.00145617
TC0600002828.rn.1	Zfyve1	-0.564152	0.00146117
TC0300001827.rn.1	LOC366202	0.528174	0.00146133
TC0500001959.rn.1	Eno1	0.798085	0.00146554
TC1400001101.rn.1	Peli1	-0.618454	0.00146688
TC0400004162.rn.1	Eogt	0.610807	0.001467
TC1000004291.rn.1	Dcxr	-1.41806	0.00146832
TC0100003431.rn.1	Ppapdc2	-0.8935	0.00147186
TC0500003595.rn.1	HSP90.0	1.5282	0.00147186
TC0100000914.rn.1	RGD6500528_1	0.840604	0.00147409
TC0800001038.rn.1	Gtf2a2	0.606295	0.00147409
TC1700002036.rn.1	Mtr	-0.777536	0.00147733
TC0900001073.rn.1	Eif4e2	0.470722	0.0014877
TC1200000685.rn.1	Tpcn1	-0.789785	0.00148964
TC0800001483.rn.1	Rrp9	0.84945	0.00149296
TC1500000125.rn.1	Psmd6	0.821437	0.00149617
TC0800002584.rn.1	Wdr61	0.617101	0.00149979
TC0100001740.rn.1	RGD1583496_1	0.656265	0.00150052
TC0300000189.rn.1	Urm1	0.487577	0.001503
TC0200002115.rn.1	LOC100910753	0.918683	0.00150491
TC1800001628.rn.1	Ptpn2	0.730289	0.00150706
TC1100000488.rn.1	Cep97	0.520911	0.00150744
TC1700001929.rn.1	B3galnt2	0.633185	0.00151465
TC0600000792.rn.1	Psma6	0.841991	0.00151498
TC1100000907.rn.1	Clcn2	-0.534367	0.00151498
TC0400000697.rn.1	Mgam	-1.5257	0.0015249
TC0800001355.rn.1	Rbp1	-1.01278	0.00152972
TC1000001635.rn.1	Nkiras2	0.423517	0.00152972
TC1200001054.rn.1	Gtf3a	0.949044	0.00153113
TC0700000142.rn.1	Gna11	0.759259	0.00153231
TC1300002283.rn.1	2017-03-01	-1.2015	0.00153413
TC0700000926.rn.1	Cpq	-0.947683	0.00153494
TC0700002246.rn.1	Zfp871	-1.38048	0.00153529
TC1700001417.rn.1	Omd	-1.38281	0.00153529
TC0700003576.rn.1	Cyp2d5	-0.961655	0.00154037
TC1500001800.rn.1	RGD1559574	0.746827	0.00154083
TC0300001221.rn.1	RGD1566326	0.768165	0.00154536
TC0500000053.rn.1	Ncoa2	-0.791033	0.00154694
TC0700003432.rn.1	Myh9	1.38581	0.00155169
TC1400002329.rn.1	LOC689821	1.04555	0.0015535
TC0100005173.rn.1	Cd22	-0.885873	0.00155732
TC0700003079.rn.1	Nudcd1	0.99414	0.00155732
TC1800000555.rn.1	Lmnb1	1.18006	0.00155854
TC1900001193.rn.1	LOC288913	0.45109	0.00156006
TC1900000902.rn.1	Itgb1	0.765171	0.00156209
TC0100007769.rn.1	Scd1	-6.57572	0.00158616
TC0100008025.rn.1	Sympk	0.567564	0.0015873
TC0500002214.rn.1	Atp6v1h	0.506843	0.00159079
TC0200004944.rn.1	Fpgt	0.70224	0.00159198
TC0900001408.rn.1	RGD6499500_1	-1.17668	0.00160401
TC0100005201.rn.1	Lsm14a	0.338734	0.00160575
TC0500000046.rn.1	Rbpjl2	0.660545	0.00160575
TC0700003246.rn.1	Fam49b	0.473857	0.00161361
TC0800003107.rn.1	Morf4l1	0.429804	0.00161361
TC1700001092.rn.1	Commd3	0.417334	0.00161361
TC1300000876.rn.1	Cox20	0.750751	0.00161362
TC1600000981.rn.1	Pcid2	0.499063	0.00161362
TC0800000565.rn.1	Hyou1	2.39218	0.00161707
TC0500000584.rn.1	Ncbp1	0.811319	0.00161969
TC1500000763.rn.1	Tnfrsf10b	1.06794	0.00162054
TC0600002076.rn.1	LOC100365504	0.639727	0.00162083
TC1500001004.rn.1	Uchl3	0.499747	0.00162083
TC0100001039.rn.1	Smg9	0.437888	0.00163574
TC1000003255.rn.1	Abhd15	-2.15506	0.00164587
TC1700000713.rn.1	Stard3nl	0.741564	0.00165277
TC0500000298.rn.1	Ttpa	-0.868122	0.00165701
TC0600000130.rn.1	Prkce	-0.594131	0.00165917
TC0700002138.rn.1	Sf3a2	0.669389	0.00166186
TC0400001939.rn.1	RGD1306151	0.824876	0.00166311
TC0700000323.rn.1	Adamts10	-0.3806	0.00166311
TC2000001359.rn.1	Snrpd3	0.678992	0.00166733
TC1000004157.rn.1	RGD1305376_2	0.964291	0.001668
TC0400001580.rn.1	Vhl	0.726635	0.00167249
TC1900001172.rn.1	Tecr	-0.887243	0.00167405
TC0900000865.rn.1	Xrcc5	1.00477	0.00167862
TC0800003275.rn.1	Cdv3	0.606489	0.00168397
TC0500001880.rn.1	MTA_TC0400001894.mm	0.579875	0.00169015
TC2000000646.rn.1	P4ha1	1.15053	0.0016969
TC0500001023.rn.1	LOC100912024	0.638668	0.00169782
TC0400001381.rn.1	Txnrd3	-1.27652	0.00170608
TC0700001394.rn.1	Rpl8 // LOC100360117 // LOC100910370	0.775124	0.00170933
TC1000003000.rn.1	LOC691853	1.09879	0.00170933
TC0X00001435.rn.1	Ddx3x	0.773373	0.00171316
TC0300002304.rn.1	Pcif1	-0.633846	0.00171721
TC0100006116.rn.1	Rps3	0.655	0.00171855
TC0700001026.rn.1	RGD1563045	0.677343	0.001725
TC1200000663.rn.1	Aldh2	-0.522672	0.001725
TC1700002005.rn.1	Ccny	-0.412212	0.001725
TC0200004364.rn.1	Olfml3	-0.463545	0.00173647
TC0300004128.rn.1	Anapc1	0.505453	0.00173647
TC0300004228.rn.1	Trmt6	1.34612	0.00173813
TC0200000219.rn.1	Poc5	0.621707	0.00174268
TC0500003460.rn.1	LOC100363509	-1.59165	0.00174677
TC0900002663.rn.1	RGD1562929	0.714926	0.00174926
TC0200000132.rn.1	Rps23	0.602183	0.00175246
TC0200001519.rn.1	Hdgf	0.550285	0.00175246
TC0600003474.rn.1	Cpsf3	0.667537	0.00175765
TC0100007042.rn.1	Tcirg1	0.942832	0.0017641
TC0100006664.rn.1	Nupr1	-1.72219	0.00176588
TC0400001914.rn.1	Etv6	1.06456	0.00176635
TC1400002088.rn.1	Add1	0.705659	0.00176635
TC0200000814.rn.1	Pex2	0.557653	0.001772
TC0500000569.rn.1	Trmt10b	0.336039	0.00177968
TC1300001605.rn.1	Prg4	2.50599	0.00177968
TC0300000073.rn.1	Bmyc	-0.409864	0.00179336
TC0100001153.rn.1	Fbl	0.954463	0.00179425
TC0400000422.rn.1	Tes	1.58701	0.00180097
TC1900000921.rn.1	Pdp2	-1.39126	0.00180097
TC1400000813.rn.1	RGD2318741_1	0.9528	0.00180869
TC1100001892.rn.1	Dnajb11	1.58596	0.00181191
TC0300001504.rn.1	Zfyve19	0.348425	0.0018182
TC0900002058.rn.1	Wdr12	1.02757	0.0018182
TC0800000415.rn.1	Siae	-1.1036	0.00181994
TC0900000722.rn.1	Gm5786	0.565274	0.00182034
TC1000001170.rn.1	Ift20	0.931726	0.00182199
TC0300002559.rn.1	Adrm1	1.08086	0.00182702
TC0600001233.rn.1	Gstz1	-0.785819	0.00182702
TC1400002204.rn.1	Tbrg4	1.11781	0.00182702
TC1300001260.rn.1	Epb4.1l5	-1.02246	0.00182851
TC0700000645.rn.1	Ppfia2	-0.508414	0.0018358
TC0100002599.rn.1	RGD1565363 // LOC100363408	0.565651	0.0018382
TC0700003175.rn.1	RGD1310852	0.455964	0.00184097
TC0700002795.rn.1	Cand1	0.530234	0.00184281
TC0200001951.rn.1	RGD7570050_1	0.63773	0.00184387
TC1300001057.rn.1	Ints7	0.488417	0.0018464
TC0100001106.rn.1	Cyp2f4	-0.98485	0.00184879
TC0100000664.rn.1	RGD1565566	1.0307	0.00184885
TC1300002059.rn.1	Adck3	-3.06107	0.00184885
TC1000000124.rn.1	Ppl	1.72555	0.00185535
TSUnmapped00000120.rn.1	Rpl13	1.00483	0.00186263
TC1900000511.rn.1	Prmt7	1.15866	0.00186651
TC0100007159.rn.1	Sac3d1	0.544693	0.00187361
TC0100002084.rn.1	Clns1a	0.512205	0.00188608
TC0700000586.rn.1	Cep290	0.672074	0.00188608
TC0600003233.rn.1	RGD6502749_1	0.989311	0.00188721
TC0300001135.rn.1	Arfgap2	1.1478	0.00188793
TC0500002856.rn.1	Inip	0.564118	0.00188793
TC1700001284.rn.1	Tgfbi	-0.995605	0.00188793
TC0700002958.rn.1	Rpl30	0.396144	0.00189344
TC0X00000677.rn.1	Chic1 // LOC100911435	-1.13928	0.00189607
TC0100006024.rn.1	l7Rn6	0.864031	0.00190263
TC1300000268.rn.1	Rbbp5	0.51967	0.00190263
TC0100001669.rn.1	Mtmr10	-0.56419	0.00190963
TC0800003274.rn.1	RGD1310507	-0.497672	0.00190963
TC0900001401.rn.1	RGD6488897_1	0.555325	0.00190963
TC1500001243.rn.1	Vdac2	0.689301	0.00190963
TC0100000318.rn.1	LOC679739 // LOC100912599	-0.71007	0.00192451
TC0100001315.rn.1	Rhpn2	-1.08022	0.00192738
TC0100005410.rn.1	Grwd1	0.726833	0.00192929
TC0400001573.rn.1	Jagn1	1.15831	0.00192929
TC0700001377.rn.1	Rpl8 // LOC100360117 // LOC100910370	0.594876	0.00193012
TC1500002145.rn.1	Wbp4	0.484329	0.00193777
TC0300001713.rn.1	RGD1561317	0.558462	0.00194035
TC1700001591.rn.1	Bmp6	-0.554357	0.00195913
TC1000002620.rn.1	Ttc1	0.638247	0.00197076
TC0300004088.rn.1	Gabpb1	0.697497	0.00197702
TC1000001056.rn.1	Mettl16	0.645247	0.00197922
TC0900000235.rn.1	Polr1c	0.539574	0.00198319
TC1500000566.rn.1	RGD1565170	0.947588	0.00198669
TC0100004203.rn.1	Slc18b1	0.798623	0.00198742
TC1100000453.rn.1	Col8a1	1.17575	0.00198742
TC2000000688.rn.1	Aifm2	1.48273	0.00198742
TC0700001801.rn.1	RGD1307226_1	1.37369	0.00198849
TC0300003022.rn.1	Ppp6c	0.490841	0.00199302
TC1700002060.rn.1	Akr1c13	-1.6106	0.00199769
TC0100007738.rn.1	RGD6491000_1	0.865279	0.00200114
TC0300003234.rn.1	RGD1560831	0.864215	0.00200114
TC0700003599.rn.1	Mcat	0.438945	0.00200114
TC0300001491.rn.1	Ivd	-1.27554	0.00200472
TC0100003746.rn.1	Sfxn2 // LOC100910912	-1.56656	0.00200508
TC0900000286.rn.1	RGD1563601 // LOC500959 // Tpi1 // LOC100911515	1.06198	0.00200508
TC0900001770.rn.1	Imp4	0.710925	0.00200533
TC0700003820.rn.1	Rpap3	0.381256	0.00200994
TC1000001423.rn.1	Mbtd1	-0.822048	0.00200994
TC0800001230.rn.1	LOC100359563	0.706706	0.00201285
TC0900001994.rn.1	Hspd1	1.27035	0.00201529
TC0700002522.rn.1	Rpl31l3	0.687055	0.00202632
TC1400001707.rn.1	Nipal1	-1.62953	0.00203139
TC0400002575.rn.1	Rbm28	0.593202	0.00203255
TC0200004060.rn.1	Mtx1	0.800993	0.0020404
TC1000004340.rn.1	Nme3	-0.805027	0.0020404
TC0300004970.rn.1	Ctsz	0.761618	0.00204182
TC0700003371.rn.1	Eef1d	0.818871	0.00204823
TC0800001081.rn.1	Ccpg1	-0.664732	0.00205097
TC0400001291.rn.1	Cct7	0.952139	0.00206839
TC0500000407.rn.1	RGD1311410_1	0.539364	0.00207417
TC1800001788.rn.1	RGD6501731_1	0.513882	0.00207433
TC0100007216.rn.1	Slc3a2	1.45598	0.00207469
TC0100008096.rn.1	Zfp446	0.793642	0.00207469
TC0400002412.rn.1	Slc25a13	-0.823942	0.00207469
TC0200004367.rn.1	RGD7617897_1	0.654283	0.00207496
TC0100008065.rn.1	Wdr74	1.14605	0.00207552
TC0700000216.rn.1	Sbno2	0.893375	0.00208349
TC0600000103.rn.1	Abcg8	-2.37334	0.00208747
TC1000001586.rn.1	Thra	-0.575974	0.00209169
TC0700001487.rn.1	Srek1ip1	0.813178	0.00209948
TC0500001912.rn.1	Srm // LOC100364487 // LOC100912604	1.82548	0.00210387
TC1400000767.rn.1	Wdr1	0.829161	0.00210656
TC0200003002.rn.1	RGD1565159	0.74139	0.00211394
TC0800003249.rn.1	Pccb	-0.55671	0.00211404
TC0100006724.rn.1	Vkorc1	-1.17609	0.00211698
TC1500000708.rn.1	Pinx1	1.17299	0.00212185
TC0X00000270.rn.1	RGD7702890_1	0.813873	0.00212306
TC1800000316.rn.1	Ik	0.399413	0.00212306
TC0600001119.rn.1	RGD1562469_1	0.955205	0.00212349
TC1400002339.rn.1	RGD7658931_1	-2.33579	0.00212349
TC0900000821.rn.1	Rpe	0.508844	0.00212441
TC1600000176.rn.1	LOC685718	0.597038	0.00212772
TC1700001204.rn.1	RGD7685806_1	0.620536	0.00213159
TC2000001083.rn.1	Ddx39b	0.607382	0.00213159
TC0400003230.rn.1	Cml2	-2.02703	0.00213252
TC0400003238.rn.1	Cml2	-2.02703	0.00213252
TC0300004568.rn.1	Nfs1	-0.561922	0.00213581
TC1300001581.rn.1	LOC364010	0.887877	0.00213761
TC1500000061.rn.1	LOC501437	-0.664626	0.00213871
TC1000003453.rn.1	Usp32	-0.551994	0.00213984
TC1500001436.rn.1	Txndc16	-0.586518	0.00213984
TC0800003273.rn.1	RGD1310507	-0.462926	0.00214049
TC1700000614.rn.1	Aldh5a1	-1.04669	0.00214049
TC1800001184.rn.1	Myo7b	0.533611	0.00215004
TC1700001442.rn.1	Omd	-1.44189	0.00215091
TC1700001607.rn.1	RGD1563601_1	1.06764	0.00215547
TC0100008071.rn.1	Ahnak	1.41905	0.00215555
TC0500003709.rn.1	RGD6495176_1	0.519443	0.0021573
TC1600001438.rn.1	LOC689743	0.60208	0.00217037
TC1100000244.rn.1	Ifnar2	0.841234	0.00217247
TC0300004574.rn.1	Nfs1	-0.620278	0.00217747
TC0X00001734.rn.1	Acot9	1.06262	0.00217845
TC0600001598.rn.1	Trmt61a	1.96897	0.00217953
TC1800000005.rn.1	Fundc2	0.621945	0.00217953
TC0100003205.rn.1	Vwce	-1.18341	0.00219343
TC0900001133.rn.1	Ube2f	0.502985	0.00219343
TC0800002804.rn.1	Aph1b	-0.953051	0.00220818
TC2000001124.rn.1	Wdr46	2.17243	0.00221383
TC0100007696.rn.1	Pik3ap1	1.11237	0.00221691
TC0200002690.rn.1	Nsa2	0.758082	0.00221691
TC1200000453.rn.1	Wbscr16	0.652345	0.00221797
TC0400002857.rn.1	LOC100910678	0.753776	0.00222008
TC0500003383.rn.1	Cmpk1	0.572984	0.0022213
TC1400001773.rn.1	Ube2k	0.409782	0.00222636
TC0500001910.rn.1	Exosc10	0.64268	0.00222755
TC0300002072.rn.1	Mapre1	0.529166	0.00222829
TC1000003473.rn.1	Dhx40	-0.523468	0.00222829
TC1900000502.rn.1	Dus2	0.932293	0.00222829
TC0400000099.rn.1	Abcf2	0.656196	0.00223229
TC1900001349.rn.1	Atp6v0d1	-0.505655	0.00223229
TC1200001350.rn.1	Nsun5	0.620854	0.00223336
TC0500000743.rn.1	Snx30	-0.853013	0.00224085
TC0700004015.rn.1	Timm13	0.509889	0.00224085
TC0800000947.rn.1	Rbpms2	-0.712813	0.00224325
TC0500000027.rn.1	Rpl7	0.548734	0.00224487
TC0X00000644.rn.1	RGD7527757_1	0.484349	0.00224578
TC0800001533.rn.1	Mst1	-0.517918	0.00225108
TC0900001513.rn.1	Unc5cl	0.881731	0.00225108
TC1900000257.rn.1	Dnaja2	0.413246	0.00225886
TC0X00001496.rn.1	Otud5	-0.537111	0.00226198
TC0500004055.rn.1	Tardbp	0.6013	0.00226253
TC0200003322.rn.1	RGD2314438_1	0.838982	0.00226745
TC0600000730.rn.1	RGD2320031_1	0.620416	0.00226913
TC0X00000289.rn.1	RGD6499548_1	1.11287	0.0022703
TC0800003381.rn.1	Wdr6	-0.998921	0.00228186
TC0900000606.rn.1	Pms1	0.613822	0.00230002
TC0800002617.rn.1	Snx33	-0.814469	0.00230238
TC1700000493.rn.1	Tubb2a	2.25442	0.00231384
TC0500002099.rn.1	Noc2l	0.922567	0.00232159
TC0600000786.rn.1	joytey	-0.650196	0.00232495
TC1000002112.rn.1	Foxk2	0.716999	0.0023269
TC0500002661.rn.1	Tomm5	0.869936	0.00232793
TC0500001123.rn.1	LOC688875	0.757471	0.00232797
TC0800001591.rn.1	Scap	-0.68834	0.00232797
TC1800001116.rn.1	Dsg2	1.41875	0.00232797
TC0200003035.rn.1	Wdr70	0.811138	0.00233182
TC0300004656.rn.1	Mafb	-2.53211	0.00233182
TC0600002725.rn.1	Atp6v1d	0.711163	0.00233182
TC1500000044.rn.1	Anxa7	1.28445	0.00233182
TC0100000346.rn.1	LOC679739 // LOC100912599	-0.537416	0.00235018
TC0900001052.rn.1	Ptma	0.84427	0.00235018
TC0100008132.rn.1	RGD1305592	0.470216	0.00235834
TC0400002063.rn.1	Med21	0.395505	0.00236679
TC0500003136.rn.1	RGD1561150_1	0.924203	0.00238598
TC1300000926.rn.1	Eif3e	0.669894	0.00238966
TC0800001956.rn.1	RGD1308700_1	0.866279	0.00239403
TC0400000083.rn.1	RGD1560124_1	0.924505	0.00239418
TC1700000547.rn.1	Cdkal1	0.476108	0.00239938
TC1600000679.rn.1	Eri1	0.32583	0.00240494
TC0500003288.rn.1	Ttc4	0.46391	0.00241836
TC1100001447.rn.1	Cpox	0.714435	0.00242344
TC0100006456.rn.1	Cyp2r1	-0.737198	0.00242578
TC1100001405.rn.1	Prdm15	0.444724	0.00242578
TC1700000981.rn.1	Echdc3	-1.02903	0.00242819
TC0100001083.rn.1	Exosc5	-0.755681	0.00243132
TC0600002461.rn.1	Sptssa	-0.563145	0.00243751
TC0900001043.rn.1	Psmd1	0.802206	0.00244944
TC0100005851.rn.1	Snrpep2	0.575811	0.00245413
TC0100006894.rn.1	Echs1 // LOC100911186	-1.18896	0.00245413
TC1900000720.rn.1	Usp10	0.797865	0.00246004
TC1300001975.rn.1	RGD1562462	0.918177	0.00246387
TC1900001475.rn.1	Ldhd	-1.32121	0.00246387
TC1300001770.rn.1	Mettl13	0.784146	0.00246619
TC1700000859.rn.1	Fzd8	-1.36117	0.00247034
TC0900000120.rn.1	Sh3gl1	0.39717	0.00247481
TC0X00002504.rn.1	RGD6503111_1	0.857814	0.00247786
TC0500003660.rn.1	S100pbp	-0.523148	0.00248496
TC0900000601.rn.1	RGD1597774_1	0.957769	0.00248496
TC0100000837.rn.1	Rasl2-9	0.698462	0.00249905
TC0600000298.rn.1	Preb	1.56856	0.002507
TC1100001476.rn.1	Rpl24	0.432372	0.00251381
TC0X00001383.rn.1	Rbm10	0.664294	0.00251505
TC0500000250.rn.1	Tmem55a	0.712135	0.00252214
TC0100003001.rn.1	Ppp1ca	0.599122	0.00252248
TC0100001000.rn.1	Ercc1	0.420978	0.00252623
TC0600000222.rn.1	Memo1	0.652057	0.00253169
TC1300001061.rn.1	RGD1560186	0.748896	0.0025398
TC1500000257.rn.1	Tmem260	-0.528941	0.00254024
TC0200001503.rn.1	Lrba	-0.897592	0.00254733
TC1100000080.rn.1	LOC680121 // Hspa8	2.05472	0.00254991
TC1000001479.rn.1	Zfp652	-0.687491	0.0025612
TC0400003738.rn.1	RGD1563601 // LOC500959 // Tpi1 // LOC100911515	0.913212	0.00257118
TC0700000022.rn.1	Gls2	-1.58615	0.00257703
TC1400001585.rn.1	RGD1565048	0.730596	0.00257703
TC0100001060.rn.1	Rps19 // LOC100360843 // LOC100910073 // LOC100910336	0.571881	0.00258206
TC0300001747.rn.1	LOC499894	0.704197	0.00258206
TC0X00002624.rn.1	Dkc1	0.7245	0.00258691
TC1200001202.rn.1	Heatr2	0.728007	0.00260254
TC0100004861.rn.1	Ehd2	0.634774	0.00260378
TC0600000737.rn.1	LOC685003 // LOC100364934 // LOC100912520	0.499949	0.00261004
TC0X00002654.rn.1	Bgn	-0.875969	0.00261004
TC1000000048.rn.1	Cpped1	-0.921115	0.00261004
TC0600000741.rn.1	Scfd1	1.37565	0.00261049
TC1400000656.rn.1	Ppargc1a	-2.48809	0.00261049
TC1300000777.rn.1	Copa	0.920987	0.00261748
TC0500003515.rn.1	Ctps1	1.71447	0.00262365
TC0800000103.rn.1	Sesn3	-0.809615	0.00262365
TC1700001182.rn.1	Slc35d2	-1.22284	0.00262365
TC1900000496.rn.1	Edc4	0.460726	0.00262365
TC1200000787.rn.1	Acads	-0.581864	0.0026427
TC0700002992.rn.1	Pabpc1	0.607289	0.00264465
TC1000002644.rn.1	Cyfip2	1.62405	0.00264465
TC1400000634.rn.1	LOC688911	0.89492	0.00264465
TC0600001601.rn.1	Trmt61a	1.9664	0.00265253
TC0900000893.rn.1	Arpc2	0.48635	0.00267132
TC0500000356.rn.1	RGD1562265	0.928016	0.00267297
TC0400003603.rn.1	Rassf4	1.1883	0.00267864
TC1300001776.rn.1	Fmo1	-1.86798	0.00267864
TC1000001165.rn.1	Slc46a1	-1.13498	0.00268926
TC1200001239.rn.1	LOC680767	0.801928	0.00271205
TC1300001885.rn.1	Nos1ap	1.56378	0.00271911
TC0X00000960.rn.1	Psmd10	0.713139	0.0027214
TC2000000886.rn.1	Prep	0.583119	0.00273741
TC1000000045.rn.1	LOC100362572	-1.21743	0.00274016
TC0300001141.rn.1	Arhgap1	0.887547	0.0027513
TC0600000038.rn.1	Galm	-0.98678	0.0027513
TC0700001644.rn.1	Ncaph2	0.568917	0.0027513
TC1800001827.rn.1	Cndp1	-0.580137	0.00275199
TC0300000944.rn.1	Nup35	0.758062	0.00275791
TC0200001876.rn.1	Csde1	0.526593	0.0027589
TC1400000832.rn.1	Mxd4	-0.702177	0.0027589
TC0300001130.rn.1	Acp2	0.446203	0.00276199
TC0500003846.rn.1	Pnrc2	0.486183	0.00276199
TC1000000595.rn.1	P4ha2	0.465323	0.00276199
TC1000003921.rn.1	Cdc27	0.535458	0.00276199
TC1500001867.rn.1	Bnip3l	-0.751389	0.00276199
TC1700001884.rn.1	Vps41	-0.439183	0.00276199
TC2000000921.rn.1	RGD1592303	0.726793	0.00276199
TC0100005377.rn.1	Rps11	0.466123	0.00276424
TC1900000581.rn.1	Dhx38	0.398538	0.00276898
TC0500001481.rn.1	LOC100911987	1.0259	0.00278695
TC0900000580.rn.1	Tpp2	0.62842	0.00279067
TC1300001618.rn.1	Swt1	0.696612	0.00279986
TC0600002004.rn.1	Gpn1	0.449536	0.00280065
TC1800001317.rn.1	Nr3c1	-1.2873	0.00280065
TC0500001520.rn.1	Ak2	1.59448	0.00280099
TC0300002614.rn.1	Polr3k	1.12442	0.0028248
TC0300005051.rn.1	Arfrp1	0.473403	0.00282984
TC0400002726.rn.1	Parp12	0.671042	0.00283595
TC1300001680.rn.1	Xpr1	-0.480702	0.00283595
TC1000001469.rn.1	Slc35b1	1.55414	0.00284198
TC1300000144.rn.1	Sctr	0.490176	0.00285083
TC0800002478.rn.1	Rexo2	0.561617	0.00285258
TC0500003417.rn.1	Akr1a1	0.951773	0.00285395
TC1100002043.rn.1	Gramd1c	-1.7077	0.00285395
TC0500003748.rn.1	Rcc1	0.373535	0.00285495
TC0700000267.rn.1	Cyp4f39	-2.55705	0.0028575
TC1900001398.rn.1	LOC679899 // LOC100912386	0.715033	0.0028575
TC1000003855.rn.1	Tmem101	0.31809	0.00286013
TC0100006659.rn.1	Eif3c	0.678406	0.00286138
TC0100006542.rn.1	Igsf6	0.995578	0.0028624
TC1600000024.rn.1	Ppif	-0.965138	0.00287183
TC1000002161.rn.1	Parn	0.525476	0.00289386
TC0700001111.rn.1	Colec10	-1.16463	0.00291053
TC0100006407.rn.1	Eif4g2	0.434643	0.0029109
TC0200000410.rn.1	RGD1561161	-0.422786	0.00291877
TC0X00001478.rn.1	RGD6495944_1	1.04652	0.00291877
TC1600002022.rn.1	F10	-0.417054	0.00291877
TC1200000668.rn.1	Erp29	0.45491	0.00293038
TC1800000825.rn.1	Dym	-0.491758	0.00293501
TC0700001623.rn.1	Zbed4	1.25044	0.00293582
TC0100004319.rn.1	Nsun2	0.87285	0.00295725
TC0100004693.rn.1	RGD6503216_1	0.871337	0.00295948
TC0100004694.rn.1	RGD2319808_1	0.871337	0.00295948
TC1100001195.rn.1	Mrpl39	0.474297	0.00295948
TC0100005825.rn.1	Det1	0.416249	0.00296591
TC0300001266.rn.1	RGD1562469 // LOC681195 // LOC683497 // Rpl21 // LOC100361811 // LOC100362550 // LOC100365794	0.690064	0.00298676
TC0X00000582.rn.1	Efnb1	0.415746	0.00299206
TC2000001263.rn.1	Cbs	-1.32911	0.00299522
TC0100002750.rn.1	Lhpp	-0.783893	0.00299584
TC1500002125.rn.1	Akap11	-0.602393	0.00299869
TC0400003617.rn.1	RGD1563294	1.10611	0.00300807
TC0200003069.rn.1	Brix1	1.46448	0.00300853
TC0800003026.rn.1	Phip	0.691714	0.00300853
TC0300001887.rn.1	Sec23b	1.59926	0.00300877
TC0400003956.rn.1	Wbp11	0.604017	0.00301502
TC0100005073.rn.1	Rps16	0.501345	0.00301964
TC0300002850.rn.1	Exosc2	0.673808	0.00301964
TC0800002597.rn.1	Bola2 // LOC100363408	0.685278	0.00302739
TC1100000887.rn.1	Tbccd1	1.18425	0.00303282
TC0400003633.rn.1	Ankrd26	0.461154	0.00303302
TC0700001519.rn.1	Ccdc134	0.618266	0.00303603
TC0900001779.rn.1	Rab23	0.642592	0.00303603
TSUnmapped00000075.rn.1	Ube2b	-0.73392	0.00303603
TC0200001962.rn.1	Slc16a4	-1.94108	0.00303963
TC1000001118.rn.1	Ywhae	0.319879	0.00304158
TC2000001589.rn.1	LOC100911233	0.630688	0.00304453
TC1000000258.rn.1	Narfl	0.781672	0.00305362
TC0800000680.rn.1	Alg9	0.531291	0.00305684
TC1500000561.rn.1	Zmym2	-0.478356	0.00305684
TC1500001686.rn.1	Slc22a17	-0.486122	0.00305684
TC1900000863.rn.1	Ntpcr	-0.537282	0.00305684
TC1000001276.rn.1	Wfdc21	4.44516	0.00305746
TC1000002591.rn.1	Mat2b	-0.635572	0.00306896
TC0300004528.rn.1	Pxmp4	-2.19592	0.00307647
TC0300003684.rn.1	Slc35c1	0.601808	0.00307788
TC0700003679.rn.1	Alg12	1.53503	0.00308242
TC1500001895.rn.1	Ints6	0.697315	0.00308242
TC1400001876.rn.1	Rbpj	0.770959	0.00309141
TC1500000050.rn.1	Ecd	1.08371	0.00309533
TC0300000129.rn.1	Surf2	0.572242	0.00311534
TC0200003831.rn.1	Rarres1	-1.56154	0.00312172
TC0100001348.rn.1	LOC690000	0.856744	0.00312393
TC0800003685.rn.1	RGD1559979	-0.835897	0.00312393
TC1600000807.rn.1	Ash2l	0.33344	0.00312393
TC0600003039.rn.1	Fbln5	-1.28897	0.00312514
TC0800002409.rn.1	Trappc4	0.484786	0.00313242
TC0900002710.rn.1	Ppip5k2	-0.777841	0.00313385
TC0100001055.rn.1	Ceacam10	-0.631292	0.00313977
TC0300003791.rn.1	Tcp11l1	0.916322	0.00313989
TSUnmapped00000121.rn.1	Rpl10a	0.878635	0.00313989
TC1400001055.rn.1	C1d	0.339242	0.00315881
TC0300001836.rn.1	Ndufaf5	0.582709	0.00316853
TC1000003138.rn.1	Slc25a11	-0.524752	0.00317209
TC0100001571.rn.1	Gas2	-0.702602	0.00317665
TC1900001437.rn.1	Ap1g1	0.450816	0.00318217
TC0100003676.rn.1	LOC681458	-1.54704	0.00318832
TC1900000495.rn.1	Nutf2	0.612157	0.00319955
TC1200001646.rn.1	Sds	-4.84286	0.00320737
TC0500000782.rn.1	Atp6v1g1	0.454468	0.00320765
TC0100006290.rn.1	Prkcdbp	2.58187	0.00321087
TC0X00002536.rn.1	Tpm3-rs7	0.508688	0.00321632
TC0300003988.rn.1	Ndufaf1	0.458678	0.00323008
TC1200001874.rn.1	Golga3	0.506956	0.00323126
TSUnmapped00000078.rn.1	Rabif	0.679945	0.00323126
TC1800000069.rn.1	RGD1588182_1	1.00617	0.00324011
TC0600002733.rn.1	Vti1b	0.443382	0.00324432
TC0300001274.rn.1	Pamr1	0.461022	0.00324671
TC1000002712.rn.1	Canx	0.402911	0.00324671
TC1200001774.rn.1	Tchp	0.354067	0.00325092
TC1300002120.rn.1	Mia3	-0.586452	0.00325301
TC0500002620.rn.1	Tln1	0.606524	0.00325781
TC1400000942.rn.1	Ykt6	0.730483	0.00327175
TC1700002357.rn.1	Yme1l1	0.476152	0.00327175
TC0300003257.rn.1	Mettl5	0.96029	0.00327651
TC0100004262.rn.1	RGD1565215	0.770724	0.00327963
TC0300003206.rn.1	Grb14	-1.22435	0.00328051
TC1200000416.rn.1	Tmem120a	1.66245	0.0032858
TC0100008044.rn.1	Tm2d3	0.649714	0.00329227
TC0900001440.rn.1	Emr1	-0.920261	0.00331266
TC0400003492.rn.1	Sumf1	-0.455826	0.00331351
TC1000000498.rn.1	Nhp2	0.711501	0.0033359
TC1600000461.rn.1	Sap30	0.462585	0.00333603
TC0100005128.rn.1	RGD7679883_1	0.805757	0.00333871
TC0300002131.rn.1	Ergic3	-0.538767	0.00333871
TC1500000255.rn.1	Peli2	-0.722663	0.00333973
TC1400001836.rn.1	RGD1589913_1	0.736498	0.00334184
TC0700001634.rn.1	Trabd	0.871116	0.00334682
TC1000002056.rn.1	Chmp6	0.332277	0.00335443
TC1000000456.rn.1	Havcr1	1.11624	0.00335742
TC0300002552.rn.1	Lsm14b	-0.296733	0.00336301
TC0200000905.rn.1	Slc2a2	-1.00377	0.00336897
TC0500001693.rn.1	Gale	0.482644	0.00336961
TC0X00001585.rn.1	Shroom2	-0.375656	0.00337926
TC0X00000016.rn.1	RGD1559566 // LOC100911472	0.827625	0.0033858
TC0X00001374.rn.1	RGD1583878_1	0.951974	0.00339707
TC0800003160.rn.1	Pls1	-1.27345	0.00339851
TC1200001700.rn.1	Wsb2	0.546167	0.00340025
TC1700001156.rn.1	RGD7576407_1	0.71254	0.00340025
TC0100001335.rn.1	RGD1562402	0.562551	0.00341043
TC1200001643.rn.1	Ddx54	0.504452	0.0034171
TC1900001373.rn.1	Slc7a6os	0.561469	0.0034171
TC0100006296.rn.1	Arfip2	0.781889	0.00342272
TC0100006374.rn.1	St5	-0.569255	0.00342704
TC0700002967.rn.1	Stk3	0.782375	0.00342869
TC0800001960.rn.1	Med17	0.405906	0.00342869
TC0200003174.rn.1	Fam105a	0.827931	0.00342929
TC1700001028.rn.1	LOC680170	0.857564	0.00343113
TC0100001024.rn.1	Zfp180	0.449816	0.00343116
TC0300000872.rn.1	Mtx2	0.413661	0.00343116
TC0300002505.rn.1	Vapb	0.388347	0.00343116
TC1600000964.rn.1	MGC112830	0.628255	0.00343116
TC0800001320.rn.1	Paqr9	-1.75214	0.00343239
TC0400000906.rn.1	LOC681658	-0.573441	0.00344869
TC1500001839.rn.1	Kpna3	0.400404	0.00344869
TC0100002768.rn.1	Bccip	0.5479	0.00344887
TC0X00002070.rn.1	RGD1566265	0.731425	0.00344887
TC1000001787.rn.1	Psmc5	1.00064	0.00344887
TC0100008082.rn.1	Hddc2	0.589933	0.00345159
TC0300001120.rn.1	Kbtbd4	0.387536	0.00345174
TC0500001331.rn.1	Ebna1bp2	1.37894	0.00345174
TC1500001905.rn.1	Fdft1	-2.86912	0.00345174
TC0800002085.rn.1	Kank2	1.11813	0.00345438
TC0800003510.rn.1	Rbms3	-0.466968	0.00345554
TC0300003437.rn.1	Tmx2	0.98218	0.0034591
TC0600001242.rn.1	Slirp	0.600344	0.00346114
TC2000001565.rn.1	Ddx21	1.44338	0.00346204
TC0800000643.rn.1	Cadm1	0.604805	0.00346255
TC0X00000671.rn.1	LOC100361671	0.685833	0.00346255
TSUnmapped00000015.rn.1	Echs1	-1.17587	0.00346255
TC0900000579.rn.1	RGD621584_1	0.760055	0.00346788
TC1600001926.rn.1	Vps36	0.593943	0.00347745
TC0300000176.rn.1	Ttf1	0.479011	0.00349273
TC1200000048.rn.1	Timm44	0.522669	0.00349544
TC0100005163.rn.1	Rbm42	0.428072	0.0035043
TC1200000920.rn.1	Insr	-0.695622	0.0035043
TC0800000259.rn.1	Bbs9	-0.560037	0.00350844
TC0700004069.rn.1	Fkbp11	1.00832	0.00351482
TC1900000253.rn.1	Itfg1	-0.483404	0.00351482
TC2000000421.rn.1	Col18a1	-0.572578	0.00353318
TC0900001467.rn.1	Safb	0.820199	0.00353618
TC2000001831.rn.1	Gtf3c6	0.502781	0.00353832
TC0100007157.rn.1	Zfpl1	0.67083	0.00355427
TC0900002269.rn.1	Dnpep	0.573379	0.0035638
TC1600001197.rn.1	Dph3	0.614553	0.0035638
TC0500002188.rn.1	Adhfe1	-1.13116	0.00356578
TC1500001420.rn.1	Flnb	1.1394	0.00357148
TC1900001363.rn.1	Psmb10	1.02443	0.00357148
TC0200001660.rn.1	S100a10	2.25001	0.00357695
TC0500002172.rn.1	Prex2	-0.72643	0.00358055
TC0200000103.rn.1	Ccnh	0.516395	0.00359394
TC0600000849.rn.1	LOC100360061 // LOC100909786	0.533602	0.00359394
TC0X00002652.rn.1	RGD1565183_1	0.57173	0.00360288
TC2000000771.rn.1	Smpdl3a	-0.851552	0.00361232
TC0200000223.rn.1	Col4a3bp	0.598398	0.00362814
TC1200000204.rn.1	RGD1565131	0.796299	0.00363194
TCUn_AABR07024203v100000006.rn.1	Pex12 // LOC100909787	0.811145	0.00365041
TSUnmapped00000081.rn.1	Tpi1	1.08153	0.00365838
TC0100001041.rn.1	Plaur	0.77111	0.003679
TC0100003263.rn.1	Olr387	-0.532442	0.003679
TC0200003590.rn.1	Pabpc4l	0.433213	0.003679
TC0500002240.rn.1	RGD1562259 // Rps20 // LOC100359951 // LOC100362149 // LOC100362684	0.702051	0.003679
TC0600000243.rn.1	Ypel5	-0.73383	0.003679
TC0700002428.rn.1	Chpt1	0.716616	0.003679
TC1400002110.rn.1	RGD6500128_1	0.784715	0.003679
TC0100002430.rn.1	Pde3b	-1.05789	0.00368129
TC0100003155.rn.1	Hnrnpul2	0.522066	0.00368129
TC0700000884.rn.1	Mettl1	1.29917	0.00368129
TC1000001552.rn.1	Psmb3	0.992932	0.0036836
TC0100005856.rn.1	RGD1311021	0.500837	0.00368528
TC1200001120.rn.1	Kdelr2	0.942796	0.00368528
TC0500002825.rn.1	Txn1	0.578799	0.0036869
TC0300004003.rn.1	Tmem87a	0.655625	0.00369627
TC1000003298.rn.1	Vps53	0.307703	0.00370613
TC0700002821.rn.1	Rassf3	-0.635306	0.00371025
[truncated: 2,373 more rows]

## Sheet: 6 hr Nonisch vs Sham
Probeset ID	Gene Symbol	log2FC	q-value
TC1000003621.rn.1	Pdk2	-2.27054	4.35787e-09
TC1000003466.rn.1	Ints2	2.10456	7.19941e-07
TC1100001954.rn.1	Klhl24	-2.21464	7.19941e-07
TC0400003729.rn.1	Emg1	1.39705	8.0019e-07
TC1500000305.rn.1	Ang	-1.97538	8.44586e-07
TC0600003071.rn.1	Serpina6	-2.27104	1.71901e-06
TC0100003747.rn.1	Wbp1l	-1.26859	2.76339e-06
TC0100005436.rn.1	Hps5	0.986198	3.08171e-06
TC0600000013.rn.1	Gpatch11	1.68917	3.10757e-06
TC0900002027.rn.1	Ppil3	2.19916	3.89465e-06
TC0600002281.rn.1	Hbp1	-1.39749	3.91075e-06
TC0800001532.rn.1	Amigo3	2.19544	4.12052e-06
TC0900000653.rn.1	Slc39a10	1.36636	4.49291e-06
TC0200002038.rn.1	Dph5	1.7954	5.581e-06
TC0300001656.rn.1	Snrnp200	1.01097	5.581e-06
TC0700004052.rn.1	RGD6498411	-0.784624	5.581e-06
TC0100007240.rn.1	Fads2	-3.20152	6.49814e-06
TC0200000167.rn.1	Dmgdh	-1.15931	6.49814e-06
TC0900000715.rn.1	Stradb	-1.67176	6.49814e-06
TC1200000868.rn.1	Ulk1	-2.38268	6.49814e-06
TC0800002592.rn.1	Nrg4	1.85421	7.72642e-06
TC0100008125.rn.1	Zfand6	-0.995547	1.00004e-05
TC0700002641.rn.1	Acss3	-1.37114	1.00004e-05
TC1500000519.rn.1	Gmpr2	0.621211	1.00004e-05
TC0200002407.rn.1	Fubp1	2.08495	1.09162e-05
TC0500002698.rn.1	Alg2	1.37323	1.09894e-05
TC0800000140.rn.1	Chordc1	3.13468	1.09894e-05
TC1400000980.rn.1	Hnrnpc // LOC100911576	1.6567	1.09894e-05
TC1500001583.rn.1	Hnrnpc	1.39822	1.09894e-05
TC1900000305.rn.1	Ddx39a	0.702719	1.24447e-05
TC0100001453.rn.1	Josd2	0.951266	1.27443e-05
TC0X00001750.rn.1	Ptges3l1	1.23302	1.32067e-05
TSUnmapped00000024.rn.1	LOC100911576	1.66474	1.5006e-05
TC0100004441.rn.1	Tcp1	1.18674	1.52666e-05
TC1800000374.rn.1	Ndfip1	-0.876824	1.61708e-05
TC0100003668.rn.1	Abcc2	-2.76798	1.63981e-05
TC0100004065.rn.1	Heca	-1.68308	1.9115e-05
TC0200004206.rn.1	Gabpb2	1.1935	1.9115e-05
TC1000003704.rn.1	Fbxl20	-1.17097	1.9115e-05
TC1400002471.rn.1	Thoc5	1.12779	1.9115e-05
TC1400000451.rn.1	Nfxl1	0.90498	1.93215e-05
TC0300004630.rn.1	Tgm2	1.87213	1.94001e-05
TC0300000670.rn.1	Psmd14	1.75268	2.07793e-05
TC1000001337.rn.1	Mtmr4	0.99563	2.07793e-05
TC1400002475.rn.1	Tmem33	0.831283	2.26097e-05
TC0200001461.rn.1	Plrg1	2.29454	2.28764e-05
TC1300001731.rn.1	Cacybp	1.55317	2.31614e-05
TC1000004122.rn.1	Gga3	0.825813	2.31671e-05
TC1100001648.rn.1	Tmem39a	1.32144	2.31671e-05
TC0800000238.rn.1	Smarca4	0.772901	2.42509e-05
TC0400002405.rn.1	Pon3	-1.22798	2.44236e-05
TC0900000580.rn.1	Tpp2	1.00026	2.44236e-05
TC1400000639.rn.1	Dhx15	0.936738	2.44236e-05
TC1400001806.rn.1	LOC498368	-1.39143	2.44236e-05
TC2000001477.rn.1	Pbld1	-1.83633	2.44236e-05
TC0200004230.rn.1	Vps45	0.90041	2.47455e-05
TC0700001437.rn.1	H1f0	-1.32468	2.47455e-05
TC1200000687.rn.1	Plbd2	-0.882246	2.68317e-05
TC1800001393.rn.1	Cdo1	-1.42171	2.75694e-05
TC0500000309.rn.1	Ccnc	1.21758	2.77525e-05
TC0500002309.rn.1	Ints8	0.943926	2.78428e-05
TC0700000017.rn.1	Ptges3	1.46318	2.78428e-05
TC0500001430.rn.1	Sf3a3	1.47056	2.83729e-05
TC0700002499.rn.1	Snrpf	1.26409	2.83729e-05
TC1600000872.rn.1	Polb	0.819754	2.89471e-05
TC0200004677.rn.1	RGD6498411_1	-1.88932	3.0398e-05
TC0500000636.rn.1	Rnf20	1.13803	3.11412e-05
TC1100001691.rn.1	Ccdc58	0.969882	3.11412e-05
TC1800001276.rn.1	Hars	1.70523	3.11412e-05
TC0100005001.rn.1	Bckdha	-0.744591	3.22941e-05
TC0400000635.rn.1	Nup205	1.32883	3.56493e-05
TC0300003316.rn.1	Ola1	1.11273	3.58285e-05
TC0900000602.rn.1	Asnsd1	1.10734	3.58285e-05
TC0900000922.rn.1	Fam134a	-0.88095	3.58285e-05
TC1000004174.rn.1	Jmjd6	0.960104	3.58285e-05
TC1300002284.rn.1	2017-03-02	-0.813963	3.58285e-05
TC0700002348.rn.1	Tcp11l2	-2.27272	3.72308e-05
TC0700002345.rn.1	Polr3b	1.23563	3.87158e-05
TC0900000579.rn.1	RGD621584_1	1.20557	4.19677e-05
TSUnmapped00000132.rn.1	Ang2	-1.23776	4.24628e-05
TC0200001596.rn.1	Tpm3	0.863838	4.33665e-05
TC0800001591.rn.1	Scap	-1.01653	4.33665e-05
TC1200000380.rn.1	Srrt	0.897027	4.33665e-05
TC0300003019.rn.1	Golga1	0.948134	4.41655e-05
TC0200003961.rn.1	Arfip1	0.774061	4.44725e-05
TC0300002215.rn.1	Top1	1.30981	4.44725e-05
TC0400002940.rn.1	Fkbp14	0.864146	4.44725e-05
TC0700003748.rn.1	Zcrb1	0.826528	4.44725e-05
TC1000004403.rn.1	Crebrf	-0.996364	4.44725e-05
TC1100001784.rn.1	Bdh1	-1.669	4.44725e-05
TC1800000023.rn.1	Snrpd1	1.0967	4.44725e-05
TC0200000958.rn.1	Actl6a	0.962658	4.49736e-05
TC0500003151.rn.1	Plaa	1.36341	4.66111e-05
TC0200001005.rn.1	Exosc9	0.955768	4.95497e-05
TC0300000459.rn.1	Nek6	2.22011	5.20985e-05
TC0400003075.rn.1	Usp39	0.879809	5.20985e-05
TC0400003967.rn.1	Gucy2c	4.14863	5.23182e-05
TC0700003978.rn.1	Calcoco1	-1.31375	5.23182e-05
TC0800003662.rn.1	Impdh2	1.66471	5.23182e-05
TC0500003924.rn.1	Mrto4	0.983985	5.33428e-05
TC0100003017.rn.1	Ctsf	-0.922207	5.33888e-05
TC2000001811.rn.1	Hnrnph3	0.977744	5.37514e-05
TC1700001182.rn.1	Slc35d2	-1.80944	5.40358e-05
TC0700000426.rn.1	Nfyb	1.00596	5.44649e-05
TC0100004397.rn.1	Tfb1m	1.28982	5.60317e-05
TC0600001481.rn.1	Slc25a47	-4.7608	5.61819e-05
TC1000001551.rn.1	Cisd3	0.689167	5.61819e-05
TC1100001574.rn.1	Ccdc80	-1.84948	5.61819e-05
TC2000001810.rn.1	Hnrnph3	0.89271	5.61819e-05
TC0700001624.rn.1	Creld2	3.97254	5.63957e-05
TC1400002373.rn.1	Ahsa2	1.01365	5.77949e-05
TC0900001357.rn.1	Ppidl1	0.985845	6.143e-05
TC0100001690.rn.1	Vimp	0.829145	6.24468e-05
TC0100002971.rn.1	Mrpl21	0.831529	6.24468e-05
TC1000003472.rn.1	Cltc	1.01194	6.24468e-05
TC1400000647.rn.1	RGD6497185_1	1.10622	6.24468e-05
TC1600000597.rn.1	F11	-0.917488	6.24468e-05
TC0300002044.rn.1	Mcts2	0.764042	6.25703e-05
TC1900000017.rn.1	Nae1	0.801726	6.25703e-05
TC0300001733.rn.1	Atrn	-1.53286	6.45256e-05
TC0700004009.rn.1	Calcoco1	-1.25352	6.54596e-05
TC0100007456.rn.1	Cbwd1	1.02863	6.63863e-05
TC0200001770.rn.1	Rbm8a	0.70736	6.63863e-05
TC0600000389.rn.1	RGD1311648	1.16697	6.63863e-05
TC1100001037.rn.1	Dnm1l	1.46394	6.63863e-05
TC1500000125.rn.1	Psmd6	0.975265	6.63863e-05
TC0100007652.rn.1	Fra10ac1	0.73558	6.76326e-05
TC1000002938.rn.1	RGD1585025_1	1.19738	6.76326e-05
TC0200002748.rn.1	Slc30a5	1.06014	6.87377e-05
TC0400002406.rn.1	Pon2	-0.772509	6.87377e-05
TC0X00000619.rn.1	Gjb1	-0.764628	6.87377e-05
TC0800001652.rn.1	Glb1	-0.587626	6.97017e-05
TC0400003235.rn.1	Dusp11	1.12761	7.03086e-05
TC1500001993.rn.1	Polr3d	0.963654	7.03086e-05
TC0600001041.rn.1	Eif2s1	1.32784	7.41658e-05
TC0100005184.rn.1	Hpn	-0.96156	7.42174e-05
TC0900000035.rn.1	RGD1559808_1	0.772685	7.55588e-05
TC1400001183.rn.1	Pnpt1	1.19325	7.55588e-05
TC1500000910.rn.1	Sugt1	1.02449	7.55588e-05
TC1600001121.rn.1	Ccdc66	0.895595	7.55588e-05
TC0200000814.rn.1	Pex2	0.669523	7.64218e-05
TC0200004673.rn.1	Enpep	-1.80234	7.64445e-05
TC0400001084.rn.1	Serbp1	1.14648	7.64445e-05
TC0800003659.rn.1	Gmppb	3.14932	7.64445e-05
TC1500001271.rn.1	Sec24c	0.754082	7.64445e-05
TC1900000342.rn.1	Farsa	1.19272	7.7019e-05
TC0400003492.rn.1	Sumf1	-0.640083	7.74975e-05
TC0600000933.rn.1	Actr10	0.734433	7.74975e-05
TC1100000472.rn.1	Tfg	1.75989	7.74975e-05
TC1100000703.rn.1	Dirc2	-1.57566	7.82665e-05
TC1100000174.rn.1	Usp16	1.15436	7.89019e-05
TC1100001224.rn.1	Cct8	1.30154	7.89019e-05
TC0500003968.rn.1	Ddi2	-1.63257	7.91154e-05
TC0200001738.rn.1	Anp32e	1.34295	7.91453e-05
TC0200000127.rn.1	Tmem167a	1.34473	8.31888e-05
TC1000003801.rn.1	Dnajc7	0.981683	8.31888e-05
TC0100003533.rn.1	Rpp30	0.643149	8.45211e-05
TC0100008145.rn.1	Rbm4	1.10449	8.51119e-05
TC0600000935.rn.1	Psma3l	0.778648	8.62343e-05
TC1900000459.rn.1	RGD1590923_1	1.55525	8.62343e-05
TC2000001479.rn.1	RGD2321665_1	-1.30388	8.62343e-05
TC0700003454.rn.1	Tmprss6	-1.10624	8.64358e-05
TC1200001798.rn.1	Ficd	2.13606	8.64358e-05
TC2000000310.rn.1	Zfp523	-0.626169	8.64358e-05
TC1400000897.rn.1	Sf3a1	1.12023	8.7096e-05
TC0300001520.rn.1	Rtf1	-0.622156	8.82349e-05
TC0500001110.rn.1	Ppap2b	-1.49045	8.82349e-05
TC0900002127.rn.1	Idh1	-1.01826	8.82349e-05
TC0X00002219.rn.1	Morf4l2	1.34187	8.82349e-05
TC0200003536.rn.1	Nudt6	-0.702775	8.91319e-05
TC1100001750.rn.1	Tfrc	2.51389	8.91319e-05
TC0200002797.rn.1	Cwc27	0.788123	8.94359e-05
TC1300000857.rn.1	RGD1562397_1	0.741136	8.99769e-05
TC0500000072.rn.1	Cops5	1.05529	9.06221e-05
TC0200000777.rn.1	Fabp12	-0.830498	9.13233e-05
TC0100001108.rn.1	Cyp2t1	-1.41322	9.20564e-05
TC0500000683.rn.1	Rad23b	0.895103	9.20564e-05
TC1000004028.rn.1	Wipi1	-1.28879	9.20564e-05
TC1800000238.rn.1	LOC688637	1.05536	9.50998e-05
TC0400000992.rn.1	Fkbp9	-0.817215	0.000100359
TC1600000544.rn.1	Cdkn2aip	0.965297	0.000100359
TC0200002906.rn.1	Skiv2l2	0.784744	0.000103615
TC1000002096.rn.1	RGD7727783_1	1.17033	0.000106345
TC1100001768.rn.1	Pigz	0.615967	0.000106345
TC0500003247.rn.1	Slc35d1	0.840907	0.000107807
TC0600002151.rn.1	Ddx1	1.50617	0.000107807
TC0900000796.rn.1	Fastkd2	1.23162	0.000107807
TC1400000221.rn.1	Cnot6l	-1.22514	0.000107807
TC0300000638.rn.1	Upp2	-6.10102	0.000111682
TC1100001044.rn.1	Ube2v2	1.01152	0.000112811
TC1800001863.rn.1	Matr3	0.54521	0.000114045
TC1900001556.rn.1	Mphosph6	1.32329	0.000120752
TC0200000322.rn.1	RGD1594381_1	1.299	0.000121028
TC1000004386.rn.1	Mfsd11	0.649456	0.000126525
TC1400000285.rn.1	Cox18	0.93303	0.000127718
TC0700002717.rn.1	Rab21	0.979182	0.000128162
TC0100007153.rn.1	Mrpl49	0.86709	0.000128509
TC0200001110.rn.1	Naa15	1.40163	0.000128509
TC0400003256.rn.1	Snrnp27	0.650037	0.000128509
TC0800002177.rn.1	Aplp2	-0.695599	0.000128509
TC0400001426.rn.1	Nr2c2	-0.94193	0.000128924
TC1500000491.rn.1	Ngdn	0.791208	0.000132702
TC0500004215.rn.1	Gltpd1	1.86836	0.000135541
TC0500002403.rn.1	Tstd3	1.6405	0.000139997
TC0700003701.rn.1	Tymp	-2.84095	0.000139997
TC0700001041.rn.1	Oxr1	-0.782299	0.000140514
TC1000000526.rn.1	Hnrnph1	1.12788	0.000141608
TC1100000887.rn.1	Tbccd1	1.61518	0.000142816
TC0300003120.rn.1	Prpf40a	0.744298	0.000145135
TC1000001539.rn.1	Mrpl45	0.770978	0.000145135
TC1000003428.rn.1	Ccl6	-1.25308	0.000145135
TC1400000237.rn.1	Ccni	-0.830955	0.000145135
TC0600003154.rn.1	Wars	1.76339	0.000148731
TC0700003679.rn.1	Alg12	2.02643	0.000148828
TC1100001970.rn.1	Ufd1l	1.2537	0.000148828
TC1500001565.rn.1	Ang2	-1.32681	0.000149638
TC0900000088.rn.1	Gtf2f1	1.58925	0.000151543
TC0200004481.rn.1	Stxbp3	-0.739045	0.000155133
TC0300005074.rn.1	Jmjd7	0.776075	0.00015566
TC0600000920.rn.1	Tmx1	0.778634	0.000157689
TC0400001617.rn.1	LOC680385	0.953111	0.000160697
TC0500001656.rn.1	Pafah2	1.27295	0.000160697
TC1000003978.rn.1	RGD1584081_1	0.851727	0.000160697
TC0900000619.rn.1	Mfsd6	-1.23023	0.000164674
TC0100002692.rn.1	Sec23ip	0.924152	0.000164773
TC0200001192.rn.1	Tm4sf4	1.23244	0.000164773
TC0500003772.rn.1	Wdtc1	-1.55296	0.000164773
TC1100000904.rn.1	RGD1559917_1	0.702002	0.000164773
TC0600000741.rn.1	Scfd1	1.7672	0.000165745
TC0300002453.rn.1	Pfdn4	0.840369	0.000168231
TC2000001164.rn.1	Ppil1	0.746397	0.000168347
TC1400001514.rn.1	Afm	-0.912554	0.000168763
TC0100007187.rn.1	Stip1	2.42884	0.000171126
TC0200002621.rn.1	Bhmt2	-1.26595	0.000171126
TC0400002949.rn.1	Ggct	1.30113	0.000172406
TC0900001930.rn.1	Osgepl1	0.577026	0.000175232
TC0200000139.rn.1	Acot12	-2.29897	0.000176999
TC0100006742.rn.1	Tial1	0.499903	0.000178119
TC1100000896.rn.1	Tra2b	1.27335	0.000178119
TC1500001853.rn.1	Gulo	-1.23254	0.000178119
TC0200003681.rn.1	Ufm1	1.12792	0.000181468
TC0500001536.rn.1	Bsdc1	-0.731495	0.000182105
TC0600003233.rn.1	RGD6502749_1	1.17724	0.000182105
TC0800000252.rn.1	Zfp872	1.02623	0.000182105
TC1000001607.rn.1	blawnee	1.06259	0.000182105
TC0100000020.rn.1	Nup43	0.80677	0.000182131
TC0200004653.rn.1	Larp7	0.96785	0.000184637
TC0400003241.rn.1	Dusp11	1.17497	0.000185437
TC0800000283.rn.1	2017-09-07	0.690657	0.000185437
TC1000004364.rn.1	Cdk12	0.66751	0.000185437
TC1900000419.rn.1	Abce1	1.15311	0.000185437
TC1000002076.rn.1	Mrpl12	1.1215	0.000188587
TC0100000233.rn.1	Enpp1	-1.38582	0.00018998
TC0100002613.rn.1	Cdipt	0.777032	0.000193559
TC0300001374.rn.1	Lgr4	-1.40482	0.000193559
TC0500003556.rn.1	Akirin1	0.613502	0.000193559
TC0600003083.rn.1	Serpina3c	-0.575688	0.000193559
TC1100000152.rn.1	Jam2	1.14592	0.000193559
TC0300000772.rn.1	Ssb	0.823074	0.000193996
TC0900000985.rn.1	Rhbdd1	1.00557	0.000193996
TC0400001790.rn.1	Mrpl51	1.12169	0.00019433
TC0600002395.rn.1	Dnajb9	0.85236	0.000197869
TC0200001583.rn.1	Pbxip1	-0.575901	0.000199874
TC1700000484.rn.1	Pxdc1	-1.3558	0.000199874
TC1100000479.rn.1	RGD1309751_1	1.7803	0.000200922
TC1000001449.rn.1	Lrrc59	1.87229	0.000202618
TC0900001852.rn.1	Txndc9	0.67945	0.0002029
TC1400001690.rn.1	Dcun1d4	-0.699386	0.000204392
TC0800003205.rn.1	Mrps22	1.25007	0.000207393
TC1000001710.rn.1	Nmt1	0.758871	0.000207393
TC0600000840.rn.1	Pnn	1.80366	0.000207464
TC0300002613.rn.1	Pcmtd2	-0.907081	0.000210926
TC0X00002536.rn.1	Tpm3-rs7	0.771237	0.000210926
TC0100002869.rn.1	Psmd13	1.13859	0.000213192
TC0700000392.rn.1	RGD7669318_1	1.00196	0.000213192
TC0400001306.rn.1	Tprkb	0.797724	0.000218265
TC0500001137.rn.1	Tmem59	-0.535156	0.000218265
TC0500000007.rn.1	LOC316484	1.42485	0.000218317
TC0800001253.rn.1	LOC501441 // Gabarapl2 // LOC100359937	-1.1394	0.000218317
TC0600003193.rn.1	Hsp90aa1	2.67247	0.00021887
TC0700002002.rn.1	Suox	-1.124	0.00021887
TC1100001790.rn.1	LOC100911374	-0.579962	0.00021887
TC0300003795.rn.1	RGD1560017_1	0.950632	0.000219764
TC2000000063.rn.1	Ppp1r11	0.805901	0.000220553
TC0100002896.rn.1	Eps8l2	-1.36462	0.000224602
TC0100003188.rn.1	Fads1	-3.49162	0.000224602
TC1300000876.rn.1	Cox20	0.94305	0.000224602
TC1400002122.rn.1	Drg1	1.14893	0.000224602
TC0800003249.rn.1	Pccb	-0.574852	0.000226278
TC1000002639.rn.1	Thg1l	0.789879	0.000226278
TC0700002135.rn.1	LOC690772	1.00824	0.000227782
TC2000001566.rn.1	Ddx50	0.537781	0.000227782
TC0300004081.rn.1	Cops2	0.568795	0.000228081
TC0X00000879.rn.1	RGD1549784_1	1.01313	0.000228375
TC1000002961.rn.1	Ulk2	-1.24559	0.000229685
TC0300001552.rn.1	Adal	0.873815	0.000232415
TC0900000789.rn.1	Eef1b2	1.0536	0.000232415
TC1300001514.rn.1	LOC688633	1.31228	0.000232415
TC2000000813.rn.1	Cdk19	-0.564324	0.000232415
TC0300000745.rn.1	RGD1564400_1	1.00098	0.000233393
TC0600002180.rn.1	Lpin1	-5.55984	0.000233393
TC0200002790.rn.1	Trappc13	0.830221	0.000234441
TC0200004221.rn.1	Prpf3	0.852895	0.000234441
TC0400003056.rn.1	Rmnd5a	-1.00014	0.000234441
TC0700001065.rn.1	Ebag9	0.679365	0.000234441
TC1700001918.rn.1	Psma2	1.09216	0.000234441
TC2000001639.rn.1	RGD1305214_1	0.661451	0.000234441
TC0100001154.rn.1	Dyrk1b	-0.827602	0.000238289
TC0100001191.rn.1	Hnrnpl	-0.684327	0.000238289
TC1500002143.rn.1	Naa16	0.813794	0.000238289
TC1000003241.rn.1	Serpinf1	-0.677506	0.00023856
TC1000004101.rn.1	Cd300lf	-1.06166	0.00023856
TC0200001196.rn.1	Rnf13	-0.801701	0.000241578
TC0600003195.rn.1	Hsp90aa1	2.9872	0.00024291
TCUn_KL568237v100000001.rn.1	LOC100909504	1.61606	0.00024291
TC0700001810.rn.1	Tmbim6	-0.638271	0.00024597
TC0100003106.rn.1	Sf1	0.700404	0.00024857
TC1400002119.rn.1	Depdc5	-0.745269	0.00024857
TC0400001886.rn.1	Gabarapl1	-1.4937	0.000251059
TC1000002398.rn.1	Tbl3	0.811042	0.000251059
TC1400001143.rn.1	Xpo1	1.22683	0.000251059
TC1500002479.rn.1	Setdb2	0.746343	0.000251059
TC1800001820.rn.1	Tshz1	-0.946866	0.000251059
TC2000000836.rn.1	Sesn1	-1.39285	0.000251059
TC0200004100.rn.1	Ints3	1.18155	0.000253995
TC0600000788.rn.1	Srp54a	1.09764	0.000253995
TC0500000119.rn.1	Sumo2l // Sumo2	0.68529	0.000256097
TC1000003880.rn.1	Ccdc43	0.545058	0.000256097
TC0600003498.rn.1	Colec11	-0.837274	0.000256872
TC1000001170.rn.1	Ift20	1.09149	0.000260559
TC1600001178.rn.1	Sh3bp5	-1.97601	0.000261401
TC0200000397.rn.1	LOC100362324	1.6178	0.000268016
TC0400003630.rn.1	Bms1	0.86341	0.000268016
TC0600002041.rn.1	Seli	-1.74989	0.000268016
TC0X00000371.rn.1	RGD1560997	1.36205	0.000268016
TC1000001933.rn.1	Mrps7	0.687703	0.000268016
TC1100000665.rn.1	Gtf2e1	0.89966	0.000268016
TC1800001010.rn.1	Usp14	1.26192	0.000268058
TC1000001649.rn.1	Coasy	-0.628817	0.000268152
TC0300004765.rn.1	Zfp335	0.625353	0.000270873
TC0500002841.rn.1	Ptgr1	-1.64623	0.000272877
TC0600002008.rn.1	Gckr	-1.84506	0.000272877
TC0800003160.rn.1	Pls1	-1.49493	0.000272877
TC2000001260.rn.1	Wdr4	0.59999	0.000272877
TC0300003797.rn.1	Eif3m	1.17283	0.0002733
TC1900001397.rn.1	Psmd7	0.931275	0.0002733
TC0900002302.rn.1	Farsb	1.95497	0.000277534
TC1500002075.rn.1	Cog3	0.772805	0.000277534
TC0600000017.rn.1	Ndufaf7	0.732626	0.000280318
TC1900000621.rn.1	Gabarapl2	-1.00486	0.000285305
TC0900001847.rn.1	Mitd1	0.920857	0.000288527
TC0300002691.rn.1	Rabl6	0.577229	0.000289204
TC0200000722.rn.1	Fam173b	0.728692	0.000290179
TC0100004504.rn.1	Mpc1	-1.02941	0.00029103
TC0X00001493.rn.1	Timm17b	-0.869632	0.000292774
TC1000002777.rn.1	Hspa4	1.11954	0.000292774
TC1400002282.rn.1	Pno1	1.29832	0.000292774
TC0100005378.rn.1	Rpl13a	0.667231	0.000293401
TC0400003829.rn.1	Fkbp4	1.86049	0.000294252
TC1000001098.rn.1	Gosr1	0.799736	0.000294252
TC1800001108.rn.1	Rnf125	-5.07845	0.000294252
TC0800000110.rn.1	Mre11a	0.54897	0.000296698
TC1800000039.rn.1	Riok3	0.566619	0.000297084
TC0100001555.rn.1	Htatip2	1.08105	0.000298669
TC1300002283.rn.1	2017-03-01	-1.5088	0.000303995
TC0400001597.rn.1	Atg7	0.46928	0.000304067
TC1400001191.rn.1	Mtif2	0.790941	0.000304067
TC1600000368.rn.1	Tma16	1.11034	0.000304526
TC0200001429.rn.1	Ppid	1.04825	0.00030681
TC1800000318.rn.1	Hars2	0.693453	0.00030681
TC1000004308.rn.1	LOC619574	0.714793	0.000308303
TC0800001788.rn.1	Nktr	0.753524	0.000308841
TC1000002246.rn.1	Pmm2	1.29215	0.000308841
TC1100001755.rn.1	Ubxn7	-0.54918	0.000309393
TC0400003889.rn.1	Magohb	1.1397	0.000309851
TC0600001681.rn.1	Esyt2	-0.566605	0.000312122
TC0400002852.rn.1	Tra2a	0.634016	0.000313014
TC1000003721.rn.1	Med24	0.453786	0.000318233
TC1400002338.rn.1	Ugp2	-1.50698	0.00031981
TC1700002005.rn.1	Ccny	-0.528715	0.00031981
TC1800000952.rn.1	Zadh2	-0.865376	0.00031981
TC0500003616.rn.1	Ago1	-0.792554	0.000322409
TC0700002795.rn.1	Cand1	0.661647	0.000322409
TC1100001670.rn.1	Rabl3	1.35718	0.000322839
TC1500001485.rn.1	Gch1	-1.01313	0.00032598
TC1800001201.rn.1	Rps27l3	0.829209	0.00032674
TC1400000789.rn.1	Man2b2	-0.842073	0.000331478
TC2000000466.rn.1	Gucd1	-1.71149	0.000331478
TC0500001889.rn.1	LOC691254	0.766647	0.000332159
TC0400003305.rn.1	Abtb1	-0.810344	0.000340805
TC2000001830.rn.1	Rpf2	1.54606	0.000343408
TC1100001892.rn.1	Dnajb11	1.88767	0.000343871
TC0X00000622.rn.1	Taf1	0.490015	0.000345143
TC0300004056.rn.1	Slc30a4	-0.641285	0.000348662
TC0100003833.rn.1	Shoc2	-0.725402	0.000353961
TC0100002801.rn.1	Glrx3	0.715961	0.000354525
TC1000001469.rn.1	Slc35b1	1.91712	0.000355696
TC0400000155.rn.1	Dnajc2	1.18501	0.000356402
TC1000004372.rn.1	G6pc	-5.45468	0.000364206
TC1600001523.rn.1	RGD1311747	0.470135	0.000365666
TC1700001162.rn.1	Fbp1	-0.60873	0.000365666
TC0300002495.rn.1	Pck1	-2.98166	0.000369173
TC1200001446.rn.1	Cct6a	1.4923	0.000369173
TC0900000054.rn.1	LOC690134	0.835029	0.000373809
TC0400003413.rn.1	Uba3	0.752917	0.000376074
TC0800000565.rn.1	Hyou1	2.95901	0.000380042
TC1200000453.rn.1	Wbscr16	0.741229	0.000380042
TC0300004128.rn.1	Anapc1	0.562908	0.000381592
TC1000002547.rn.1	Rars	1.41652	0.000381592
TC1000001277.rn.1	Heatr6	1.24742	0.000383435
TC0900000667.rn.1	Hspe1	1.58795	0.000384416
TC1100001468.rn.1	Abi3bp	-0.994495	0.00038694
TC1700000396.rn.1	Nol7	0.762788	0.00038694
TC0700000546.rn.1	Ube2n	0.894984	0.000388726
TC0500003074.rn.1	Rps6	0.799291	0.0004
TC0700001519.rn.1	Ccdc134	0.863574	0.000400315
TC0X00002698.rn.1	Phf6	0.54422	0.000401214
TC0900001460.rn.1	Dus3l	0.53409	0.000403482
TC0100003574.rn.1	Plce1	-1.04944	0.000412151
TC0500003136.rn.1	RGD1561150_1	1.07307	0.000412151
TC1500001323.rn.1	Thrb	-0.908751	0.000412151
TC1700000547.rn.1	Cdkal1	0.582249	0.000416192
TC0400000144.rn.1	Orc5	0.701115	0.000419213
TC0500002380.rn.1	Cpne3	-0.73017	0.000419213
TC0500002427.rn.1	Ufl1	0.858247	0.000419213
TC0600002788.rn.1	Slc10a1	-1.02854	0.000419213
TC1100001713.rn.1	Mylk	-1.03595	0.000419213
TC1200000977.rn.1	Hsph1	3.45224	0.000419213
TC1700001793.rn.1	Slc17a2	-1.75664	0.000419213
TC0200001540.rn.1	Cct3	1.32714	0.000420688
TC1100000632.rn.1	Poglut1	0.621453	0.000421388
TC0200004060.rn.1	Mtx1	0.785467	0.000424347
TC0500001774.rn.1	Emc1	0.689413	0.000424874
TC0400002587.rn.1	Tnpo3	0.539106	0.000428409
TC0700002000.rn.1	Erbb3	-1.72529	0.000428409
TC1000000227.rn.1	Spsb3	0.719121	0.000431527
TC1700002280.rn.1	RGD1564552	0.865393	0.000432748
TC1500002487.rn.1	Itm2b	-0.494345	0.000433449
TC0200000305.rn.1	RGD1305356_1	0.8653	0.000434398
TC0X00001649.rn.1	Ctps2	-0.751087	0.000435635
TC1000000950.rn.1	Asgr2	-0.630622	0.000438183
TC1900001462.rn.1	Aars	1.28641	0.000438183
TC0800000743.rn.1	Hykk	-2.85186	0.000439742
TC0800002912.rn.1	LOC691849	-0.608591	0.000440447
TC0200001749.rn.1	Hist2h2be	1.01072	0.000441092
TC1300000286.rn.1	Snrpe	0.475352	0.000445545
TC0500000018.rn.1	Tceb1	0.501683	0.000445993
TC0300003771.rn.1	Nat10	1.09372	0.000451173
TC1400001695.rn.1	Ociad1	0.590221	0.000454051
TC0200000905.rn.1	Slc2a2	-1.40913	0.000455109
TC0300000957.rn.1	Zc3h15	0.760867	0.000455109
TC0400003252.rn.1	LOC684976	0.775806	0.000455109
TC1600001165.rn.1	Spcs1	0.83606	0.000455109
TC1600000806.rn.1	Hgsnat	-0.631018	0.000464046
TC0X00002358.rn.1	Upf3b	0.953434	0.000473317
TC1000004360.rn.1	Ddx52	0.839618	0.000473317
TC1900001046.rn.1	RGD7746684_1	0.776072	0.000473317
TC0600000038.rn.1	Galm	-1.04546	0.000474563
TC0300000981.rn.1	Ssrp1	0.586005	0.000475321
TC0400002218.rn.1	Psmc2	1.29659	0.000475411
TC1000003819.rn.1	Fam134c	-0.528738	0.000475411
TC0X00001306.rn.1	Naa10	0.596436	0.000477911
TC1400000847.rn.1	Slbp	-0.490821	0.000479952
TC0300001702.rn.1	Sirpa	2.41939	0.000484206
TC0400001561.rn.1	Thumpd3	0.993902	0.000489094
TC0700000190.rn.1	Btbd2	-1.08717	0.000490926
TC0100007363.rn.1	RGD1311863	0.665422	0.000492077
TC0100005188.rn.1	RGD1563307	0.907511	0.000506698
TC0300001887.rn.1	Sec23b	1.9634	0.000506698
TC1600001162.rn.1	Itih1	-0.442483	0.000508498
TC1000000139.rn.1	Cdip1	-0.649398	0.000520126
TC1700002359.rn.1	Acbd5	-0.679582	0.000522187
TC0100003827.rn.1	Smc3	0.563844	0.000525214
TC0400002014.rn.1	Golt1b	0.902824	0.000525214
TC0700000691.rn.1	Krr1	0.877251	0.000525214
TC0700001486.rn.1	Adsl	1.0705	0.000525214
TC0800000036.rn.1	Dcun1d5	0.473295	0.000525214
TC0X00002114.rn.1	M6pr // LOC100909548	0.599388	0.000525214
TC1000002921.rn.1	Flcn	-0.825432	0.000525214
TC0100006525.rn.1	LOC308950	1.40449	0.000530829
TC0700001494.rn.1	Xpnpep3	1.25507	0.000535264
TC0400003275.rn.1	Isy1	0.528236	0.00053683
TC0200002591.rn.1	Zcchc9	0.635398	0.000540853
TC0400001061.rn.1	Smarcad1	0.638273	0.000540853
TC0700000888.rn.1	B4galnt1	-1.44443	0.000540853
TC0700001438.rn.1	Gcat	-1.19193	0.000540853
TC0100003329.rn.1	Pcsk5	1.07861	0.000542801
TC0100004070.rn.1	Ccdc28a	-0.99078	0.000542959
TC1700002357.rn.1	Yme1l1	0.620298	0.000549542
TC0300002661.rn.1	Tubb4b	1.98799	0.000551395
TC0X00000580.rn.1	Yipf6	0.704826	0.000555312
TC1300002159.rn.1	Rrp15	1.04126	0.000556075
TC0300001372.rn.1	Lin7c	0.789007	0.000557746
TC0400000259.rn.1	Ewsr1 // LOC100912481	1.138	0.000557746
TC0700004043.rn.1	Pa2g4	1.1324	0.000557746
TC0900002309.rn.1	Hdac1l	0.670447	0.000557746
TC1300001876.rn.1	Uap1	0.890662	0.000557746
TC1700001701.rn.1	Vma21 // LOC100912594	0.538445	0.000557746
TC2000001201.rn.1	LOC294154	-0.690558	0.000557746
TC1000003453.rn.1	Usp32	-0.562899	0.000557756
TC2000000101.rn.1	Mrps18b	1.75001	0.000558301
TC0800003274.rn.1	RGD1310507	-0.646424	0.000565562
TC0600000972.rn.1	Mnat1	0.761903	0.000565985
TC0500001771.rn.1	Akr7a2	-0.905081	0.000566169
TC1700001316.rn.1	Tmed9	1.07922	0.000566626
TC0600002011.rn.1	Nrbp1	-0.651257	0.000566703
TC0600002917.rn.1	Snw1	0.61377	0.000571075
TC0100002766.rn.1	Edrf1	1.09357	0.000571811
TC0100002750.rn.1	Lhpp	-0.91923	0.000572682
TC0600003092.rn.1	Clmn	-1.13292	0.000572682
TC1000000569.rn.1	Skp1	0.566571	0.000572682
TC0600001142.rn.1	Rbm25	1.22417	0.000573838
TC0X00000945.rn.1	Rnf128	-0.813291	0.000577277
TC0600003471.rn.1	Cwf19l2	0.5711	0.000580936
TC0X00001312.rn.1	Idh3g	0.755087	0.000580936
TC0200003672.rn.1	Cog6	0.734	0.000584391
TC0700002785.rn.1	Dyrk2	-0.735235	0.000586292
TC0200002200.rn.1	Casp6	-0.872076	0.000588963
TC0300000287.rn.1	Hspa5	1.29632	0.000588963
TC0400000702.rn.1	Ssbp1	0.782321	0.000588963
TC0900000865.rn.1	Xrcc5	1.03457	0.000588963
TC1600001870.rn.1	Ppapdc1b	1.20019	0.000588963
TC0700004053.rn.1	Rab11b	-0.92234	0.000593278
TC0600002004.rn.1	Gpn1	0.517551	0.000594695
TC0100002768.rn.1	Bccip	0.6917	0.000596851
TC0X00001556.rn.1	Gnl3l	0.920403	0.000602
TC1000004379.rn.1	RGD7565702_1	0.906823	0.000602
TC0100006298.rn.1	Rrp8	0.927734	0.000603026
TC0100003007.rn.1	Pc	-1.17825	0.0006053
TC0200000256.rn.1	Mrps27	0.805414	0.000606444
TC0200001516.rn.1	LOC680772	1.30026	0.000606444
TC0X00000334.rn.1	Txlng	0.739309	0.000606444
TC1400000049.rn.1	Fam69a	-1.10811	0.000606444
TC0100001896.rn.1	Sh3gl3	-0.71163	0.000610357
TC0100006024.rn.1	l7Rn6	0.860816	0.000611241
TC1400001836.rn.1	RGD1589913_1	1.00523	0.000611951
TC1800001628.rn.1	Ptpn2	0.808836	0.00061379
TC0800001119.rn.1	Leo1	0.667752	0.000617426
TC0200000586.rn.1	Zfr	0.817942	0.000619287
TC0400001299.rn.1	Tprkb	0.838641	0.000619287
TC0400001619.rn.1	Fam21c	-0.594585	0.000622333
TC0100008108.rn.1	Egln2	-0.412612	0.000624407
TC0200001876.rn.1	Csde1	0.617097	0.000627553
TC0600002046.rn.1	Rab10	0.599856	0.000628242
TC0500003334.rn.1	Prpf38a	0.806412	0.000635378
TC0400000288.rn.1	Mterf	0.958203	0.000636055
TC1600000875.rn.1	Smim19	-0.581562	0.000638489
TC0800000242.rn.1	LOC100361444	2.68474	0.000642294
TC1600001345.rn.1	Rab8a	0.834332	0.000646424
TC0200003206.rn.1	2017-03-06	-1.48675	0.000648577
TC1000002404.rn.1	Nubp2	0.984766	0.000655449
TC1400000368.rn.1	Igfbp7	-0.773616	0.000655583
TC0600002017.rn.1	Cad	1.32566	0.000659146
TC0700001888.rn.1	Krt18	2.37378	0.000659836
TC1000001004.rn.1	Mybbp1a	2.10981	0.000664251
TC1000000226.rn.1	Igfals	-1.99	0.000664543
TC0400003464.rn.1	Shq1	0.910641	0.00066869
TC0100007603.rn.1	Pank1	-1.76031	0.000670506
TC0X00001303.rn.1	RGD6493784_1	0.706146	0.000670506
TC0X00002198.rn.1	Zmat1	-0.688328	0.000672223
TC1000004420.rn.1	Ccdc47	0.769931	0.000672223
TC0600002657.rn.1	Trmt5	0.534353	0.000673458
TC1000003947.rn.1	Ftsj3	2.02008	0.000673458
TC0700003363.rn.1	Top1mt	-0.374455	0.000677451
TC0100004936.rn.1	Tomm40	1.97204	0.000680961
TC0100008008.rn.1	Qk	-0.545656	0.000680961
TC0200001986.rn.1	Psma5	1.13009	0.000680961
TC0200004189.rn.1	Selenbp1	-1.28915	0.000680961
TC0400000004.rn.1	Insig1	-3.43802	0.000680961
TC0700002254.rn.1	Cyp4f1	-1.08616	0.000680961
TC0700003601.rn.1	Ttll12	0.695512	0.000680961
TC0X00001559.rn.1	Tsr2	0.952832	0.000680961
TC0Y00000006.rn.1	Eif2s3y	0.576023	0.000680961
TC1100001405.rn.1	Prdm15	0.494978	0.000680961
TC1400000179.rn.1	Sec31a	1.11145	0.000680961
TC1500000708.rn.1	Pinx1	1.29579	0.000680961
TC0300002587.rn.1	Arfgap1	0.475231	0.00068402
TC0700003524.rn.1	Rpl3	1.02705	0.000684502
TC1100001023.rn.1	Sdf2l1	0.960374	0.000685935
TC2000000460.rn.1	Cabin1	0.463074	0.000685935
TC1700002328.rn.1	6720489N17Rik	1.04138	0.000687766
TC1100001911.rn.1	Polr2h	0.729119	0.000688181
TC2000000155.rn.1	Atf6b	0.575815	0.000688181
TC0600000130.rn.1	Prkce	-0.618016	0.000697475
TC0900001822.rn.1	Ankrd39	0.393761	0.000697475
TC0500003544.rn.1	Ppie	0.428727	0.000705448
TC0100002352.rn.1	Zfp143	0.891503	0.000710021
TC0300001867.rn.1	Snrpb2	0.400448	0.000710021
TC0700003181.rn.1	Fbxo32	-1.28961	0.000710021
TC1700002361.rn.1	Pdss1	0.752476	0.000710021
TC0700002119.rn.1	Dapk3	0.561194	0.000710425
TC0800000579.rn.1	Ift46	-0.699575	0.000710425
TC0X00002654.rn.1	Bgn	-1.23873	0.000714519
TC1700001765.rn.1	Gpld1	-1.22976	0.000716671
TC1200001464.rn.1	Ran	0.719885	0.000717167
TC1100001723.rn.1	Itgb5	-0.992095	0.00071791
TC0100008129.rn.1	Psma1	1.07925	0.000718029
TC0X00001380.rn.1	Uba1	0.556257	0.000718029
TC0X00002523.rn.1	Atp11c	-1.61457	0.000718029
TC1600001628.rn.1	Rwdd4	1.07295	0.000718029
TC1500000196.rn.1	Psmc6	0.924042	0.000739115
TC0200000689.rn.1	Ankh	-1.82288	0.000739262
TC0200002280.rn.1	Lamtor3	0.771792	0.000739262
TC0200002286.rn.1	Trmt10a	0.393094	0.000739262
TC0200004038.rn.1	Lmna	0.847672	0.000739262
TC0300002179.rn.1	Ctnnbl1	0.741874	0.000739262
TC0700002428.rn.1	Chpt1	0.879094	0.000739262
TC0900000703.rn.1	Nif3l1	0.609423	0.000739262
TC1700000069.rn.1	Zcchc6	-1.17973	0.000739262
TC0800002772.rn.1	Ptplad1	1.53313	0.000752581
TC0800001331.rn.1	Tfdp2	-0.622146	0.000759749
TC0600001239.rn.1	Ahsa1	1.58924	0.00076159
TC1000003710.rn.1	Pgap3	0.704278	0.000766023
TC1300000777.rn.1	Copa	1.14836	0.000766023
TC0700003079.rn.1	Nudcd1	1.07256	0.000766336
TC0800002874.rn.1	Lipc	-1.09545	0.000770475
TC0300002898.rn.1	Zbtb43	-0.728748	0.000773588
TC0800003327.rn.1	Tex264	-0.673002	0.000773588
TC1000003868.rn.1	Slc25a39	-0.539475	0.000773588
TC1300001751.rn.1	Prdx6	0.612342	0.000773631
TC1100000895.rn.1	Psme3	0.871847	0.000773708
TC1400001184.rn.1	Smek2	0.644384	0.000775105
TC0100004886.rn.1	Ppp5c	0.518411	0.000775525
TC0900000186.rn.1	Bysl	1.80739	0.000775525
TC1500001996.rn.1	Bmp1	-0.858434	0.000775525
TC0500001293.rn.1	Tmem53	-0.968619	0.000776463
TC1000000422.rn.1	RGD1562125	0.687397	0.000779337
TC0900000853.rn.1	Atic	1.03398	0.000792255
TC0100007756.rn.1	Cpn1	-1.12931	0.000792981
TC0100001544.rn.1	Nav2	1.61304	0.00080335
TC0300000936.rn.1	Ssfa2	-0.521965	0.000806902
TC0400001658.rn.1	Hnrnpf	0.671894	0.00080766
TC0100005948.rn.1	Cemip	0.916632	0.000807776
TC0100007704.rn.1	Rrp12	1.53522	0.000807776
TC0500002599.rn.1	Vcp	0.51746	0.000807776
TC1000004341.rn.1	Wdr24	0.79671	0.000807776
TC1900001076.rn.1	Rbl2	-1.13258	0.000808736
TSUnmapped00000098.rn.1	Tuba1c	1.76469	0.000808736
TC0200002137.rn.1	Casp6	-0.886349	0.00081713
TC0X00001387.rn.1	Rp2	0.452026	0.000818429
TC0X00001435.rn.1	Ddx3x	0.88018	0.000820312
TC1100001447.rn.1	Cpox	0.82495	0.000820312
TC1300001036.rn.1	Angel2	0.730809	0.000823599
TC0800002646.rn.1	Islr	-1.70176	0.00082777
TC1300000202.rn.1	Ubxn4	0.636183	0.00082777
TC0200003747.rn.1	Serp1	0.980409	0.000830695
TC0500001878.rn.1	RGD6501160_1	0.824679	0.000830695
TC1000000983.rn.1	Mis12	0.903368	0.00083295
TC1500000835.rn.1	Esd	0.765159	0.00083349
TC0200004264.rn.1	Polr3c	0.756062	0.000833491
TC0100003084.rn.1	Syvn1	1.26177	0.000833826
TC0200004177.rn.1	Selenbp1	-1.24675	0.000833863
TC0500001316.rn.1	Med8	0.746389	0.000834105
TC1700001021.rn.1	Hspa14	0.810666	0.00083475
TC1300001776.rn.1	Fmo1	-1.57497	0.000835687
TC0500003650.rn.1	Zfp362	-0.506407	0.000845101
TC0X00001151.rn.1	Rbmx2	0.746643	0.000853838
TC0300000872.rn.1	Mtx2	0.451341	0.000859102
TC1100000250.rn.1	Ifnar1	-0.603512	0.000861281
TC0100007572.rn.1	Asah2	-0.646347	0.00086281
TC0600003008.rn.1	Foxn3	-1.5993	0.000865004
TC0200001258.rn.1	Gmps	1.03368	0.000865068
TC0400001381.rn.1	Txnrd3	-1.41448	0.000868917
TC0100005882.rn.1	Furin	-0.809167	0.000874345
TC0X00001498.rn.1	Gripap1	0.413752	0.000874345
TC1000000517.rn.1	RGD1564036	-1.03903	0.000874345
TC1400001255.rn.1	Rpl5	0.699435	0.000879074
TC0300001580.rn.1	Eif3j	1.0485	0.000885035
TC0400004126.rn.1	Ipo8	0.747547	0.000893759
TC0500002648.rn.1	LOC100359916	0.724824	0.000893759
TC0700000447.rn.1	Igf1	-1.02452	0.000895654
TC0100006799.rn.1	Mettl10	0.491999	0.000897126
TC1700001698.rn.1	Vma21 // LOC100912478	0.518263	0.000900917
TC0100003207.rn.1	Vps37c // LOC100910929	0.492738	0.000902085
TC0700001931.rn.1	Hnrnpa1	1.09043	0.000902085
TC1500001577.rn.1	Ndrg2	-1.28132	0.000902085
TC0800000661.rn.1	Zw10	0.553054	0.000903402
TC0400000698.rn.1	Agk	0.656165	0.000905874
TC0100007398.rn.1	Gda	1.31327	0.000912566
TC0X00001304.rn.1	Hcfc1	0.704681	0.000912566
TC0200000329.rn.1	Dimt1	0.452793	0.000916149
TC0300001135.rn.1	Arfgap2	1.22339	0.000916202
TC0300001583.rn.1	B2m	-0.474212	0.000916202
TC1300000933.rn.1	Srp9	0.605392	0.000916202
TC1400000959.rn.1	Ccm2	-0.423805	0.000916202
TC1500001777.rn.1	RGD7745599_1	0.54683	0.000916202
TC0500000428.rn.1	Rars2	0.812383	0.000917827
TC0500003013.rn.1	Hspa8 // LOC689955	1.38494	0.000917827
TC0100005156.rn.1	Psenen	-0.527543	0.000924365
TC0100003253.rn.1	Glyat	-1.32043	0.000925248
TC0100008034.rn.1	Zfp790	0.653318	0.000925248
TC0200003845.rn.1	Kpna4	0.709836	0.000925248
TC0500001168.rn.1	Zcchc11	-1.22714	0.000925248
TC0900000503.rn.1	Eif5b	0.977747	0.000925248
TC1300001605.rn.1	Prg4	2.91404	0.000925248
TC0800000259.rn.1	Bbs9	-0.60948	0.000925312
TC0700003213.rn.1	RGD1564420	-0.478503	0.000929578
TC0700001487.rn.1	Srek1ip1	0.776271	0.00093173
TC1100002049.rn.1	Naa50	1.18687	0.00093173
TC0100002601.rn.1	Mapk3	-0.478596	0.000946803
TC0600001120.rn.1	Pcnx	-0.770831	0.000946803
TC1100000464.rn.1	LOC680593	0.849415	0.000946803
TC1900000607.rn.1	Sf3b3	0.747951	0.000946803
TC1900001022.rn.1	Ogfod1	1.68455	0.000946986
TC1500001676.rn.1	Acin1	0.575198	0.000954648
TC1900000364.rn.1	RGD6497922_1	0.798356	0.000954648
TC0200004483.rn.1	Prpf38b	0.746102	0.000968356
TC0700001128.rn.1	Col14a1	-1.09613	0.00097632
TC1900000465.rn.1	Ces4a	-1.03938	0.000981459
TC0100001556.rn.1	Prmt3	1.41163	0.000987703
TC1200000515.rn.1	Gusb	-0.515738	0.000996641
TC0700001411.rn.1	Csf2rb	1.25084	0.00100115
TC0100003587.rn.1	Cyp2c24 // LOC100361492	2.47895	0.00100492
TC1800001210.rn.1	Stard4	-2.35296	0.00100492
TC0500003532.rn.1	LOC680700	0.862513	0.00100686
TC1200001652.rn.1	Rbm19	0.88638	0.00101769
TC0500003790.rn.1	Rps6ka1	-0.761204	0.00102386
TC0300002002.rn.1	Nsfl1c	0.928915	0.00102484
TC0700003170.rn.1	Derl1	0.593237	0.00102484
TC0100004640.rn.1	Rps9	0.775438	0.00102507
TC0900001674.rn.1	Mut	-0.773544	0.00102507
TC0300003989.rn.1	Rpap1	0.530889	0.0010253
TC0400001689.rn.1	Cecr2	-1.60624	0.0010253
TC0400001788.rn.1	Nop2	1.43065	0.0010253
TC0X00002677.rn.1	Rbmx	0.727221	0.0010253
TC0500003789.rn.1	RGD1562725	1.27553	0.00102667
TC0200004494.rn.1	Ntng1	-1.04646	0.00102878
TC1600000746.rn.1	Mak16	1.09919	0.00102878
TC1200001057.rn.1	Rpl21	0.560375	0.00105105
TC0500003032.rn.1	Zdhhc21	0.726934	0.00105421
TC0700001496.rn.1	Rbx1	0.712625	0.00105421
TC1000000010.rn.1	Fopnl	0.712288	0.00105421
TC1500000903.rn.1	Mtrf1	0.816345	0.00105421
TC0900001096.rn.1	Spp2	-0.585622	0.00106051
TC0700003082.rn.1	RGD6502004_1	1.07898	0.00106059
TC0900001653.rn.1	Cyp39a1	-1.14855	0.00106059
TC0500002927.rn.1	RGD1561195	0.652405	0.00106192
TC0600003497.rn.1	Mapre3	-1.13337	0.00106192
TC0X00001867.rn.1	Eif2s3x	0.692571	0.00106192
TC0300002304.rn.1	Pcif1	-0.67098	0.0010717
TC1200000898.rn.1	N4bp2l1	-1.50311	0.00107192
TC1100001593.rn.1	RGD7711915_1	1.27629	0.00107824
TC0100007051.rn.1	RGD1307603	-2.70387	0.00107906
TC0600000208.rn.1	Fam98a	1.19756	0.00107984
TC1900001053.rn.1	Mmp2	-0.758016	0.00108046
TC1200000276.rn.1	Ttyh3	-0.817882	0.00108705
TC0X00001967.rn.1	RGD1598094_1	1.088	0.00108865
TC0400001517.rn.1	LOC500277	0.676532	0.00109038
TC0200002258.rn.1	Ube2d3	0.393077	0.00109331
TC1700001591.rn.1	Bmp6	-0.588964	0.00109364
TC1000002905.rn.1	Arf1	0.606556	0.00110026
TC0100006538.rn.1	Cdr2	0.945095	0.00110643
TC1100000375.rn.1	Nsun3 // LOC100365826	1.11213	0.00110643
TC0100004069.rn.1	Ect2l	0.839797	0.00110684
TC0600000398.rn.1	Pum2	-0.58667	0.00110684
TC0300004366.rn.1	LOC366215	1.21372	0.00111054
TC1000003336.rn.1	Sarm1	2.65069	0.00111054
TC1000001787.rn.1	Psmc5	1.11784	0.00111806
TC1600000770.rn.1	Rpl13a-ps1	0.721886	0.00112274
TC0800000744.rn.1	Psma4	0.83387	0.00112397
TC0900000219.rn.1	Klc4	-0.415308	0.00113521
TC0100007107.rn.1	Sf3b2	0.664717	0.00113542
TC0400002402.rn.1	Pon1	-0.501098	0.00113947
TC0500001597.rn.1	Taf12	0.751895	0.00113947
TC1400000974.rn.1	Igfbp1	-4.28949	0.00113947
TC1100001666.rn.1	Fstl1	-0.693248	0.00114174
TC1200000787.rn.1	Acads	-0.674898	0.00114461
TC1400002160.rn.1	Ewsr1	0.874315	0.00114753
TC1500001911.rn.1	Mtmr9	0.402134	0.00114857
TC0100006296.rn.1	Arfip2	1.0748	0.00115183
TC0X00002680.rn.1	Elk1	-0.522842	0.00115358
TC0200003208.rn.1	Cct5	0.93094	0.00117219
TC0600000792.rn.1	Psma6	0.854292	0.00117219
TC0300000035.rn.1	Entpd8	-1.51306	0.0011753
TC0900002712.rn.1	RGD1308143	-0.934038	0.00117952
TSUnmapped00000100.rn.1	Arf3	-0.609748	0.00117952
TC0300002131.rn.1	Ergic3	-0.627587	0.0011813
TC0300003915.rn.1	Aqr	0.452702	0.0011813
TC0500001032.rn.1	Usp1	0.723598	0.0011813
TC0900001440.rn.1	Emr1	-1.11212	0.0011813
TC1000003679.rn.1	Kpnb1	0.714526	0.0011813
TC1300001623.rn.1	LOC688776	1.03174	0.0011813
TC1900001616.rn.1	RGD1561676	0.461167	0.0011832
TC0X00000210.rn.1	LOC100361713	0.831875	0.00118358
TC2000001570.rn.1	Ccar1	0.704761	0.00118358
TC1500001279.rn.1	Nudt13	0.888773	0.0011873
TC0300002920.rn.1	Psmd5	0.804591	0.00119317
TC0300004261.rn.1	Mkks	0.646979	0.00119317
TC0300004714.rn.1	Serinc3	-0.603888	0.00119317
TC0500001989.rn.1	Dnajc11	1.49184	0.00119317
TC0600002438.rn.1	Heatr5a	0.440477	0.00119317
TC1300002116.rn.1	Disp1	1.22403	0.00119317
TC1400001083.rn.1	Rab1a	0.736333	0.00119317
TC1600001342.rn.1	Ap1m1	0.935766	0.00119317
TC1700001841.rn.1	RGD1559149	0.870966	0.00119317
TC1900000257.rn.1	Dnaja2	0.470378	0.00119317
TC0100004680.rn.1	Zfp128	0.702183	0.00119798
TC1000000664.rn.1	Mrpl22	0.467457	0.00119798
TC1400001458.rn.1	Ccng2	-1.93012	0.00119933
TC0900001994.rn.1	Hspd1	1.42964	0.00120816
TC1000002689.rn.1	Hnrnpab	0.971482	0.00120816
TC0400003930.rn.1	Lrp6	-1.01409	0.00121269
TC0100003098.rn.1	Atg2a	-1.16901	0.00121364
TC1300002059.rn.1	Adck3	-3.46296	0.00121449
TC0500000442.rn.1	LOC688867	0.738857	0.00121473
TC1000004250.rn.1	Enthd2	0.42764	0.00121596
TC0200003027.rn.1	Osmr	3.69418	0.00121988
TC0600002530.rn.1	LOC500654	1.45634	0.00123562
TC0800000747.rn.1	Fbxo22	0.691252	0.00123562
TC0800003273.rn.1	RGD1310507	-0.519452	0.00124841
TC0500002602.rn.1	Stoml2	0.560196	0.00125161
TC1000003174.rn.1	Slc13a5	1.66302	0.00125161
TC1000000722.rn.1	Jmjd4	0.701117	0.00125555
TC0300004437.rn.1	Abhd12	-0.374135	0.00126022
TC1000002911.rn.1	Zfp496	-0.62476	0.00126022
TC2000000619.rn.1	RGD2321862_1	0.924604	0.0012619
TC1700001917.rn.1	RGD1308147	0.564314	0.00126237
TC1400000918.rn.1	Ap1b1	0.68046	0.00126412
TC1600001707.rn.1	Slc7a2	-1.77873	0.00127393
TC0X00000225.rn.1	Hsd17b10	-0.569462	0.00128364
TC2000000630.rn.1	Ranbp2	0.631765	0.00128662
TC1100001941.rn.1	Eif2b5	0.697534	0.0012932
TC0100003629.rn.1	Hoga1	-1.08089	0.00129475
TSUnmapped00000151.rn.1	Rps27a	0.791553	0.00129833
TC0600001098.rn.1	Slc39a9	0.597603	0.0013012
TC0800001799.rn.1	Snrk	-0.530918	0.0013012
TC1000000858.rn.1	Tmem220	-0.823227	0.0013012
TC1000003476.rn.1	Ypel2	-1.66491	0.0013012
TC1100000897.rn.1	LOC100360611	0.841433	0.00130379
TC0600001413.rn.1	Rpl6	1.1202	0.00130486
TC0100006684.rn.1	Mvp	0.999537	0.00130581
TC1000001650.rn.1	Mlx	0.634892	0.00130581
TC1200001223.rn.1	Akap17a	0.426045	0.00130581
TC1300001826.rn.1	Iqwd1	-1.3016	0.00130581
TC1400001045.rn.1	Egfr	-1.81684	0.00130581
TC2000001123.rn.1	Vps52	0.617278	0.00130581
TC0100004319.rn.1	Nsun2	0.920294	0.0013118
TC1600000216.rn.1	Mat1a	-0.975959	0.00132305
TC0800000943.rn.1	Spg21	-1.05402	0.0013302
TC1000001818.rn.1	RGD1359290	0.67168	0.00133583
TC0200002271.rn.1	Emcn	-0.921741	0.00133912
TC0300004202.rn.1	RGD1564425	0.742588	0.00133917
TC1400000891.rn.1	Sec14l4	-1.54624	0.00133917
TC0900002506.rn.1	Stk25	-0.424057	0.00134035
TC0400002062.rn.1	Fgfr1op2	0.631049	0.00135545
TC0700000884.rn.1	Mettl1	1.3802	0.00135667
TC0100003763.rn.1	Pdcd11	1.02886	0.00135735
TSUnmapped00000002.rn.1	Tpm3	0.978033	0.00136717
TC1900000468.rn.1	RGD621098	-1.22023	0.00137041
TC0600002144.rn.1	RGD1565679	0.548993	0.00137341
TC0900001043.rn.1	Psmd1	0.854511	0.00137679
TC1800000206.rn.1	Pik3c3	-0.564132	0.00138421
TC0500001266.rn.1	Gpbp1l1	-0.429796	0.00139245
TC1400001322.rn.1	Spp1	2.00599	0.00139245
TC1900001460.rn.1	Pdpr	-0.631612	0.00140496
TC0700002747.rn.1	Cct2	1.2667	0.00140891
TC0900002464.rn.1	Per2	1.67445	0.00141128
TC0700003577.rn.1	Cyp2d1	-0.906846	0.00141349
TC0X00001488.rn.1	Timm17b	-0.654524	0.00141376
TC0X00000015.rn.1	RGD1559566 // LOC100911472	0.528584	0.00141692
TC0400001934.rn.1	Ddx47	0.412096	0.00142966
TC1500001783.rn.1	Lats2	-0.58338	0.00143508
TC1700000917.rn.1	Fam208b	0.769887	0.00143508
TC0700001057.rn.1	Emc2	0.792654	0.00143686
TC1000002747.rn.1	Hnrnpab	0.790031	0.00143686
TC1800000319.rn.1	Zmat2	0.793193	0.00143686
TC0500003595.rn.1	HSP90.0	1.63591	0.00144186
TC1900001172.rn.1	Tecr	-1.10174	0.00144186
TC0100003817.rn.1	Mxi1	-0.492442	0.0014461
TC0700004069.rn.1	Fkbp11	1.04057	0.0014461
TC0X00002070.rn.1	RGD1566265	0.838882	0.00144877
TC0200002183.rn.1	RGD1562808_1	0.500723	0.00144952
TC0200002187.rn.1	RGD6496840_1	0.500723	0.00144952
TC0200002193.rn.1	RGD6496318_1	0.500723	0.00144952
TC0800001027.rn.1	Ice2	0.505893	0.00144952
TC0X00002398.rn.1	Thoc2	0.660493	0.00144952
TC1100000798.rn.1	Lsg1	0.671947	0.00145756
TC0400001524.rn.1	Trnt1	0.830068	0.00145767
TC0700001844.rn.1	Letmd1	0.538644	0.00147498
TC0100003374.rn.1	Klf9	-1.67356	0.00147516
TC1000003178.rn.1	Smtnl2	1.09099	0.00148286
TC0800000914.rn.1	Rpl4	0.704595	0.00148581
TC1700002356.rn.1	Yme1l1	0.537393	0.00149736
TC1200000310.rn.1	RGD1308908_2	0.762377	0.00150008
TC0800000050.rn.1	Tmem123	-0.683979	0.00151809
TC1300001548.rn.1	Cdc73	0.724607	0.00151809
TC0100002526.rn.1	Ubfd1	0.625124	0.00151854
TC0600001676.rn.1	Zfp386	0.952792	0.00151854
TC0800000214.rn.1	Icam1	1.06273	0.00151854
TC1600000509.rn.1	RGD6494914_1	0.658005	0.00151854
TC0200001098.rn.1	RGD1561841	0.903147	0.0015225
TC1100001930.rn.1	Polr2h	0.640392	0.0015225
TC0100005100.rn.1	Spint2	-0.65813	0.00152438
TC0300000812.rn.1	Pdk1	-0.758992	0.00153008
TC0600001814.rn.1	Thada	0.627289	0.00153008
TC0700003964.rn.1	Spryd3	0.630618	0.00153008
TC0X00002662.rn.1	RGD2323526_2	0.530775	0.00153008
TC1000002734.rn.1	LOC690675	1.33455	0.00153008
TC0600000949.rn.1	Ppm1a	-0.386008	0.00154608
TC1000003089.rn.1	Eif4a1	0.768683	0.00154608
TC1500001800.rn.1	RGD1559574	0.772846	0.00154608
TC1800001546.rn.1	Fbxo38	-0.398206	0.00154608
TC0200002452.rn.1	Negr1	-0.679472	0.00155075
TC0700001354.rn.1	Fam203a	0.650492	0.00155075
TC0X00001107.rn.1	Stag2	-0.660968	0.00155075
TC1000000048.rn.1	Cpped1	-0.798453	0.00155075
TC0100005851.rn.1	Snrpep2	0.619812	0.00155306
TC0700000221.rn.1	R3hdm4	-0.652103	0.00156797
TC0300002112.rn.1	Itch	-1.1213	0.00157503
TC0900000164.rn.1	Nfya	0.78019	0.00157503
TC1500000244.rn.1	Lgals3	1.00343	0.00157503
TC1200001120.rn.1	Kdelr2	1.13121	0.00157616
TC1000000716.rn.1	Mrpl55	0.607468	0.00157803
TC1000004303.rn.1	Cd7	-0.731248	0.00157803
TC0600000867.rn.1	Fam179b	-0.493753	0.00159652
TC0X00001365.rn.1	RGD1587231_1	-0.852812	0.00161003
TC0100001915.rn.1	Stard5	0.987784	0.00161059
TC2000001303.rn.1	Sumo3	0.617013	0.00161059
TC0400003148.rn.1	Mrpl19	0.771239	0.00161108
TC0500000356.rn.1	RGD1562265	1.0326	0.00161108
TC1000000731.rn.1	Mprip	-0.45887	0.00161108
TC1100001791.rn.1	Pigz	0.692806	0.00161108
TC1100000253.rn.1	Ifngr2	-0.777446	0.00161145
TC0900000722.rn.1	Gm5786	0.58117	0.00163368
TC0100000305.rn.1	Hint3	-0.692899	0.00163733
TC0400002598.rn.1	Ube2h	-1.31938	0.00163733
TC0100003431.rn.1	Ppapdc2	-0.89148	0.00164073
TC1700001607.rn.1	RGD1563601_1	1.08815	0.00164323
TC0500001693.rn.1	Gale	0.484552	0.00164622
TC1900000300.rn.1	Dnajb1	1.03798	0.00164622
TC1900000987.rn.1	Polr2c	0.85652	0.00165022
TC1700001530.rn.1	Pak1ip1	1.35462	0.00165068
TC0100003252.rn.1	RGD1564894	-1.14195	0.00165075
TC0300004035.rn.1	Mfap1a	0.823357	0.00165075
TC0100006442.rn.1	Ythdc2 // LOC100909599	0.448688	0.00165139
TC0100004937.rn.1	Pvrl2	-1.29179	0.00165195
TC1500001670.rn.1	Prmt5	1.42924	0.00165195
TC0800000314.rn.1	Zbtb44	-0.841989	0.00165225
TC1200000672.rn.1	LOC690517	1.20828	0.00165372
TC0700000335.rn.1	Cd320	-1.10335	0.0016574
TC0100003133.rn.1	Atl3	-0.655028	0.00165971
TC0800003676.rn.1	Dcps	0.761231	0.00165971
TC2000000661.rn.1	Psap	-0.444623	0.00165971
TC0700000383.rn.1	Rtcb	0.925923	0.0016625
TC0500003263.rn.1	Prkaa2	-1.0851	0.00166522
TC0300000944.rn.1	Nup35	0.725826	0.00167929
TC1000001782.rn.1	Taco1	0.647496	0.00167929
TC0700002394.rn.1	Txnrd1	0.974288	0.00167964
TC0800001443.rn.1	Nphp3	0.763875	0.00168113
TC0X00001383.rn.1	Rbm10	0.837269	0.00168113
TC0500000778.rn.1	Orm1	3.17175	0.0016877
TC0700003576.rn.1	Cyp2d5	-0.932061	0.00169409
TC1200001110.rn.1	Eif2ak1	-0.514638	0.0016975
TC1800000993.rn.1	Tmx3	0.451623	0.0016975
TC1000002712.rn.1	Canx	0.472083	0.00170342
TC0400001604.rn.1	Tsen2	0.699147	0.00170605
TC0700003142.rn.1	Taf2	0.457518	0.00170605
TC0100000329.rn.1	Pdcd6	0.386008	0.00171112
TC1200001785.rn.1	Acacb	-1.81102	0.00171112
TC0700003531.rn.1	Rps19bp1	0.502908	0.00171919
TC0800003601.rn.1	Ano10	-0.396903	0.00172969
TC1500001867.rn.1	Bnip3l	-0.577525	0.00173322
TC0900002663.rn.1	RGD1562929	0.692553	0.00173324
TC0100003165.rn.1	Mta2	0.493668	0.00174475
TC1700001069.rn.1	Plxdc2	-0.816852	0.0017472
TC0200001709.rn.1	Cdc42se1	0.715926	0.0017593
TC0200001946.rn.1	Dram2	-1.40008	0.0017593
TC0X00001906.rn.1	LOC688570	1.04691	0.00175937
TC0100007510.rn.1	Ak3	-0.653955	0.00175973
TC0800002117.rn.1	Herpud2	-0.540125	0.00176176
TC1400000813.rn.1	RGD2318741_1	0.870186	0.00176458
TC0600001242.rn.1	Slirp	0.622887	0.00177123
TC0300001747.rn.1	LOC499894	0.751542	0.00177523
TC0900000286.rn.1	RGD1563601 // LOC500959 // Tpi1 // LOC100911515	1.05452	0.00177728
TC1600001847.rn.1	RGD1562923	0.746464	0.00177959
TC0700001634.rn.1	Trabd	0.880023	0.00179028
TC0400002718.rn.1	LOC688922	-3.52138	0.00180493
TC0100006394.rn.1	RGD1559442	-0.488147	0.00181034
TC0X00002269.rn.1	RGD1566136	1.33887	0.00181507
TC0100002343.rn.1	Rpl27a	0.462991	0.00182087
TC1400001585.rn.1	RGD1565048	0.729035	0.00182087
TC1600000304.rn.1	Upf1	0.641234	0.00182965
TC1000003279.rn.1	LOC303341	0.861644	0.00183068
TC0200002265.rn.1	Slc39a8	-0.966427	0.00183155
TC1400001898.rn.1	Sod3	-1.0203	0.00184054
TC0400000848.rn.1	Atp6v0e2	0.761167	0.00184123
TC0400002262.rn.1	Sema3c	1.88807	0.00185587
TC0800002526.rn.1	RGD1561984 // RGD1563560	0.77511	0.00185587
TC1200000294.rn.1	Ints1	0.405265	0.00185587
TC1300001363.rn.1	C4bpb	1.50787	0.00185587
TC0700000840.rn.1	Gns	-0.595879	0.00185982
TC1000000752.rn.1	Drg2	0.663565	0.00186562
TC0100003123.rn.1	Macrod1	-0.515476	0.00186777
TC0500001567.rn.1	Sdc3	-0.85356	0.00186777
TC0600000547.rn.1	Pxdn	-0.801409	0.00186777
TC1000003227.rn.1	Srr	-0.641882	0.00186777
TC1400002329.rn.1	LOC689821	1.22806	0.00186777
TC1600000981.rn.1	Pcid2	0.443234	0.00186777
TC0400003702.rn.1	RGD1563551	0.60378	0.00187309
TC0800003107.rn.1	Morf4l1	0.493242	0.00187309
TC1700001944.rn.1	RGD2323409_1	0.76326	0.00187309
TC1700001946.rn.1	RGD2318296_1	0.76326	0.00187309
TC1800000823.rn.1	Rpl17	0.699896	0.00187309
TC0400002012.rn.1	Pyroxd1	0.708984	0.00187728
TC1000004332.rn.1	Gspt1	0.812677	0.00187894
TC1400002432.rn.1	LOC679976 // Rps27a // LOC100912032	0.759608	0.00188498
TC1800001566.rn.1	Nars	1.30279	0.00188498
TC1200001177.rn.1	Eif3b	0.937803	0.00190166
TC0500003680.rn.1	Txlna	0.473496	0.00190643
TC0100006302.rn.1	Mrpl17	0.830903	0.00190922
TC0400001103.rn.1	Rnf103	-1.20503	0.00190922
TC1600002112.rn.1	Actr8	0.458063	0.00190922
TC0100002146.rn.1	Rab6a	0.668516	0.00191005
TC0300002684.rn.1	Traf2	0.439586	0.00191476
TC1300001699.rn.1	Ralgps2	-1.14825	0.00191476
TC1200000685.rn.1	Tpcn1	-0.759018	0.00191617
TC0400003551.rn.1	Sec13	1.10256	0.00192237
TC0100003023.rn.1	Slc29a2	1.25221	0.00192372
TC1500001945.rn.1	LOC100362548	0.457903	0.0019272
TC0300003075.rn.1	Orc4	0.568473	0.00193643
TC0300003437.rn.1	Tmx2	1.06153	0.00193643
TC0800001151.rn.1	Elovl5	-1.30214	0.00193643
TC0300003922.rn.1	Dph6	0.851583	0.0019466
TC1700001831.rn.1	Hist1h4m	-1.02156	0.0019466
TC0400001291.rn.1	Cct7	1.04423	0.00196173
TC1600000595.rn.1	Klkb1	-0.822628	0.00196173
TC1600001343.rn.1	Fam32a	0.682815	0.00196684
TC1000002760.rn.1	Ube2b	-0.642058	0.00196937
TC1000004279.rn.1	Alyref	0.910184	0.00197172
TC1400002025.rn.1	Stx18	0.879549	0.00197172
TC0400001757.rn.1	Phb2	0.717342	0.00197183
TC0300003650.rn.1	Nr1h3	0.616451	0.00199368
TC0400003738.rn.1	RGD1563601 // LOC500959 // Tpi1 // LOC100911515	0.898069	0.00199368
TC1400000832.rn.1	Mxd4	-0.781918	0.00199368
TC2000001006.rn.1	Hspa1a	1.39392	0.00199368
TC1400000526.rn.1	Ugdh	1.26777	0.00199965
TC1900000813.rn.1	Def8	0.759593	0.00200626
TC0700003507.rn.1	Josd1	-0.840575	0.00201416
TC0100002628.rn.1	RGD2319903_1	0.543605	0.00202678
TC1400001136.rn.1	Cct4	0.93185	0.00202678
TC1900000921.rn.1	Pdp2	-1.52465	0.00202678
TC0400000231.rn.1	Dmtf1	0.543408	0.00202753
TC1400001773.rn.1	Ube2k	0.428485	0.00202753
TC0100001023.rn.1	Ceacam20	0.987034	0.0020349
TC0500003352.rn.1	Rnf11l1	-1.36065	0.00204576
TC2000001589.rn.1	LOC100911233	0.743828	0.00204576
TC0100007751.rn.1	Cox15	0.586457	0.00205842
TC0700003764.rn.1	Twf1	1.02492	0.00206643
TC0300003721.rn.1	Api5	0.733562	0.00207054
TC0400001811.rn.1	RGD1311164	0.565918	0.00207066
TC0600002881.rn.1	RGD1310769	-1.28368	0.00207066
TC1800000005.rn.1	Fundc2	0.57828	0.00207351
TC0700000926.rn.1	Cpq	-1.01941	0.00207574
TC1100002031.rn.1	Yars2	0.636541	0.00207574
TC1500001243.rn.1	Vdac2	0.657706	0.00207851
TC0100007268.rn.1	Ccdc86	1.25426	0.00208613
TC2000001745.rn.1	Qrsl1	0.773092	0.00208613
TC0700000832.rn.1	Llph	0.639683	0.00208641
TC0900000821.rn.1	Rpe	0.52943	0.00208641
TC1900001215.rn.1	Rnaseh2a	-0.545416	0.00208641
TC0600001591.rn.1	Tnfaip2	1.84186	0.00208712
TC0100002282.rn.1	Smpd1	0.509562	0.00209856
TC0800000567.rn.1	Slc37a4	-0.88671	0.00209856
TC0400003827.rn.1	Itfg2	0.557789	0.0020995
TC0300003206.rn.1	Grb14	-1.33384	0.00210145
TC0800000309.rn.1	Snx19	0.678047	0.00211084
TC0600003474.rn.1	Cpsf3	0.603496	0.00211877
TC0100001986.rn.1	Fzd4	-2.07462	0.00211977
TC0500001912.rn.1	Srm // LOC100364487 // LOC100912604	1.80512	0.00211977
TC0700002539.rn.1	Socs2	-4.53954	0.00211977
TC0900000250.rn.1	Hsp90ab1	1.12586	0.00211977
TC0100007088.rn.1	Ccs	-0.522962	0.00212657
TC1300001800.rn.1	Blzf1	0.743721	0.00212909
TC0600002828.rn.1	Zfyve1	-0.506243	0.00213766
TC1900001437.rn.1	Ap1g1	0.566744	0.00214407
TC0500001392.rn.1	Ppt1	-0.701595	0.00215662
TC1300001244.rn.1	Tsn	0.50839	0.00215662
TSUnmapped00000051.rn.1	Ewsr1	1.25585	0.00215662
TC0800001481.rn.1	Pcbp4	-0.86922	0.0021664
TC0200002792.rn.1	LOC100909610	0.727839	0.00217185
TC1500000638.rn.1	Ccdc25	0.882829	0.00217652
TC0100008093.rn.1	Zfp40	0.50911	0.00219064
TC0300001221.rn.1	RGD1566326	0.777185	0.00219064
TC1000000932.rn.1	Tmem256	-0.487711	0.00219832
TC1500001895.rn.1	Ints6	0.769301	0.00221106
TC1000000625.rn.1	G3bp1	0.850008	0.00223325
TC0800001265.rn.1	Mthfs	-0.60319	0.00223979
TC0200004692.rn.1	RGD1561875	0.904653	0.00225952
TC1100000459.rn.1	Nit2	-0.619437	0.00226724
TC0100007769.rn.1	Scd1	-6.34196	0.0022905
TC0600002457.rn.1	RGD1559672	0.562347	0.0022905
TC0700001122.rn.1	RGD6491545_1	0.574447	0.00230534
TC0500002561.rn.1	Nol6	0.684221	0.00230688
TC0300003234.rn.1	RGD1560831	0.632669	0.00232641
TC0500000584.rn.1	Ncbp1	0.814924	0.0023348
TC0200001545.rn.1	Smg5	0.854421	0.00235922
TC0200000992.rn.1	kawshee	-0.49792	0.00236882
TC0300000889.rn.1	Agps	0.665158	0.00236882
TC0400003632.rn.1	Zfp9	1.01338	0.00236882
TC0600003470.rn.1	Alkbh8	0.770627	0.00236882
TC0800002804.rn.1	Aph1b	-1.00867	0.00236882
TC0800003209.rn.1	RGD6500836_1	-1.00024	0.00236882
TC0300003988.rn.1	Ndufaf1	0.421324	0.00236894
TC0800000415.rn.1	Siae	-1.10476	0.00237196
TC1000000922.rn.1	Tp53	0.853513	0.00237283
TC0200003987.rn.1	Rps3a	0.744814	0.00238235
TC0600001369.rn.1	Cpsf2	0.889674	0.00238235
TC0900000894.rn.1	Ctdsp1	-0.865064	0.00238235
TC1900000021.rn.1	Dync1li2	0.493006	0.00238235
TC0900000103.rn.1	Ptprs	-0.743742	0.00238607
TC1700000262.rn.1	snofee	0.514985	0.00239313
TC0100006724.rn.1	Vkorc1	-1.22338	0.00239878
TC0500002203.rn.1	Pcmtd1	-0.924675	0.00239878
TC0100007486.rn.1	LOC499339	1.35432	0.00241517
TC0700002436.rn.1	Utp20	1.44343	0.00241517
TC0100005877.rn.1	Unc45a	0.615431	0.00241676
TC0100001565.rn.1	RGD6500974_1	0.7806	0.00242109
TC0100002385.rn.1	Parva	-0.658915	0.00242109
TC0100003032.rn.1	Slc29a2	1.20488	0.00242109
TC0400001695.rn.1	Bcl2l13	-0.670424	0.00242109
TC0400002888.rn.1	Hnrnpa2b1	0.619962	0.00242109
TC0500001880.rn.1	MTA_TC0400001894.mm	0.671208	0.00242109
TC0900000734.rn.1	Nop58	2.03825	0.00242109
TC1400001463.rn.1	2017-09-11	0.728081	0.00242109
TC1700000215.rn.1	Auh	-0.550133	0.00242109
TC0100007030.rn.1	Ighmbp2	0.324473	0.00242335
TC0600001730.rn.1	Eif2ak2	1.17691	0.00243598
TC0900002392.rn.1	Ncl	1.08667	0.00243598
TC1400001055.rn.1	C1d	0.377233	0.00243598
TC1600001109.rn.1	Pde12	0.893028	0.00243681
TC0600000786.rn.1	joytey	-0.566257	0.00244041
TC1700001650.rn.1	Bphl	-0.955005	0.00244041
TC0100005390.rn.1	Ruvbl2	0.644364	0.00244704
TC1900001032.rn.1	Large	-0.722941	0.00246677
TC2000001310.rn.1	LOC690520	1.00283	0.00246677
TC0600000483.rn.1	Odc1	1.39458	0.00247227
TC0200002735.rn.1	Gtf2h2	0.523906	0.00247913
TC1100001060.rn.1	MGC95208	0.628623	0.00247913
TC0200002832.rn.1	Kif2a	-0.389071	0.00248062
TC2000001034.rn.1	Dhx16	0.620139	0.00248756
TC0400002575.rn.1	Rbm28	0.562244	0.0024904
TC1900000579.rn.1	Dhodh	1.03614	0.0024904
TC0700000277.rn.1	Cyp4f4	-1.15035	0.00249663
TC0100000483.rn.1	Snx9	-0.549326	0.00250091
TC0600002378.rn.1	LOC100359421	-0.586819	0.00250952
TC0100004149.rn.1	RGD7706370_1	-0.929592	0.00250953
TC0800000841.rn.1	Hexa	-0.572222	0.00251392
TC0100006472.rn.1	RGD1311703	0.603608	0.00251831
TC1500001526.rn.1	Exoc5	0.414065	0.00251831
TC0100005671.rn.1	Klf13	-1.34059	0.00253648
TC0700000267.rn.1	Cyp4f39	-2.70477	0.00253648
TC1000004391.rn.1	Hmox2	-0.617237	0.0025374
TC1500000777.rn.1	Reep4	-0.858165	0.0025374
TC0100007587.rn.1	RGD1565682	-1.81188	0.00254375
TC1900001667.rn.1	Acta1	0.49401	0.00256876
TC0200003799.rn.1	Ssr3	0.984604	0.00257455
TC1200001548.rn.1	LOC687565	0.528599	0.00257455
TC0100006116.rn.1	Rps3	0.522663	0.00257562
TC0800001540.rn.1	Gpx1	-0.700256	0.00258217
TC1000002253.rn.1	RGD6503481_1	0.558476	0.0025834
TC0100002557.rn.1	RGD6491988_1	0.89538	0.00259249
TC0500004078.rn.1	Nmnat1	0.587068	0.00259249
TC1700000783.rn.1	Kif5b	0.498516	0.00259249
TC1700002182.rn.1	RGD1562601	0.674235	0.00259249
TC0800003510.rn.1	Rbms3	-0.543958	0.00259362
TC0500004024.rn.1	RGD1561413_1	0.568673	0.00260177
TC1000001024.rn.1	Shpk	-0.757033	0.00260177
TC0700002336.rn.1	Pwp1	0.737773	0.00260226
TC2000000077.rn.1	Rpp21	-1.05033	0.00260863
TC1700000163.rn.1	Lman2	0.459038	0.00263889
TC0600001763.rn.1	Map4k3	-0.685425	0.00264839
TC1900001349.rn.1	Atp6v0d1	-0.546173	0.00265319
TC0900000198.rn.1	LOC100910668 // LOC100911489	-0.557492	0.00266856
TC1700002340.rn.1	Arhgap21	-0.722524	0.00267245
TC0X00000869.rn.1	RGD1596566_1	0.512866	0.00268166
TC0500003134.rn.1	Hnrnpa1	0.824159	0.0026822
TC0100002689.rn.1	Bag3	1.54743	0.00268683
TC0X00001496.rn.1	Otud5	-0.567985	0.0026918
TC0600001752.rn.1	Hnrnpll	-0.516281	0.00269793
TC0200001494.rn.1	Pet112l	-0.594472	0.00270116
TC0500000211.rn.1	RGD1559904	0.442345	0.00271223
TC1500002082.rn.1	Gtf2f2	0.619044	0.00271223
TC0800001321.rn.1	LOC501038	-1.1954	0.00271589
TC1000003389.rn.1	Myo1d	-0.81097	0.00271589
TC1900001378.rn.1	LOC689581	0.659148	0.00271589
TC1800001827.rn.1	Cndp1	-0.526261	0.00271925
TC2000001475.rn.1	Sirt1	-0.660674	0.00272254
TC0100001055.rn.1	Ceacam10	-0.848454	0.00273333
TC0600002003.rn.1	Slc4a1ap	0.400573	0.00273333
TC0600000954.rn.1	Jkamp	0.515654	0.00275457
TC1000004417.rn.1	Aarsd1	0.469881	0.00276691
TC1000002591.rn.1	Mat2b	-0.702945	0.00277757
TC0300002774.rn.1	Fcnb	0.958164	0.00278032
TC1900000580.rn.1	Hp	0.858594	0.00278786
TC1900000575.rn.1	Atxn1l	-0.771047	0.00279273
TC0600002462.rn.1	Eapp	0.622252	0.00279605
TC1000004150.rn.1	Srp68	0.671214	0.00280724
TC1100001462.rn.1	Tomm70a	0.721842	0.00280724
TC1700002069.rn.1	Asb13	0.885017	0.00280724
TC1000003374.rn.1	Utp6	0.990291	0.00280732
TC0800001355.rn.1	Rbp1	-0.96027	0.00282178
TC0X00002028.rn.1	Zdhhc15	-0.898375	0.00282623
TC0400004092.rn.1	Asun	0.79341	0.00284059
TC0100001520.rn.1	Nomo1	0.829946	0.00284221
TC1400000839.rn.1	Nelfa	0.491761	0.00285374
TC1700001956.rn.1	Mtpap	0.610904	0.00285374
TC1200000663.rn.1	Aldh2	-0.603294	0.00287241
TC1700001617.rn.1	Ly86	-0.748482	0.00287241
TC1200000311.rn.1	Zfp68	0.453002	0.00288056
TC0300004098.rn.1	Ciao1	0.627811	0.00288673
TC0800000742.rn.1	Ireb2	-0.801277	0.00288673
TSUnmapped00000081.rn.1	Tpi1	1.07901	0.0028902
TC1200001633.rn.1	Rpl6	0.681143	0.00289585
TC1000000240.rn.1	Tsr3	0.541135	0.00290051
TC0600003488.rn.1	Pacs2	-0.40991	0.00291081
TC0100004642.rn.1	Rps9	0.924842	0.00291478
TC1000002125.rn.1	RGD7686500_1	0.670678	0.00292276
TC0X00000961.rn.1	Atg4al1	0.642087	0.00294854
TC0500002672.rn.1	Mcart1	-0.979575	0.00295815
TC2000000247.rn.1	Srsf3	0.853956	0.00296263
TC0500003889.rn.1	Alpl	1.83619	0.00297259
TC0600003110.rn.1	RGD1304878	-0.877128	0.00298702
TC0300004656.rn.1	Mafb	-2.59382	0.00299094
TC1200001660.rn.1	Tbx3	1.21438	0.00299133
TC0100000857.rn.1	RGD1565210_1	-0.351497	0.00300435
TC0400001348.rn.1	Copg1	1.2168	0.00300435
TC0800002422.rn.1	Arcn1	0.949385	0.00300435
TC0800000104.rn.1	Cwc15	0.715958	0.00301314
TC0X00000016.rn.1	RGD1559566 // LOC100911472	0.819303	0.0030257
TC1500000689.rn.1	Ctsb	0.497083	0.0030257
TC1600000472.rn.1	Cep44	0.611986	0.00302857
TC0600002326.rn.1	Ahr	-1.92027	0.00302956
TC0X00000448.rn.1	Tmem47	-0.716848	0.00302956
TSUnmapped00000075.rn.1	Ube2b	-0.785169	0.00303611
TC0800002607.rn.1	RGD1562839	0.740766	0.0030384
TC0100003366.rn.1	RGD6488912_1	1.30325	0.00304494
TC1100000884.rn.1	Kng1andKng2	0.938984	0.00306852
TC0200004691.rn.1	Rpl34	0.706874	0.0030701
TC0800003487.rn.1	Cnot10	0.471553	0.00307717
TC0400002604.rn.1	Zc3hc1	0.474186	0.00307719
TC0600003039.rn.1	Fbln5	-1.38451	0.00307719
TC0X00001960.rn.1	Gm15013	0.610303	0.0030808
TC0800002326.rn.1	RGD1588815_1	0.471498	0.00308416
TC0700001592.rn.1	Ppara	-1.87351	0.00308437
TC1300001427.rn.1	Prelp	-0.630844	0.00308514
TCUn_AABR07024291v100000001.rn.1	Ppp2ca // LOC100362453	0.853778	0.00308514
TC1000000976.rn.1	Kif1c	-0.566039	0.00310105
TC0700003141.rn.1	Enpp2	-1.40359	0.00310358
TC1800001124.rn.1	Ino80c	0.410053	0.00311124
TC0400000697.rn.1	Mgam	-1.41328	0.00312652
TC0100005062.rn.1	Psmc4	1.14771	0.00312731
TC0X00002102.rn.1	Chm	0.500236	0.00312947
TC1700000989.rn.1	Cdc123	0.481592	0.00312947
TC0100005177.rn.1	Usf2	-0.544712	0.0031355
TC0800003686.rn.1	Aph1b	-0.931607	0.0031355
TC1400000792.rn.1	Bloc1s4	-0.576739	0.0031355
TC1600000385.rn.1	Klhl2	0.724498	0.0031355
TC1800001556.rn.1	Txnl1	0.603874	0.0031355
TC0X00001964.rn.1	Phka1	-0.404686	0.00314818
TC0400002526.rn.1	Fam3c	1.01248	0.0031511
TC1300001374.rn.1	Mapkapk2	-2.18144	0.00316459
TC0300002614.rn.1	Polr3k	1.0334	0.00316778
TC0400002327.rn.1	Steap4	1.2863	0.00316982
TC0300002187.rn.1	Rprd1b	0.665118	0.00318917
TC0800002209.rn.1	St3gal4	0.944098	0.00318917
TC0300002162.rn.1	RGD1307752	0.657752	0.00319434
TC0600000487.rn.1	RGD1563157	0.929875	0.00321282
TC1100000638.rn.1	Pla1a	1.80334	0.00321282
TC0100002603.rn.1	Ypel3	-0.954606	0.00321605
TC0400002857.rn.1	LOC100910678	0.76492	0.00322653
TC0800002173.rn.1	RGD6502449_1	0.789702	0.00322653
TC1600002041.rn.1	Arhgef7	-0.999747	0.00324524
TC0900002723.rn.1	Ap1s3	0.802933	0.00324528
TC0X00000376.rn.1	Rps6ka3	0.470552	0.00326599
TC1000003696.rn.1	Rpl23	0.530146	0.00326937
TC1000004276.rn.1	Arhgdia	0.575411	0.00329193
TC2000001070.rn.1	Rnf5	-0.450984	0.00329193
TC1900000432.rn.1	RGD7700714_1	0.683793	0.00330253
TC0500003603.rn.1	Thrap3	-0.548627	0.00330978
TC1500001682.rn.1	Homez	-0.369239	0.00330978
TC0800003571.rn.1	Snrpel // Snrpel1 // Snrpe	0.551124	0.00331194
TC1700000443.rn.1	Ssr1	1.19349	0.00332408
TC1600001448.rn.1	Ints10	0.426305	0.00332918
TC0800000209.rn.1	LOC500956	0.785501	0.00333382
TC0400003402.rn.1	Suclg2	-0.468146	0.00333841
TC1700001284.rn.1	Tgfbi	-1.01003	0.00334355
TC0500003705.rn.1	Zcchc17	1.17205	0.00335775
TC1000002816.rn.1	Tnip1	-0.580186	0.00336049
TC0200003764.rn.1	Igsf10	-0.502581	0.00336076
TC0800002617.rn.1	Snx33	-0.745227	0.00336076
TC0300001500.rn.1	Gchfr	-1.01033	0.00336148
TC1000003226.rn.1	Sgsm2	-0.84033	0.00336958
TC1600000031.rn.1	MTA_TC1400000260.mm	0.633169	0.00336958
TC0100001740.rn.1	RGD1583496_1	0.561513	0.00337671
TC0400001969.rn.1	Strap	0.61856	0.0033839
TC0600002737.rn.1	Zfyve26	-0.635143	0.00339557
TC0X00000256.rn.1	Wwc3	0.603691	0.00340362
TC0700000188.rn.1	Mknk2	-1.67217	0.00340408
TC0400000876.rn.1	Malsu1	0.495725	0.00344082
TC0500002210.rn.1	Rb1cc1	-0.516726	0.00344524
TC0300001730.rn.1	Itpa	0.777933	0.00345253
TC1100002052.rn.1	Cox17	0.554324	0.00346257
TC1400001784.rn.1	RGD1565119 // LOC100910864	-0.642002	0.00346257
TC1300001462.rn.1	Timm17a	1.02152	0.00346714
TC0500000298.rn.1	Ttpa	-0.799575	0.00350303
TC0100001474.rn.1	Nosip	0.489023	0.00350448
TC0600001435.rn.1	Papola	0.837049	0.00350448
TC0X00000123.rn.1	Ebp	-1.15998	0.00352131
TC0X00000946.rn.1	Tbc1d8b	0.695276	0.00352131
TC1200000204.rn.1	RGD1565131	0.584935	0.00354332
TC0100001899.rn.1	Eftud1	0.40214	0.0035515
TC0200000572.rn.1	Amacr	-1.32832	0.0035515
TC0100004513.rn.1	Gpr31	-0.780609	0.00355501
TC0100007761.rn.1	Bloc1s2	0.619782	0.00355501
TC0300004088.rn.1	Gabpb1	0.707059	0.00355501
TC0700003914.rn.1	Smagp	-1.83584	0.00355501
TC0800000166.rn.1	Zfp317	0.538088	0.00355501
TC0900002265.rn.1	Tuba4a	0.547455	0.00355501
TC1600001519.rn.1	Nek1	-0.45649	0.00355501
TC0600000052.rn.1	Tmem178a	-0.703599	0.00358087
TC1700000981.rn.1	Echdc3	-1.07387	0.00358087
TC1800001780.rn.1	Nfatc1	-0.536711	0.00358218
TC0100005005.rn.1	Ccdc97	0.548868	0.00358641
TC0400001568.rn.1	Ogg1	0.600946	0.00359816
TC1400002112.rn.1	Maea	-0.560828	0.00360173
TC2000001831.rn.1	Gtf3c6	0.509852	0.00362269
TC0800003381.rn.1	Wdr6	-0.985663	0.0036329
TC0200000272.rn.1	RGD1565370 // LOC100364827	0.663858	0.00363837
TC0X00000406.rn.1	Prdx4	-0.474633	0.00363837
TC1400002217.rn.1	Igfbp3	-1.24399	0.00364528
TC1000002115.rn.1	Fn3k	-0.830431	0.00366316
TC0200004340.rn.1	Mab21l3	0.8333	0.00366655
TC1100000998.rn.1	Slc25a1	-0.861509	0.00366749
TC0200002727.rn.1	Mccc2	-0.686486	0.00367734
TC0400001576.rn.1	Creld1	0.483887	0.00367734
TC0700002579.rn.1	RGD1307947	0.416678	0.00367734
TC0800002366.rn.1	Tbcel	-0.578271	0.00367734
TC1000003457.rn.1	LOC100362779	0.609436	0.00367734
TC1300002033.rn.1	Hnrnpu	0.627503	0.00367734
TC1400001231.rn.1	Fgfrl1	-0.494794	0.00367734
TC2000001503.rn.1	2017-09-10	-0.505486	0.00367734
TC1000003234.rn.1	Dph1	0.710011	0.00367973
TC1600000461.rn.1	Sap30	0.489227	0.00368079
TC1700000838.rn.1	Rab18	0.618546	0.00368079
TC0300004767.rn.1	Ncoa5	0.3978	0.00368372
TC2000000639.rn.1	RGD6494852_1	0.637259	0.00368372
TC1600001529.rn.1	Aadat	-0.699942	0.00369111
TC0300002875.rn.1	Lcn2	2.87747	0.00369489
TC0600002950.rn.1	Sel1l	0.68305	0.00370241
TC0900001474.rn.1	Kdm4b	-0.334571	0.0037112
TC1000000036.rn.1	RGD1562055	0.522754	0.00371836
TC1700000030.rn.1	Cdk20	0.510375	0.00372057
TC1900000863.rn.1	Ntpcr	-0.477259	0.00372057
TC1400000611.rn.1	RGD1562755	1.01738	0.00372241
TC0800000125.rn.1	Smco4	0.745947	0.00372527
TC1100002034.rn.1	Spidr	-0.710684	0.00373285
TC2000000997.rn.1	Trim26	-0.87492	0.00373499
TC1200001874.rn.1	Golga3	0.545633	0.00373917
TC0400001290.rn.1	Smyd5	0.749434	0.0037516
TC0500003846.rn.1	Pnrc2	0.449909	0.00375464
TC0500000879.rn.1	Snapc3	0.725076	0.00375699
TC1300001877.rn.1	Uhmk1	0.543894	0.0037628
TC0800002273.rn.1	Tbrg1	0.868303	0.00379133
TC0100007738.rn.1	RGD6491000_1	0.729452	0.00379154
TC1000002112.rn.1	Foxk2	0.688813	0.00379154
TC0200004944.rn.1	Fpgt	0.640444	0.00380489
TC1000001552.rn.1	Psmb3	0.910043	0.00380489
TC1300000592.rn.1	Mrps14	0.389043	0.0038329
TC0200004718.rn.1	Aimp1	0.782124	0.00383453
TC0900001078.rn.1	Gigyf2	0.511255	0.00384083
TC0200003069.rn.1	Brix1	1.52126	0.00384932
TC2000000495.rn.1	RGD2321795_1	0.607523	0.00384932
TC0800001107.rn.1	Fam214a	-1.49644	0.00386049
TC0100001605.rn.1	Cyfip1	-0.295093	0.00388213
TC0100005880.rn.1	Man2a2	-0.478916	0.00388854
TC0500002069.rn.1	Cdk11b	0.396435	0.00388854
TC1000003921.rn.1	Cdc27	0.559391	0.00388854
TSUnmapped00000011.rn.1	Ppp2ca	0.92315	0.00388854
TC1500001984.rn.1	Ccar2	0.313624	0.00392737
TC1600000223.rn.1	Smim7	0.386529	0.00392737
TC0100002177.rn.1	Numa1	-0.5992	0.00392746
TC1800000825.rn.1	Dym	-0.510691	0.00392746
TC1700001929.rn.1	B3galnt2	0.547124	0.00393814
TC0X00002628.rn.1	Ikbkg	0.75559	0.0039397
TC0400000310.rn.1	Casd1	-0.576377	0.00395116
TC0900001446.rn.1	Brcc3	0.898669	0.00395995
TC0100000175.rn.1	Hbs1l	0.46563	0.00396938
TC0300000768.rn.1	Ppig	0.67885	0.0039894
TC1300000703.rn.1	Aldh9a1	-0.609001	0.00399237
TC1000002593.rn.1	Ccng1	0.972092	0.0039933
TC0100008124.rn.1	Fah	-0.511855	0.00400094
TC1600002017.rn.1	Lamp1	-0.359838	0.00402993
TC0700004000.rn.1	Zfp385a	-0.493706	0.00403812
TC0600001119.rn.1	RGD1562469_1	0.87978	0.0040406
TC2000001423.rn.1	Rhobtb1	-1.33237	0.00404728
TC0100006664.rn.1	Nupr1	-1.55228	0.00405431
TC0100000022.rn.1	Katna1	0.587728	0.00406728
TC0200004752.rn.1	Bank1	-0.462986	0.00406822
TC0400001721.rn.1	RGD1565829	0.634409	0.00406822
TC1600000136.rn.1	Gdf2	-0.667584	0.00406822
TC1900000054.rn.1	RGD1586041_1	0.956352	0.00407008
TC0300004018.rn.1	Epb42	0.541834	0.00407974
TSUnmapped00000233.rn.1	Hiat1	-0.555624	0.00407974
TC0300000210.rn.1	Dolpp1	0.447716	0.00409702
TC0900000493.rn.1	Unc50	-0.406925	0.00409702
TC2000000716.rn.1	FYRC.0	0.959964	0.00409702
TSUnmapped00000026.rn.1	Srm	1.85172	0.00409855
TC0500000024.rn.1	Stau2	-1.00897	0.00409957
TC0200000775.rn.1	Impa1	0.446239	0.00412348
TC0600002278.rn.1	Bcap29	0.660412	0.00412348
TC0700001989.rn.1	Coq10a	-1.05648	0.00412348
TC1400000173.rn.1	Coq2	-0.36452	0.00412348
TC0300004888.rn.1	RGD7615043_1	0.994922	0.0041243
TC0100001166.rn.1	Supt5h	0.491444	0.00414084
TC0100002993.rn.1	Cabp2	-0.715408	0.00414084
TC1000003000.rn.1	LOC691853	0.972824	0.00414084
TC1400002068.rn.1	Acox3	-0.757569	0.00414084
TC1800001197.rn.1	Gypc	0.571121	0.00414084
TC1900000497.rn.1	Pskh1	-0.565537	0.00415497
TC0700000586.rn.1	Cep290	0.400234	0.00416415
TC0300004673.rn.1	Chd6	-0.485409	0.00416548
TC0900000709.rn.1	Ndufb3	0.555146	0.00418453
TC0100008025.rn.1	Sympk	0.476864	0.00420051
TC1100001311.rn.1	Tmem50b	0.878623	0.00420051
TC1700001715.rn.1	Agtr1a	-0.46089	0.0042164
TC1700001802.rn.1	Hist1h2bh	1.55021	0.00422748
TC0900000215.rn.1	Klhdc3	-0.450252	0.00422955
TC0600001957.rn.1	Ttc27	0.65759	0.00425366
TC0100004555.rn.1	Thbs2	-0.593474	0.00426285
TC0400000906.rn.1	LOC681658	-0.545723	0.00427266
TC0400004020.rn.1	Slco1a1	-1.00745	0.00427651
TC0800003398.rn.1	Tma7	0.565944	0.00427651
TC0100006456.rn.1	Cyp2r1	-0.653967	0.00427948
TC0400000947.rn.1	Chn2	-0.9985	0.00428282
TC0400000374.rn.1	Phf14	0.319562	0.00429088
TC0100003205.rn.1	Vwce	-1.14112	0.00429612
TC0100007129.rn.1	Pcnxl3	-0.527407	0.00430107
TC2000000722.rn.1	Nus1	0.670513	0.00430509
TC0500000093.rn.1	LOC297785	0.677954	0.00434115
TC0900001467.rn.1	Safb	0.791967	0.00434115
TC0300001414.rn.1	Katnbl1	0.681789	0.00434203
TC0800001081.rn.1	Ccpg1	-0.650535	0.00435233
TC0400001569.rn.1	Arpc4	0.438456	0.00435452
TC0100004053.rn.1	RGD2319083_2	0.901254	0.00436546
TC0200000540.rn.1	Nadk2	-1.05638	0.00438077
TC0200003000.rn.1	Ghr	-0.91249	0.00438077
TC0900001433.rn.1	RGD1587230_1	0.664854	0.00438997
TC0900000523.rn.1	Rpl31	0.302445	0.00439385
TC0100005840.rn.1	Polg	-1.76421	0.00439896
TC0700002506.rn.1	Metap2	0.830658	0.00441007
TC0200003002.rn.1	RGD1565159	0.688752	0.00443582
TC1000004295.rn.1	Pp3111	0.542575	0.00444315
TC1500001276.rn.1	Fam149b1	-0.620582	0.00444315
TC0X00000270.rn.1	RGD7702890_1	0.671389	0.00444901
TC0500000407.rn.1	RGD1311410_1	0.448206	0.00446701
TC1300000481.rn.1	Arpc5	0.310915	0.00446701
TCUn_KL568418v100000003.rn.1	Isoc1	-0.660683	0.00448091
TC0900002720.rn.1	Cnppd1	-2.01894	0.0045009
TC1000004157.rn.1	RGD1305376_2	0.843848	0.0045009
TC0700000152.rn.1	LOC100125365	-1.23655	0.00450907
TC0300001331.rn.1	RGD2323736_1	0.656014	0.00452224
TC1700000637.rn.1	Slc17a4	-1.08926	0.00452224
TC1700001884.rn.1	Vps41	-0.38704	0.00452352
TC0200004019.rn.1	Apoa1bp	-0.544718	0.0045388
TC0200000219.rn.1	Poc5	0.593511	0.0045639
TC0600000298.rn.1	Preb	1.49029	0.00456609
TC1400001557.rn.1	RGD1562394_1	0.682624	0.00457743
TC1600000776.rn.1	Rab11fip1	-0.385084	0.00457762
TC1200000799.rn.1	RGD1560398	0.609489	0.00457924
TC0900002262.rn.1	Atg9a	-0.630984	0.00459229
TC0800000006.rn.1	Kbtbd3	0.432609	0.00459755
TC1300001627.rn.1	RGD1309104	-0.486168	0.00459755
TC0200003953.rn.1	LOC679811	-0.856682	0.00460101
TC1600000290.rn.1	Pgpep1	-1.28756	0.0046056
TC1400001486.rn.1	Uso1	0.92655	0.00461145
TC0X00000425.rn.1	Tbl1x	-0.798889	0.00461295
TC0300004003.rn.1	Tmem87a	0.574048	0.0046182
TC0X00002451.rn.1	Zfp280c	0.827635	0.0046182
TC1300001885.rn.1	Nos1ap	1.53004	0.00462284
TC1500001989.rn.1	Slc39a14	1.51462	0.00462962
TC0100004996.rn.1	Ceacam1	-0.939003	0.00466721
TC0500001481.rn.1	LOC100911987	0.918116	0.00466823
TC0200001550.rn.1	Ssr2	1.11324	0.0046767
TC1400000210.rn.1	Paqr3	-1.28024	0.00467674
TC1700001526.rn.1	LOC690806	-0.539191	0.00467674
TC0500001331.rn.1	Ebna1bp2	1.35866	0.00467757
TC2000001088.rn.1	Hspa1b	1.72743	0.00468116
TC0400003763.rn.1	Tuba3a	0.351496	0.00468171
TC0X00001374.rn.1	RGD1583878_1	0.904466	0.0046889
TC0200002791.rn.1	Ppwd1	0.45082	0.00469941
TC0400003571.rn.1	LOC680161	0.748528	0.00470406
TC0700002127.rn.1	Thop1	0.468988	0.00470406
TC0300002852.rn.1	Fubp3	0.341702	0.0047162
TC0500000592.rn.1	Nans	0.989982	0.00472023
TC0X00000007.rn.1	Zfp300	0.60305	0.00473271
TC1600001069.rn.1	Slc10a2	2.06333	0.00473788
TC1700000680.rn.1	Hist1h1b	-0.723923	0.00474633
TC0500003672.rn.1	Hdac1	0.398525	0.00475448
TC1700000487.rn.1	Slc22a23	-1.35206	0.00475448
TC0400001365.rn.1	Ruvbl1	0.438458	0.00475603
TC0100007425.rn.1	Mamdc2	-0.478221	0.00475621
TC2000000088.rn.1	RT1-S3	-1.22181	0.00477158
TC1800001317.rn.1	Nr3c1	-1.21237	0.0047721
TC1500000040.rn.1	mawjy	1.09918	0.00477937
TC0400003390.rn.1	RGD2319160	1.75952	0.0047824
TC0500001440.rn.1	Gnl2	1.20079	0.0047824
TC0800002113.rn.1	Dpy19l1	-0.480025	0.0047824
TC0300002433.rn.1	RGD6490177_1	0.979378	0.00479444
TC1000002512.rn.1	Npm1	1.01651	0.00480137
TC0100002994.rn.1	Cdk2ap2	1.82551	0.00481623
TC0700003854.rn.1	Ddx23	0.45697	0.00481623
TC0700004016.rn.1	Cyp4f17	-0.523365	0.00481701
TC0100002639.rn.1	Srcap	0.648144	0.00485253
TC1300001822.rn.1	Sft2d2	-0.540505	0.00485835
TC1300000926.rn.1	Eif3e	0.600454	0.00488869
TC0600002889.rn.1	RGD6486446_1	0.853298	0.00490021
TC1300002145.rn.1	Lyplal1	-0.630488	0.00490021
TC1900001103.rn.1	Heatr3	0.689079	0.00490811
TC0400000169.rn.1	Phtf2	-1.10071	0.00491582
TC0400001914.rn.1	Etv6	0.814343	0.00491866
TC0300004528.rn.1	Pxmp4	-2.14031	0.00492855
TC1900001192.rn.1	Zswim4	-0.437962	0.00492855
TC0600000345.rn.1	Atad2b	0.396395	0.00493202
TC0800002548.rn.1	LOC315661	0.66311	0.00493202
TC1500001782.rn.1	Xpo4	0.892327	0.00494613
TC0300000447.rn.1	Rabgap1	-0.408961	0.00496357
TC0700002958.rn.1	Rpl30	0.367598	0.00496357
TC0900001560.rn.1	Pex6	-0.535696	0.00496357
TC0100003371.rn.1	RGD1561453 // LOC100912049	1.09529	0.00497168
TC0100003859.rn.1	Casp7	0.591386	0.00497168
TC0100007970.rn.1	Pdzd8	-0.597714	0.00498936
TC0500001900.rn.1	Mthfr	1.45665	0.00498936
TC0200004816.rn.1	Pdlim5	-0.46508	0.00499104
TC0400002399.rn.1	Sgce	-0.554643	0.00499104
TC0800001555.rn.1	Prkar2a	1.75371	0.00499104
TC1100001223.rn.1	Rwdd2b	0.595038	0.00499104
TC1100001739.rn.1	Osbpl11	-1.16183	0.00499104
TC1700001413.rn.1	RGD621022_1	1.17937	0.00499104
TC0400000854.rn.1	Repin1	-0.825521	0.005005
TC1500001866.rn.1	Dpysl2	-0.677586	0.00502114
TC0500000195.rn.1	Tp53inp1	-2.1785	0.00503108
TC0800003493.rn.1	Gpd1l	0.840275	0.00504705
TC1300000839.rn.1	Kmo	-1.42669	0.00505683
TC1500002379.rn.1	Tgds	0.410532	0.00510476
TC0600000540.rn.1	Tssc1	0.557273	0.00510638
TC0100003052.rn.1	Bles03	-0.338917	0.00510867
TC0100003810.rn.1	RGD1561333	0.655943	0.00510867
TC0300002248.rn.1	Sgk2	1.75622	0.00510867
TC0500002879.rn.1	LOC100910017	0.321592	0.00510867
TC0600000553.rn.1	Tmem18	0.473501	0.00510867
TC0700000814.rn.1	Gns	-0.50479	0.00510867
TC0900000606.rn.1	Pms1	0.543857	0.00510867
TC1000003029.rn.1	Adprm	0.536041	0.00510867
TC1300000912.rn.1	Sde2	0.555881	0.00511467
TC0100004282.rn.1	Mrpl36	-0.902473	0.00512877
TC0100001153.rn.1	Fbl	0.968144	0.00513129
TC0900000480.rn.1	Cnnm3	-0.375984	0.00515905
TC1500000317.rn.1	LOC690384	0.563276	0.00515905
TC0100005033.rn.1	Snrpa	0.960305	0.00516533
TC1800000555.rn.1	Lmnb1	1.03582	0.00517653
TC0700001516.rn.1	Xrcc6	-0.610972	0.00518914
TC0300001547.rn.1	Tmem62	0.647776	0.0051902
TC0600000892.rn.1	Mgat2	1.01137	0.00519126
TC0100001095.rn.1	Ceacam10	-0.622127	0.00519449
TC0300005006.rn.1	Psma7	0.678581	0.00519449
TC0700000051.rn.1	Sarnp	0.585369	0.00520257
TC1900001436.rn.1	Phlpp2	-0.877249	0.00523417
TC1500001209.rn.1	Pcca	-0.612629	0.00523786
TC0200001588.rn.1	Ube2q1	-0.400425	0.00524606
TC1000002014.rn.1	Syngr2	-0.50881	0.00525666
TC1000001215.rn.1	Tmem98	-0.746454	0.00526352
TC0100000671.rn.1	Zfp943	0.378284	0.0052843
TC1000001686.rn.1	Tmub2	-0.395816	0.0052843
TC1600000964.rn.1	MGC112830	0.593645	0.00529182
TC0100003832.rn.1	Pdcd4	-0.715763	0.00529247
TC1800001237.rn.1	Hspa9	0.697668	0.00529247
TC1800000316.rn.1	Ik	0.357892	0.00530362
TC0700000008.rn.1	Pros1	-0.571437	0.00530475
TC0800001194.rn.1	RGD1562068	0.541578	0.00530475
TC0300003257.rn.1	Mettl5	0.967153	0.00530775
TC0100005367.rn.1	Prmt1	0.665733	0.00531493
TC0500004252.rn.1	Aurkaip1	0.617013	0.00533454
TC0100000318.rn.1	LOC679739 // LOC100912599	-0.670959	0.00534907
TC0200002690.rn.1	Nsa2	0.674728	0.00535394
TC0500000034.rn.1	RGD1564405	0.788306	0.00535394
TC1600001394.rn.1	Lsm4	0.515419	0.00536473
TC0300000118.rn.1	Surf2	0.624118	0.0053705
TC0200002236.rn.1	Ints12	0.317483	0.00537618
TC1000003138.rn.1	Slc25a11	-0.462411	0.00537829
TC1600000263.rn.1	Slc27a1	-0.496629	0.00541648
TC1900000502.rn.1	Dus2	0.838105	0.00543431
TC0100000025.rn.1	Ppil4	0.665285	0.00544289
TC1400001079.rn.1	Spred2	-0.982619	0.00546178
TC0400001452.rn.1	Kbtbd8	0.562556	0.00546692
TC0300002850.rn.1	Exosc2	0.567651	0.00546879
TC1000001056.rn.1	Mettl16	0.552627	0.00548373
TC0100000294.rn.1	Rnf217	0.790236	0.00549714
TC1000002960.rn.1	Prpsap2	0.338458	0.0055168
TC1700001833.rn.1	Hist1h3a // LOC680498 // LOC682330 // Hist1h2ail	-0.786433	0.0055168
TC1900000357.rn.1	Wdr83os	0.374195	0.0055168
TC0500001326.rn.1	Ebna1bp2	1.14385	0.00552932
TC1600000083.rn.1	Sfmbt1	-0.47393	0.00553993
TC0800003026.rn.1	Phip	0.608714	0.00554688
TC1100000728.rn.1	Umps	1.13444	0.00554688
TC1800000731.rn.1	Tubb6	1.37372	0.00554688
TC1800001211.rn.1	Nrep	-2.50009	0.00558664
TC0700002360.rn.1	RGD1309995	0.339377	0.00559573
TC0300003959.rn.1	Bmf	-1.47627	0.00560973
TC0700003593.rn.1	Arfgap3	1.1891	0.00562392
TC0800003428.rn.1	Pth1r	-0.41422	0.00562392
TC0100002285.rn.1	Ilk	-0.505941	0.00563806
TC0200004825.rn.1	Pkn2	-0.403256	0.00563806
TC0800001718.rn.1	Ctdspl	-1.54887	0.00563806
TC0200000028.rn.1	Ttc37	0.490365	0.00564255
TC1700001441.rn.1	Ogn	-1.14011	0.00564255
TC0200003371.rn.1	RGD1565147_1	-0.915162	0.00564517
TC0700002544.rn.1	Nudt4	-1.09009	0.00564517
TC2000000606.rn.1	Tmem167b // LOC100360884 // LOC100363708	0.543459	0.00564517
TC0500001704.rn.1	Hnrnpr	0.376915	0.00564896
TC0100005434.rn.1	RGD7558267_1	3.74236	0.00564967
TC0100001881.rn.1	Pde8a	-0.676471	0.00565852
TC0400002660.rn.1	Slc35b4	1.18667	0.00565852
TC0700003371.rn.1	Eef1d	0.700794	0.00566291
TC1100001934.rn.1	Psmd2	0.982233	0.00568186
TC0600002659.rn.1	LOC688981	0.981409	0.00570428
TC1700000898.rn.1	Akr1e2	-0.921292	0.00570428
TC0500001688.rn.1	Srsf10	0.393312	0.00571017
TC1700001092.rn.1	Commd3	0.356625	0.00571804
TC0200003041.rn.1	RGD7627406_1	0.743991	0.00572863
TC0X00000199.rn.1	RGD7741778_1	-0.450584	0.00572871
TC0900001645.rn.1	RGD7661097_1	1.22454	0.00574203
TC1500001436.rn.1	Txndc16	-0.661914	0.00574203
TC1700001156.rn.1	RGD7576407_1	0.840617	0.00574892
TC1400001621.rn.1	Polr2b	0.692884	0.00577451
TC0200004476.rn.1	Tmem167b	0.584571	0.00580153
TC0700003573.rn.1	Naga	-0.628059	0.00581242
TC1000004105.rn.1	Fdxr	-0.325514	0.00583878
TC1300001770.rn.1	Mettl13	0.71644	0.00584995
TC0100000407.rn.1	RGD1584748_1	1.21553	0.00585023
TC0200003938.rn.1	Lrat	-1.3135	0.00585023
TC0400001974.rn.1	RGD6498120	0.582225	0.00585023
TC0600000501.rn.1	Klf11	-0.985439	0.00585023
TC1100001694.rn.1	Parp9	0.84382	0.00585023
TC1600001438.rn.1	LOC689743	0.557038	0.00586382
TC0200002619.rn.1	Bhmt	-0.55865	0.00587267
TC0900002369.rn.1	Trip12	0.434909	0.00587267
TC0100007319.rn.1	Cntf	0.595486	0.00588099
TC0700000419.rn.1	Slc41a2	1.49718	0.00588099
TSUnmapped00000167.rn.1	Vps37c	0.701295	0.00588099
TC0100003862.rn.1	Nhlrc2	-0.641923	0.0058904
TC0700002522.rn.1	Rpl31l3	0.53972	0.0058906
TC0400001939.rn.1	RGD1306151	0.692956	0.00589796
TC0500001910.rn.1	Exosc10	0.528132	0.00591241
TC0X00000111.rn.1	Xk	-1.16589	0.00592367
TC1700000469.rn.1	MTA_TC0700004252.mm	0.620448	0.00593648
TC1000001226.rn.1	Ccl2	2.395	0.00594816
TC0300004971.rn.1	Atp5e	-0.845548	0.0059497
TC0900000008.rn.1	Tbc1d5	-0.387444	0.00595247
TC2000000327.rn.1	LOC100360290 // LOC100909911	0.923318	0.00595636
TC0600000401.rn.1	Laptm4a	-0.329358	0.00596359
TC0800003214.rn.1	Pik3cb	-0.741295	0.00596366
TC0300004389.rn.1	Cst3	-0.643382	0.00596638
TC1800000269.rn.1	Kdm3b	-0.364836	0.00597656
TC1000003666.rn.1	Nfe2l1	-0.471823	0.00598091
TC1500002447.rn.1	Gm17430	0.604233	0.00601405
TC1900000142.rn.1	RGD2325050_1	0.631779	0.00601405
TC0700002767.rn.1	Nup107	0.442393	0.00601799
TC0200000195.rn.1	Zbed3	-0.526462	0.00602365
TC0200004020.rn.1	Ttc24	-1.46547	0.00602365
TC0600003025.rn.1	Rps6ka5	-0.653278	0.00603132
TC1000001973.rn.1	Ubald2	-0.72932	0.00603318
TC0100004458.rn.1	Plg	-0.265097	0.00603887
TC0700001623.rn.1	Zbed4	1.09105	0.00603887
TC0900001411.rn.1	Kat2b	-0.779864	0.00603887
TC0200000223.rn.1	Col4a3bp	0.664577	0.00604559
TC1900000774.rn.1	Zc3h18	0.419787	0.00605618
TC0300001134.rn.1	Pacsin3	0.614134	0.00607352
TC0300003107.rn.1	Nmi	0.65422	0.00607615
TC2000000646.rn.1	P4ha1	0.929258	0.0060844
TC1900000977.rn.1	Mmp15	-0.805709	0.00612669
TC0600001598.rn.1	Trmt61a	1.76867	0.00617275
TC0600002860.rn.1	Npc2	-0.4266	0.00617275
TC0100004258.rn.1	Mrpl36	-0.961422	0.00619991
TC0400001756.rn.1	Lpcat3	-0.897111	0.00619991
TC0500003493.rn.1	RGD1564804	-0.916082	0.00619991
TC1000001823.rn.1	Psmd12	1.01326	0.00619991
TC1500000298.rn.1	Pnp	-0.747928	0.00620759
TC0200002618.rn.1	Jmy	-0.680443	0.00622861
TC0200004544.rn.1	Snx7	0.626871	0.00622861
TC0300000060.rn.1	Abca2	-0.582845	0.00622861
TC0400001399.rn.1	Klf15	-0.911399	0.00622861
TC0900002684.rn.1	Smchd1	0.415921	0.00622861
TC1200001102.rn.1	Bri3	-0.447404	0.00622861
TSUnmapped00000144.rn.1	Rps4x	0.629262	0.00622861
TC0500000727.rn.1	Dnajc25	0.697727	0.00623353
TC0200003322.rn.1	RGD2314438_1	0.724621	0.00625332
TC1800001867.rn.1	Prrc1	1.04662	0.00627173
TC1400001052.rn.1	Ppp3r1	0.424398	0.00627916
TC0500002082.rn.1	Cpsf3l	0.522925	0.00628469
TC0100001315.rn.1	Rhpn2	-0.944021	0.00629839
TC0600001343.rn.1	Psmc1	0.973	0.00631447
TC1400000540.rn.1	Tlr6	0.690813	0.00631447
TC0200004534.rn.1	Rtcd1	0.430627	0.00631824
TC0200003481.rn.1	Fxr1	0.6322	0.006325
TC2000001124.rn.1	Wdr46	1.96156	0.006325
TC0800001480.rn.1	Abhd14b	-0.546901	0.00632688
TC0100000911.rn.1	MTA_TC0100000785.mm	0.801485	0.00632898
TC1700001446.rn.1	LRR_1.1	-0.381549	0.00633751
TC1100002010.rn.1	poloy	-0.681783	0.00634802
TC0100004679.rn.1	Zscan22	0.527257	0.00636891
TC1200000147.rn.1	Slc46a3	-1.49827	0.00636891
TC1600001197.rn.1	Dph3	0.570651	0.00636891
TC0600002208.rn.1	Itgb1bp1	0.394824	0.00637058
TC0200003907.rn.1	Fnip2	-0.840099	0.00638271
TC0800002361.rn.1	Sc5d	-0.909904	0.00638547
TC0200003338.rn.1	Armc1	0.728463	0.00639591
TC1300002080.rn.1	Ephx1	-0.832756	0.00639591
TC1900001632.rn.1	Rnf166	-0.433778	0.00640077
TC0600000898.rn.1	Arf6	0.386269	0.00641949
TC0400001985.rn.1	Aebp2	-0.459684	0.00642193
TC1000000813.rn.1	Mfap4	-1.05877	0.00642193
TC0900000285.rn.1	RGD6489834_1	0.679187	0.00643632
TC2000001698.rn.1	Fig4	-0.600097	0.00643632
TC0200003998.rn.1	Cd1d1	-0.682395	0.00644123
TC1900000070.rn.1	LOC100910721	0.865479	0.00644123
TC1900000074.rn.1	LOC100910721	0.865479	0.00644123
TC0100007017.rn.1	Cttn	0.717587	0.00645071
TC0400003739.rn.1	Usp5	0.537569	0.00647928
TC0X00002632.rn.1	Gdi1	0.57685	0.0064869
TC0100004810.rn.1	RGD1566307_1	-1.03309	0.00650348
TC0100006522.rn.1	Crym	-1.41291	0.00650348
TC0500003583.rn.1	RGD1559909	0.384204	0.00650348
TC0700002315.rn.1	RGD1582768_1	-0.679647	0.00650348
TC0900002120.rn.1	Plekhm3	-0.438356	0.00650348
TC1800001603.rn.1	LOC679794 // Cycs // LOC100363502	1.15412	0.00650348
TC1900000859.rn.1	Set	0.976204	0.00650348
TC0100004057.rn.1	RGD6502578_1	0.383319	0.00650496
TC0800000782.rn.1	Man2c1	-0.385437	0.00650496
TC1600000085.rn.1	Tmem110	0.782631	0.00650496
TC1600001926.rn.1	Vps36	0.434271	0.00650496
TC0100002529.rn.1	Dctn5	0.738728	0.00651986
TC1100000258.rn.1	Itsn1	0.490206	0.00651986
TC0100000505.rn.1	Mrpl18	0.450345	0.00658299
TC1300001606.rn.1	Hmcn1	-0.548838	0.00658466
TC0100003410.rn.1	RGD6494565_1	0.707419	0.00661834
TC0300003764.rn.1	Pdhx	0.718988	0.00661834
TC0800003285.rn.1	Uba5	1.11884	0.00663191
TC0500003305.rn.1	Dio1	-1.79438	0.00663215
TC0300003427.rn.1	Calcrl	-0.729907	0.00663716
TC0800000097.rn.1	Mtmr2	0.385296	0.00664107
TC1700002393.rn.1	Higd2a	-0.613763	0.00664107
TC1900000511.rn.1	Prmt7	0.975816	0.00664107
TC0700003568.rn.1	Cenpm	-0.626359	0.00664283
TC0200004074.rn.1	Zbtb7b	-0.734385	0.00664389
TC1000001312.rn.1	Tubd1	0.464697	0.00664389
TC1000004329.rn.1	Rpl5l1	0.765343	0.00664389
TC0300000278.rn.1	Angptl2	-1.15992	0.00666262
TC0300000748.rn.1	Cers6	1.46751	0.00666662
TC0300004301.rn.1	Kif16b	-0.69326	0.00667604
TC1400002451.rn.1	Erlec1	-0.451368	0.00667978
TC1700000859.rn.1	Fzd8	-1.25296	0.00667978
TC0100003955.rn.1	RGD1563636_1	0.681297	0.00668338
TC0300002729.rn.1	Sec16a	0.509405	0.00670415
TC1500000574.rn.1	Sap18	0.439352	0.00670481
TC1800000520.rn.1	Csnk1g3	0.324729	0.00671186
TC0700003249.rn.1	Asap1	-0.840343	0.00671673
TC0900001779.rn.1	Rab23	0.46089	0.00672591
TC0200001568.rn.1	Gba	-0.412522	0.00674741
TC0100006374.rn.1	St5	-0.568595	0.00675306
TC0800001569.rn.1	Plxnb1	0.466655	0.00677164
TC0200004528.rn.1	Slc30a7	0.880263	0.00680412
TC0800002053.rn.1	Eif3g	0.948424	0.00680412
TC1100000080.rn.1	LOC680121 // Hspa8	1.84677	0.00682257
TC1000000574.rn.1	RGD1310352	-0.491035	0.00686881
TC0100008065.rn.1	Wdr74	0.939617	0.00688499
TC0100007042.rn.1	Tcirg1	0.820382	0.00689643
TC0300001836.rn.1	Ndufaf5	0.516354	0.00691227
TC1800000013.rn.1	Thoc1	0.608266	0.00691227
TC1000004340.rn.1	Nme3	-0.747611	0.00692291
TC0400003262.rn.1	Antxr1	-0.744506	0.00692379
TC0400000099.rn.1	Abcf2	0.615086	0.00692748
TC0X00000289.rn.1	RGD6499548_1	0.94129	0.00692748
TC1300001352.rn.1	Cxcr4	1.03135	0.00692748
TC0500003460.rn.1	LOC100363509	-1.30073	0.00692998
TC0100004375.rn.1	Mtrf1l	0.439209	0.00694305
TC1000001188.rn.1	Rab11fip4	0.738858	0.00695821
TC0600001594.rn.1	Eif5	0.53911	0.00696028
TC0700003706.rn.1	Arsa	-0.6529	0.00696028
TC0800001826.rn.1	Tmem42	-0.419845	0.00696028
TC1200001350.rn.1	Nsun5	0.536854	0.00696028
TC1600001647.rn.1	Acsl1	-0.685582	0.00696028
TC0200000435.rn.1	Mocs2	0.777457	0.00700756
TC0100003676.rn.1	LOC681458	-1.43153	0.00702371
TC1700001416.rn.1	Ogn	-1.22988	0.00702464
TC1700001808.rn.1	Hist2h3c2 // LOC684762 // LOC684819 // LOC684841 // LOC690126	-1.01364	0.00702464
TC1100000603.rn.1	Gtpbp8	0.725349	0.00703615
TC0100000837.rn.1	Rasl2-9	0.707442	0.00704829
TC0X00001585.rn.1	Shroom2	-0.373717	0.00704829
TC0500001703.rn.1	Zfp46	1.71385	0.00706852
TC0300004317.rn.1	Rrbp1	0.611468	0.00709651
TC0X00001882.rn.1	Arhgef9	-0.467779	0.0071065
TC0100007674.rn.1	Sorbs1	0.716987	0.00712134
TC0100001048.rn.1	Ethe1	-1.77578	0.00713738
TC0900001140.rn.1	Traf3ip1	0.432043	0.00714021
TC1000001298.rn.1	Ppm1d	-0.532431	0.00714552
TC0200000214.rn.1	Ndufs6	-0.47757	0.00715651
TC0100003151.rn.1	Stx5	0.642297	0.00717724
TC0400001328.rn.1	Nfu1	0.368125	0.00717724
TC0700000642.rn.1	Ccdc59	0.366227	0.00717724
TC0X00000208.rn.1	LOC100362724	0.504857	0.00717724
TC1500001288.rn.1	Nid2	-0.41315	0.00717724
TC1700001204.rn.1	RGD7685806_1	0.604338	0.00717724
TC0500000663.rn.1	Fktn	0.653957	0.00717756
TC1100000488.rn.1	Cep97	0.440981	0.00718528
TC0500004088.rn.1	Slc25a33	-0.961159	0.00718632
TC1300000310.rn.1	Adipor1	-0.367109	0.00720318
TC0300002201.rn.1	Ppp1r16b	-0.616258	0.00721877
TC0900001037.rn.1	Itm2c	-0.497867	0.00721877
TC0X00001403.rn.1	RGD2323321_1	0.557986	0.00721877
TC2000000921.rn.1	RGD1592303	0.580846	0.00721877
TC1900000188.rn.1	Aktip	0.352759	0.00722805
TC1100001988.rn.1	Trmt2a	0.448121	0.00724315
TC0400000339.rn.1	Acn9	-0.466848	0.00727433
TC0900001374.rn.1	RGD6503701_1	-0.579708	0.00727433
TC0100008009.rn.1	Qk // LOC100910212	-0.503342	0.0072878
TC0X00000677.rn.1	Chic1 // LOC100911435	-0.966834	0.00729536
TC1300002072.rn.1	H3f3b // LOC100361558	-0.321224	0.00729536
TC2000000685.rn.1	Ppa1	0.83636	0.00729536
TC1600000247.rn.1	Use1	-0.492772	0.00729985
TC1300001309.rn.1	Actr3	0.448568	0.00731068
TC0300001534.rn.1	Snap23	0.384011	0.00731206
TC0100001106.rn.1	Cyp2f4	-0.900793	0.00731514
TC1800000725.rn.1	Chmp1b	-0.635301	0.00731514
TC0700002242.rn.1	Pglyrp2	-0.889278	0.00737654
TC0100006894.rn.1	Echs1 // LOC100911186	-0.925953	0.007377
TC1500002383.rn.1	Abcc4	0.81431	0.00738308
TC1100001884.rn.1	Kng1l1	0.776396	0.00740819
TC1000004142.rn.1	Mrpl38	0.682895	0.00741536
TC0600000288.rn.1	Mpv17l	-0.66819	0.0074264
TC1900001619.rn.1	Car5a	-1.08644	0.0074264
TC0900000927.rn.1	Dnajb2	0.405767	0.00748552
TC1500002365.rn.1	RGD7517571_1	0.78356	0.00749165
TC0100008128.rn.1	Copb1	0.67228	0.00749758
TC0400000618.rn.1	Akr1b8	1.25376	0.00751577
TC0800001766.rn.1	Rpl14	0.535071	0.00751577
TC0900001415.rn.1	RGD1559960_1	-1.03377	0.00751577
TC0500001520.rn.1	Ak2	1.49335	0.00754726
TC1700000923.rn.1	Rbm17	0.481483	0.00754726
TC0300000836.rn.1	Scrn3	0.778144	0.00756456
TC0100006483.rn.1	Rps15a	0.745042	0.0075862
TC0300000038.rn.1	LOC100362226	0.516752	0.0075862
TC0300001308.rn.1	Cstf3	0.932678	0.0075862
TC0500003417.rn.1	Akr1a1	0.78365	0.0075862
TC0800001505.rn.1	Nprl2	-0.444983	0.0075862
TC1800001227.rn.1	Cdc23	0.422926	0.0075862
TC1700002349.rn.1	RGD1566369	0.97608	0.00758718
TC0600002584.rn.1	RGD1559639	0.842651	0.00758999
TC0700000893.rn.1	Ddit3	0.667856	0.00758999
TC1000000601.rn.1	Fnip1	-0.659308	0.00758999
TC1000002926.rn.1	Pemt	-0.78002	0.00758999
TC1800000616.rn.1	Cd74	-1.35352	0.00758999
TC1300000532.rn.1	RGD1561635	0.783556	0.00760594
TC0400000333.rn.1	RGD7695905_1	0.650825	0.00765979
TC1400001101.rn.1	Peli1	-0.465559	0.00769579
TC0100002657.rn.1	Orai3	-0.554328	0.00773846
TC1500002326.rn.1	RGD2323017_1	0.848727	0.00773984
TC0200000262.rn.1	Smn1	0.580582	0.00774033
TC1100001906.rn.1	RGD1559972	0.685027	0.00774033
TC0600001601.rn.1	Trmt61a	1.73898	0.00774966
TC0200003080.rn.1	Tars	1.14233	0.0077516
TC0600002274.rn.1	Dld	0.636003	0.00775236
TC0800000246.rn.1	Swsap1	0.702492	0.0077602
TC1100000609.rn.1	Atp6v1a	0.705761	0.0077602
TC0400000431.rn.1	Met	-0.659667	0.00778217
TC1300000185.rn.1	RGD6502250_1	0.66967	0.00778217
TC0400001999.rn.1	Slco1b2	-0.802299	0.00778704
TC1200001825.rn.1	Hps4	-0.836624	0.00781219
TC0200001208.rn.1	Eif2a	0.582816	0.0078161
TC0200004051.rn.1	Msto1	0.476977	0.00782876
TC0500004027.rn.1	KRAB.38	0.582232	0.00782876
TC0300003281.rn.1	RGD1566270	0.781819	0.00783488
TC1000000072.rn.1	Dexi	-1.0917	0.00784666
TC1500000737.rn.1	Rps17l	0.86076	0.00787841
TC0200001951.rn.1	RGD7570050_1	0.587102	0.00789015
TC0X00002289.rn.1	LOC100361854	0.704184	0.00791813
TC1400002190.rn.1	Ddx56	0.487485	0.00794777
TC0500001749.rn.1	Camk2n1	-0.771102	0.00795608
TC0300003831.rn.1	RGD1304978	-0.385008	0.00798347
TC0700002144.rn.1	Csnk1g2	-0.414493	0.00798347
TC0800000588.rn.1	Mpzl3	0.419519	0.00798347
TC0800003685.rn.1	RGD1559979	-0.684463	0.00798347
TC1600000594.rn.1	Cyp4v3	-0.826171	0.00798347
TC1800000624.rn.1	Csf1r	-0.618697	0.00798347
TC1000004206.rn.1	Timp2	-0.694837	0.00803013
TC1000000043.rn.1	Rrn3	0.682477	0.00804835
TC1000000900.rn.1	Ctc1	-1.11296	0.00804835
TC0200004195.rn.1	Psmd4	0.823644	0.00805177
TC0500000743.rn.1	Snx30	-0.707892	0.00805177
TC0200003258.rn.1	Zbtb10	-0.959479	0.0080593
TC0100000925.rn.1	MTA_TC1300000833.mm	0.893455	0.00806
TC0400001712.rn.1	Mug2	-0.245227	0.00806
TCUn_KL568458v100000004.rn.1	Vps37c // LOC100910929	0.444547	0.00806
TC1800001184.rn.1	Myo7b	0.550566	0.00811681
TC0800003058.rn.1	Pgm3	0.948122	0.00812453
TC0800002584.rn.1	Wdr61	0.4553	0.00813833
TC1000000552.rn.1	Phykpl	-0.644055	0.00816818
TC0100005057.rn.1	Marcksl1 // LOC100911122 // LOC100911158	-0.510918	0.00818741
TC0800000405.rn.1	Tmem218	-1.11153	0.00820132
TC1700000760.rn.1	Gabpb1l	0.75735	0.00820787
TC0200002358.rn.1	Znhit6	0.669808	0.00823907
TC0400002352.rn.1	glawer	0.483455	0.00825699
TC0500003423.rn.1	Mmachc	1.08704	0.00825699
TC0900001416.rn.1	Sult1c3	-1.18941	0.00826031
TC0X00002258.rn.1	Psmd10	0.543423	0.00826222
TC1300000650.rn.1	Sell	0.974401	0.00827749
TC1300001515.rn.1	Nek7	-0.512882	0.00828562
TC1300001270.rn.1	Dbi	-0.584765	0.00830452
TC1700000854.rn.1	Fzd8	-1.10157	0.00834161
TC1500000561.rn.1	Zmym2	-0.430232	0.00834323
TC0500003771.rn.1	Tmem222	0.391724	0.00834523
TC1400000528.rn.1	RGD1559963 // Rpl9 // LOC100360449 // LOC100362211 // LOC100364457	0.565173	0.00834523
TC1600001400.rn.1	Fkbp8	-0.879271	0.00834523
TC0200001679.rn.1	Tdrkh	0.731902	0.00835835
TC0200001447.rn.1	RGD1589156_1	-0.599868	0.00841557
TC0600001233.rn.1	Gstz1	-0.607349	0.00841817
TC0900000389.rn.1	Lmbrd1	-0.404667	0.00841817
TC1000000258.rn.1	Narfl	0.615732	0.00842438
TC0900000112.rn.1	Dpp9	0.539573	0.00849519
TC0100003066.rn.1	Rela	-0.450549	0.008503
TC0100000763.rn.1	RGD1564617 // LOC100911426	0.735839	0.00850473
TC0900000595.rn.1	RGD1564617 // LOC100911426	0.735839	0.00850473
TC0800001966.rn.1	RGD1309534	-1.45908	0.00850676
TC1100000858.rn.1	LOC100365839	0.556004	0.00850676
TC1200000881.rn.1	Pgam5	0.907025	0.00850676
TC1300001393.rn.1	Cdk18	-0.652229	0.00850676
TC1300002120.rn.1	Mia3	-0.510237	0.00851944
TC0500002188.rn.1	Adhfe1	-0.971932	0.00859841
TC0700000323.rn.1	Adamts10	-0.319635	0.00862163
TC1000000497.rn.1	Phykpl	-0.632921	0.00862163
TC1700002060.rn.1	Akr1c13	-1.4254	0.00862163
TC0100006659.rn.1	Eif3c	0.605551	0.0086284
TC0800000007.rn.1	Msantd4	0.447429	0.0086284
TC0800000927.rn.1	Vwa9	0.321964	0.00863716
TC0100002075.rn.1	Alg8	0.569787	0.00864469
TC0X00000277.rn.1	Prps2	0.856745	0.00864469
TC0400002323.rn.1	Slc25a40	0.411546	0.00865333
TC0100004693.rn.1	RGD6503216_1	0.779347	0.00868822
TC0100004694.rn.1	RGD2319808_1	0.779347	0.00868822
TC1100001938.rn.1	Abcf3	0.486572	0.00872245
TC1200000369.rn.1	Mospd3	-0.883606	0.00872245
TC0X00000281.rn.1	Tmsb4x	-0.825534	0.00873202
TC1600000276.rn.1	RGD6490986_1	-0.274372	0.0087617
TC1200001114.rn.1	Cyth3	-0.335297	0.00877326
TC0800000960.rn.1	Ppib	0.531372	0.00880945
TC1300000328.rn.1	Arl8a	-0.472825	0.00880945
TC0100006926.rn.1	Pddc1	-0.854244	0.00881035
TC1500002467.rn.1	Dnase1l3	-0.798533	0.00881035
TC0400003432.rn.1	Foxp1	-1.38061	0.00882334
TC0500002099.rn.1	Noc2l	0.788592	0.00882334
TC1400001639.rn.1	RGD6499144_1	0.529111	0.00882334
TC0700002100.rn.1	Aes	-0.835119	0.00882618
TC1300000701.rn.1	RGD6499178_1	-0.537231	0.00882618
TC0500001282.rn.1	Eif2b3	0.710678	0.00883196
TC0100006968.rn.1	Cttn	0.72019	0.00884716
TC0500004026.rn.1	Mfn2 // LOC100911485	0.686958	0.00884716
TC0500002002.rn.1	Rpl22	0.355142	0.00886074
TC0100005408.rn.1	Cyth2	-0.361996	0.00889461
TC0X00000339.rn.1	Reps2	-1.23676	0.00890035
TC0300004537.rn.1	Eif2s2	0.646726	0.00894463
TC1700002036.rn.1	Mtr	-0.747356	0.00894463
TC0600002267.rn.1	Acp1	0.419648	0.00897636
TC1400000855.rn.1	Spon2	-0.725736	0.00897636
TC0300001266.rn.1	RGD1562469 // LOC681195 // LOC683497 // Rpl21 // LOC100361811 // LOC100362550 // LOC100365794	0.567912	0.00898759
TC0100004646.rn.1	Prpf31	0.328387	0.00899218
TC0300003096.rn.1	Mmadhc	0.351101	0.00900756
TC0500000274.rn.1	Mmp16	-0.514059	0.00901259
TC0600002024.rn.1	Emilin1	-0.3561	0.00901259
TC1000002408.rn.1	Hn1l	1.06414	0.00901339
TC0100007453.rn.1	Pgm5	-0.712444	0.00901561
TC0500002715.rn.1	Mrpl50	0.457751	0.00904516
TC0800000962.rn.1	Fam96a	0.594887	0.00904516
TC1700000871.rn.1	RGD7584306_1	0.532409	0.00904516
TC1900000473.rn.1	E2f4	0.666695	0.00905166
TC0100002660.rn.1	Hsd3b7	-0.571931	0.00906038
TC0300004645.rn.1	RGD1563145	0.585058	0.00906038
TC0800001557.rn.1	Ip6k2	-0.947605	0.00907809
TC1000001104.rn.1	Prpf8	0.483857	0.00908551
TC0300001711.rn.1	Nop56	1.5718	0.00910004
TC1700000285.rn.1	Fam120a	-0.384799	0.00910004
TC1900001475.rn.1	Ldhd	-1.26855	0.00910004
TC0100000346.rn.1	LOC679739 // LOC100912599	-0.434842	0.00910281
TC0600000737.rn.1	LOC685003 // LOC100364934 // LOC100912520	0.447702	0.00910281
TC1500002259.rn.1	Dis3	0.636925	0.00910409
TC0300001561.rn.1	Pdia3	0.687723	0.00910594
TC0900002710.rn.1	Ppip5k2	-0.677963	0.00910594
TC1200000866.rn.1	Hscb	-0.479701	0.00910779
TC1300000227.rn.1	Pigr	-0.365658	0.00910957
TC0300002152.rn.1	Epb41l1	-0.517256	0.00911147
TC0300005088.rn.1	Osbpl2	-0.536313	0.00911876
[truncated: 1,759 more rows]

## Sheet: 0 hr Reperfused vs 0 hr Nonisch
None

## Sheet: 0.5 hr Reperfd vs 0.5hr Nonisch
Probeset ID	Gene Symbol	log2FC	q-value
TC0100007387.rn.1	Anxa1	2.02211	0.00315558
TC1800001874.rn.1	Apbb3	-1.52995	0.034976
TC1300002212.rn.1	Atf3	4.11877	1.63e-05
TC0300001675.rn.1	Bcl2l11	-1.32319	0.0141996
TC0900002026.rn.1	Clk1	1.79771	0.00114231
TC1400001504.rn.1	Cxcl1	4.0507	0.0141996
TC0700000893.rn.1	Ddit3	1.21057	0.0105906
TC0700000599.rn.1	Dusp6	2.38914	0.00901467
TC2000001451.rn.1	Egr2	3.88653	0.00202574
TC0600001192.rn.1	Fos	6.7458	6.22e-06
TC0100004917.rn.1	Fosb	5.22495	6.2e-10
TC0400003031.rn.1	Gadd45a	1.67622	0.0105906
TC1600000292.rn.1	Gdf15	3.32232	1.37e-05
TC0300002046.rn.1	Id1	1.07492	0.00260492
TC1900001202.rn.1	Ier2	4.78468	1.31e-06
TC2000001040.rn.1	Ier3	1.52387	0.0108535
TC1900001216.rn.1	Junb	2.56102	0.00108591
TC0500002784.rn.1	Klf4	2.28549	0.000221568
TC0200000364.rn.1	Plk2	1.6385	0.00202574
TC1400000559.rn.1	Rell1	-1.91727	0.00114231
TC0300003100.rn.1	Rnd3	1.60071	0.00147815
TC1000004025.rn.1	Slc16a6	-1.45948	0.0349654
TC1400002320.rn.1	Slc1a4	-3.30241	0.0400293
TC0100001161.rn.1	Zfp36	2.41165	5.23e-05

[truncated: 2 more sheets: 2 hr Reperfused vs 2 hr Nonisch, 6 hr Reperfused vs 6 hr Nonisch]
