# Supplementary material for: Transcriptional changes during hepatic ischemia-reperfusion in the rat
Source: PLoS One. 2019 Dec 31;14(12):e0227038. doi: 10.1371/journal.pone.0227038 (PMC6938360; doi:10.1371/journal.pone.0227038)
Supplement: S3 Table — Probe sets (11,704) were used for pairwise ANOVA. Statistically significant probe sets (q<0.05) are listed with probe id, gene symbol, and expression value for each biological replicate. (XLSX) [file pone.0227038.s008.xlsx]

## Sheet: IPA - Upstream Analysis
Upstream Regulator	Molecule Type	p-Value of Overlap	Target Molecules in Dataset
0.5hr Nonischemic vs Shams
PDGF BB	complex	6.66e-17	ATF3, CCNL1, CSF1, DUSP5, EGR2, FOS, GEM, JUN, KLF6, NR4A1, NR4A2, NR4A3, PHLDA1, RGS1, RGS2, RHOB, TNFAIP3, ZFP36
CG	complex	1.2e-09	ADAMTS1, BMP2, BTG2, CEBPD, EFNB2, FOS, GATA6, Giot1/Zfp347, GM2A, IL10, IRS2, JUN, NR4A1, NR5A2, PFKFB3, PHLDA1, PLPP3, RGS2, SMAD2
Calcineurin protein(s)	complex	6.88e-07	BCL2L11, EGR2, FOS, NR4A1, NR4A3, RGS2
IL1B	cytokine	4.82e-16	ADAMTS1, ATF3, BTG2, CEBPD, CSF1, CSRNP1, DDIT4, FOS, GEM, GJA1, HEXB, IFRD1, IGFALS, IL10, IL1A, IL36B, INSR, JUN, NFKBIA, NFKBIZ, NOCT, NR4A1, NR4A2, NR4A3, PHLDA1, SERPINE1, TNFAIP3, ZFP36
TNF	cytokine	4.08e-10	ATF3, BCL2L11, BMP2, BTG2, CEBPD, CSF1, CYP27A1, DUSP10, DUSP5, FOS, GM2A, HEXB, HPRT1, IL10, IL1A, INSR, JUN, KLF6, MAFF, NFKBIA, NFKBIZ, NOCT, NR4A2, NR4A3, NR5A2, PHLDA1, PRDM1, RGS2, RHOB, SERPINE1, TNFAIP3
IL1A	cytokine	3.17e-07	ADAMTS1, CSF1, CYP3A5, FOS, IL10, IL1A, NFKBIA, NFKBIZ, SERPINE1, TNFAIP3
GPER1	G-protein coupled receptor	1.46e-12	ATF3, CEBPD, DDIT4, DUSP5, ESR1, FOS, JUN, NFKBIA, NR4A2, TNFAIP3, ZFP36
Mek	group	3.87e-10	BCL2L11, DUSP5, ESR1, GDF15, IL10, JUN, MAFF, PHLDA1, PLPP3, Pvr, SERPINE1, SLC16A6, SORL1, TNFAIP3, Tpm1
Pkc(s)	group	2.81e-09	ATF3, BCL2L11, EGR2, FOS, GADD45B, JUN, KLF6, NR4A2, NR4A3, PER1, RGS2, SERPINE1
Jnk	group	1.23e-08	BCL2L11, FOS, GDF15, GJA1, IL10, IL1A, JUN, KLF6, MRC1, NR4A1, SERPINE1, ZFP36
Histone h3	group	7.61e-08	BCL2L11, CYP3A5, DUSP10, ESR1, FOS, GATA6, GHR, IL10, IL1A, JUN, NDUFA12, NFKBIA, POLD4, PRDM1, RASSF1, SCD, SLC16A6, SOX17, TNFAIP3
ERK	group	2.04e-07	BCL2L11, EGR2, ESR1, FOS, GDF15, IL10, JUN, NFKBIZ, PRDM1, SERPINE1, ZFP36
MAP2K1/2	group	3.85e-07	ATF3, BCL2L11, EGR2, FOS, GJA1, IL10, PHLDA1, Sik1
Gsk3	group	9.95e-07	ESR1, GDF15, IL10, JUN, NR4A1, NR4A2, TNFAIP3
IGF1	growth factor	1.34e-11	BCL2L11, BMP2, BTG2, CEBPD, EFNB2, EGR2, FOS, GHR, HSD17B11, IL10, IRS2, JUN, NR4A1, PHLDA1, POLD4, SERPINE1, ZFP36, ZFP36L2
KCNE3	ion channel	2.18e-08	APOLD1, CSRNP1, KCNK5, NR4A1, NR4A2, PER1, PHLDA1, PRDM1, Sik1
IRAK4	kinase	2.69e-16	ATF3, BTG2, CSRNP1, FOS, GEM, IFRD1, IL10, JUN, NFKBIA, NFKBIZ, NOCT, NR4A1, PHLDA1, TNFAIP3, ZFP36
MAPK9	kinase	1.57e-08	ACACA, BCL2L11, FOS, FOSL2, GADD45B, JUN, KLF6, PLA1A, SCD, TNFAIP3, Vnn3, ZFP36
NR3C1	ligand-dependent nuclear receptor	2.52e-08	ATP1B1, BCL2L11, CSRNP1, DDIT4, ENC1, FOS, GADD45B, GEM, IGFALS, IL10, IL1A, JUN, NFKBIA, PER1, PIM3, RAB11A, RGS2, RHOB, RIPK2, SERPINE1, SLC25A33, THBD, TNFAIP3
TICAM1	other	5.31e-09	CEBPD, GDF15, IL10, IL1A, MAFF, NFKBIA, NFKBIZ, Plpp1, RHOB, RIPK2, SERPINE1, TNFAIP3
PTH	other	1.27e-08	ADAMTS1, CSF1, EGR2, FOS, GJA1, JUN, NR4A2, RGS1, RGS2
S100A8	other	4.23e-07	ADAMTS1, ATF3, DDIT4, IL10, IL1A, KLF15, NFKBIA, NR4A3, PER1, PHLDA1, Spry1
PTEN	phosphatase	2.38e-08	ACACA, ATF3, BCL2L11, BTG2, EFNB2, ESR1, FOS, IL10, MRC1, NR4A2, NR5A2, PFKFB3, SCD, SMAD2, Vnn3
DUSP1	phosphatase	5.17e-08	BMP2, GDF15, IL10, IL1A, MRC1, PRDM1, SERPINE1, THBD, ZFP36
CREB1	transcription regulator	3.35e-12	APOLD1, ATF3, BTG2, CEBPD, CSRNP1, EGR2, FOS, GADD45B, IRS2, MRC1, NR4A1, NR4A2, NR4A3, PER1, RGS2, Sik1
CREM	transcription regulator	5.57e-12	APOLD1, ATF3, BTG2, CSRNP1, EGR2, FOS, GADD45B, IRS2, NR4A1, NR4A2, PER1, RHOB, Sik1, Tpm1
FOS	transcription regulator	5.7e-10	BCL2L11, FOS, GJA1, GM2A, IL10, IL1A, IRS2, JUN, KLF6, MAFK, NR4A1, NR5A2, PHLDA1, PRDM1, PTP4A1, SCD, SEMA6D, SERPINE1, Tpm1
FOXL2	transcription regulator	6.13e-09	ATF3, BMP2, FOS, MAFF, NR4A3, NR5A2, RGS2, RSPO3, TNFAIP3
CEBPA	transcription regulator	6.78e-09	ACACA, BTG2, CEBPD, EFNB2, EGR2, FOS, GATA6, GJA1, IL10, IRS2, JUN, NR4A2, NR5A2, PRDM1, RGS2, SCD, SERPINE1, THBD
JUN	transcription regulator	1.92e-08	BCL2L11, DUSP5, GJA1, IL10, IL1A, IRS2, JUN, NFKBIA, NFKBIZ, NR4A1, NR5A2, SCD, SERPINE1, SLC38A2, ZFP36
TREM1	transmembrane receptor	6.99e-10	ATF3, ATP1B1, CSF1, EGR2, GADD45B, GEM, IL10, MAFF, NFKBIA, NR4A2, PHLDA1, PLPP3, RGS1, S1PR3, THBD
TLR4	transmembrane receptor	7.84e-08	ATF3, CEBPD, CYP3A5, GJA1, IL10, IL1A, NFKBIA, NFKBIZ, NR4A1, NR4A2, NR4A3, PLA1A, RGS1, RIPK2, TNFAIP3, Vnn3
0.5hr Reperfused vs Shams
Upstream Regulator	Molecule Type	p-value of overlap	Target molecules in dataset
poly rI:rC-RNA	biologic drug	7.14e-17	ANXA1, ATF3, BMP2, CCL3L3, CDH2, CXCL10, CXCR4, DLL4, DUSP1, DUSP5, EGR1, FOS, GADD45B, GDF15, IFIT2, IGF1, IL10, IL1A, JUN, JUNB, KLF4, KLF6, NFKBIA, NR4A1, PHLDA1, PIM3, PLAU, RGS1, RGS2, SAT1, TNFAIP3, ZFP36
aplidine	biologic drug	4.59e-11	DUSP1, FOS, FOSB, JUN, JUNB, JUND
cyclosporin A	biologic drug	8.53e-10	ANXA1, ATF3, BMP2, CXCR4, CYP3A5, DDIT4, EGR1, EGR2, FOS, GJA1, IER3, IL10, IL1A, JUN, MRC1, NFKBIA, NR4A1, SCD, SERPINE1, TAF7, TGIF1, Tpm1, TRA2A
ghrelin	biologic drug	7.1e-08	ACACA, EGR1, FOS, SCD
oblimersen	biologic drug	1.49e-07	ATF3, BRD2, DUSP1, EFNB2, GADD45A, GADD45B, IFRD1, MAFF
filgrastim	biologic drug	4.99e-07	ALOX15, ANXA1, ATF3, BTG2, CCL3L3, CXCL10, CXCR4, EGR2, FGL2, GADD45A, IFIT2, IL10, JUN, KLF6, MAFF, NR4A1, PF4, RGS1, ZFP36L1
beta-estradiol	chemical - endogenous mammalian	3.26e-21	ACTA1, ADAMTS1, ADGRF5, ADRB1, ALOX15, ANKH, ANXA1, AP1G1, ATF3, BMP2, BTG2, CDH2, CKS1B, CLEC1B, CXCL10, CXCR4, CYR61, DDIT3, DDIT4, DUSP1, DUSP5, DUSP6, EFNB2, EGR1, EGR2, ENC1, FOS, FOSB, GADD45A, GADD45B, GHR, GJA1, GM2A, HBA1/HBA2, HBB, HES1, ID1, ID2, IER2, IER3, IFRD1, IGF1, IL10, IL1A, JUN, JUNB, JUND, KLF2, KLF4, KLF6, KRT8, MAP3K8, MRC1, NFKBIA, NR4A1, PDK2, PHLDA1, PLAU, PLK2, RGS1, RG…
leukotriene D4	chemical - endogenous mammalian	2.18e-17	ADAMTS1, APOLD1, ATF3, BMP2, CCL3L3, CYR61, DUSP1, EGR1, EGR2, KLF2, KLF4, MAP3K8, NR4A1, RGS2, ZFP36
prostaglandin E2	chemical - endogenous mammalian	1.14e-16	ADAMTS1, ALOX15, ATF3, BMP2, CCL3L3, CXCL10, CXCR4, DUSP1, EGR1, EGR2, FOS, FOSB, GJA1, ID1, IER3, IGF1, IL10, IL1A, JUN, KLF4, MRC1, NFKBIA, NR4A1, PLAU, PLK2, RGS2, SRF
L-triiodothyronine	chemical - endogenous mammalian	3.04e-11	ACTA1, AKT2, ALAS2, COX4I1, DUSP1, DUSP5, EGR1, EGR2, FGF21, FOS, GDF15, HBA1/HBA2, HINT1, ID1, ID2, IGF1, NPY, NR4A1, Nrgn, PDK2, RGS2, SCD, SERPINE1
progesterone	chemical - endogenous mammalian	1.26e-10	ACTA1, ADAMTS1, ALOX15, ANKH, AP1G1, ATF3, BMP2, CDH2, CXCL10, CXCR4, CYP3A5, DDIT3, EGR1, ENC1, FOS, GHR, GJA1, ID1, IGF1, IL10, IL1A, JUN, MRC1, NFKBIA, NPY, NR4A1, PLK2, SCD
Ca2+	chemical - endogenous mammalian	1.28e-10	ANKH, ATF3, CXCR4, CYR61, DDIT3, DUSP1, EGR1, FOS, ID1, IL10, JUN, JUNB, JUND, KLF4, KRT8, NFKBIA, NPY, NR4A1, SERPINE1
ethanol	chemical - endogenous mammalian	2.51e-10	ACACA, ACTA1, ATF3, CXCR4, CYP3A5, DDIT3, DUSP1, DUSP6, EGR1, FOS, FOSB, GADD45A, ID1, IL10, JUN, KLF6, NPY, Nrgn, RHOB, SCD, SERPINE1, SLC11A2
platelet activating factor	chemical - endogenous mammalian	2.78e-10	CDH2, EGR1, EGR2, FOS, IL10, IL1A, NFKBIA, NR4A1, PLAU, SERPINE1
oleic acid	chemical - endogenous mammalian	4.07e-10	ACACA, DDIT3, DUSP1, FOS, GADD45A, GADD45B, IGF1, IL10, NFKBIA, NPY, NR4A1, SCD, SERPINE1
dihydrotestosterone	chemical - endogenous mammalian	4.78e-10	ACACA, ACTA1, ADAMTS1, BTG2, CDH2, EGR1, FOS, GHR, HINT1, HNRNPU, HSPA1A/HSPA1B, ID2, IGF1, IL10, IL1A, JUN, MAFF, NFKBIA, NR4A1, PHLDA1, PLAU, RHOB, SCD, SLC11A2, SLC16A7, SULT2A1
formaldehyde	chemical - endogenous mammalian	4.92e-10	EGR1, EGR2, FOS, FOSB, GHR, JUN, JUNB, JUND
D-glucose	chemical - endogenous mammalian	5.46e-10	ACACA, ACTA1, ANXA1, ATF3, BMP2, CXCR4, DDIT3, DDIT4, DUSP1, EGR1, FGF21, FOS, GDF15, GJA1, ID1, IER2, IGF1, JUN, JUNB, NPY, NR4A1, PLAU, RGS2, SCD, SERPINE1, SRPRA, TGIF1, Tpm1
arachidonic acid	chemical - endogenous mammalian	1.07e-09	ACACA, DDIT3, EGR1, FOS, JUN, KLF6, MRC1, NFKBIA, PLAU, RGS2, SCD, SRSF3
hydrogen peroxide	chemical - endogenous mammalian	1.41e-09	ATF3, BTG2, CCL3L3, CKS1B, CXCR4, DDIT3, DDIT4, DUSP1, EGR1, ENC1, FOS, GADD45A, GADD45B, GDF15, IER5, IFIT2, IL10, JUN, KLF2, KLF4, NR4A1, OSGIN1, SERPINE1, TNFAIP3
15-deoxy-delta-12,14 -PGJ 2	chemical - endogenous mammalian	1.64e-08	CXCL10, DDIT3, EGR1, FOS, GADD45A, GDF15, IL10, IL1A, JUN, KLF4, NFKBIA, PLAU, SERPINE1, TGIF1
nitric oxide	chemical - endogenous mammalian	2.63e-08	ATF3, CXCL10, DDIT3, DUSP1, DUSP6, EGR1, FOS, GADD45A, IER3, IL10, JUN, JUNB, NPY
norepinephrine	chemical - endogenous mammalian	4.38e-08	ACTA1, ADRB1, CXCR4, DUSP1, EGR1, FGF21, FOS, GDF15, ID1, IL10, NFKBIA, NR4A1, SERPINE1
hyaluronic acid	chemical - endogenous mammalian	5.42e-08	CCL3L3, CXCL10, CXCR4, FOS, IL10, JUN, NFKBIA, NR4A1, PLAU, SERPINE1, TNFAIP3
glutamine	chemical - endogenous mammalian	9.63e-08	DDIT3, DUSP1, FGF21, FOS, GADD45A, HSPA1A/HSPA1B, JUNB, KLF4, NFKBIA, NR4A1
amino acids	chemical - endogenous mammalian	2.48e-07	DDIT3, FOS, FOSB, IGF1, JUN, JUNB
D-galactosamine	chemical - endogenous mammalian	2.93e-07	CXCL10, FOS, GDF15, IL10, JUN, JUNB, JUND
testosterone	chemical - endogenous mammalian	3.78e-07	ADRB1, ANXA1, CDH2, DDIT4, EGR1, FOS, FOSB, GADD45A, HSPA1A/HSPA1B, ID1, IGF1, JUN, JUND, NFKBIA, NPY, PLAU, Scd3
butyric acid	chemical - endogenous mammalian	4.83e-07	ALOX15, ANXA1, CAPN7, CKS1B, CXCR4, DUSP1, FGF21, FOS, GADD45A, HBA1/HBA2, HBB, IL10, KLF4, NFKBIA, NR4A1, PLAU, SAT1, SERPINE1, ZFP36L1
tretinoin	chemical - endogenous mammalian	4.97e-07	ANXA1, BMP2, BTG2, CAPN7, CSRNP1, CXCL10, CXCR4, CYR61, DDIT3, DHX33, DLL4, DUSP1, EGR1, FOS, GDF15, GHR, GJA1, GM2A, HES1, ID1, ID2, IER3, IFIT2, IGF1, IL10, IL1A, IL36B, JUN, LRP6, MAP3K8, NAT2, Nrgn, PHLDA1, PLAU, PLK2, SCD, SERPINE1, SNX8, TNFAIP3, ZFAND5
quinolinic acid	chemical - endogenous mammalian	5.7e-07	EGR1, FOS, FOSB, HSPA1A/HSPA1B, JUN, JUNB, JUND
epoprostenol	chemical - endogenous mammalian	6.13e-07	EGR1, FOS, IL10, RGS18, SERPINE1
acetic acid	chemical - endogenous mammalian	9.68e-07	EGR1, FOS, JUN, JUNB
bicuculline	chemical - endogenous non-mammalian	4.6e-20	ATF3, BTG2, CYR61, DUSP1, DUSP6, EGR1, EGR2, FOS, FOSB, GADD45B, IER2, JUN, JUNB, KLF4, MAFF, NR4A1
bee venom	chemical - endogenous non-mammalian	1.19e-14	CCNL1, DDIT3, FOSB, GADD45A, IFRD1, IL10, JUN, JUNB, KLF2, KLF4, MAP3K8, NFKBIA, RGS1, RGS2, TNFAIP3, YBX3
salmonella minnesota R595 lipopolysaccharides	chemical - endogenous non-mammalian	3.59e-13	CCL3L3, CXCL10, EGR1, FOS, FOSB, GDF15, IFIT2, IL10, IL1A, JUN, JUNB, MAFF, NFKBIA, NFKBIZ, SERPINE1, TNFAIP3
anisomycin	chemical - endogenous non-mammalian	6.92e-13	ADRB1, ATF3, DUSP1, EGR1, FOS, GJA1, IL10, JUN, JUNB, NR4A1, PLAU, SERPINE1
E. coli B5 lipopolysaccharide	chemical - endogenous non-mammalian	1.34e-12	ADAMTS1, CCL3L3, CHFR, CXCL10, CXCR4, CYP3A5, DUSP1, FOS, IL10, IL1A, JUNB, MAP3K8, NFKBIA, PF4, PHLDA1, RHOB, SEPSECS, SERPINE1, SLC11A2, TGIF1, TNFAIP3
5-O-mycolyl-beta-araf-(1->2)-5-O-mycolyl-alpha-araf-(1->1')-glycerol	chemical - endogenous non-mammalian	1.55e-10	ATF3, CCL3L3, CXCL10, DUSP1, EGR2, IER3, IFIT2, IL1A, NFKBIZ, RGS1, RND3, TNFAIP3
carrageenan	chemical - endogenous non-mammalian	4.16e-08	CCL3L3, EGR1, EGR2, FOS, FOSB, JUN, JUNB, JUND
tunicamycin	chemical - endogenous non-mammalian	5.37e-08	ACACA, ATF3, DDIT3, DDIT4, EGR1, FGF21, GADD45B, IFRD1, IL1A, KLF4, NFKBIA, PHLDA1, SCD, SRPRA
LY294002	chemical - kinase inhibitor	1.36e-21	ACACA, ADAMTS1, ATF3, BMP2, CXCL10, CYR61, DDIT3, DUSP1, DUSP6, EFNB2, EGR1, EGR2, FOS, FOSB, GDF15, GJA1, HES1, IER2, IER3, IGF1, IL10, JUN, JUNB, MAP3K8, NFKBIA, NR4A1, PHLDA1, PLAU, PLK2, RAB11A, RGS1, RGS2, RND3, SCD, SERPINE1, SRF, TNFAIP3, ZFP36, ZFP36L2
PD98059	chemical - kinase inhibitor	6.58e-17	ANXA1, ATF3, BMP2, CCL3L3, CDH2, CXCL10, CXCR4, DDIT3, DUSP1, DUSP5, DUSP6, EGR1, EGR2, FOS, FOSB, GADD45A, GJA1, IER3, IGF1, IL10, IL1A, JUN, JUNB, JUND, KRT8, NPY, NR4A1, PHLDA1, PLAU, RGS1, SERPINE1, SLC16A7, STOM, ZFP36L1, ZFP36L2
U0126	chemical - kinase inhibitor	1.39e-15	ATF3, CCL3L3, CCNL1, CXCL10, DDIT3, DUSP1, DUSP5, DUSP6, DUSP7, EGR1, FOS, FOSB, GADD45B, GDF15, GJA1, IER2, IER3, IL10, IL1A, JUN, JUNB, JUND, KDM6B, NPY, NR4A1, PHLDA1, PLAU, PLK2, RND3, SERPINE1, UBC, ZFP36
SB203580	chemical - kinase inhibitor	1.29e-10	ANXA1, ATF3, BMP2, CDH2, CXCL10, DDIT3, DUSP1, EGR1, FOS, FOSB, GADD45A, GJA1, IER3, IFIT2, IL10, IL1A, JUN, JUNB, JUND, NR4A1, PLAU, SERPINE1
SP600125	chemical - kinase inhibitor	2.56e-10	ATF3, CXCL10, CYR61, DDIT4, DUSP1, EGR1, FOS, FOSB, GADD45A, IL10, IL1A, JUN, JUNB, NR4A1, SCD, SERPINE1, ZFP36
pCPT-cAMP	chemical - kinase inhibitor	3.73e-08	EGR1, FOS, JUN, JUNB, NR4A1
H89	chemical - kinase inhibitor	5.05e-08	DUSP1, EGR1, EGR2, FOS, GJA1, IGF1, IL10, NFKBIA, NR4A1, PLAU, SERPINE1, SULT2A1
2-amino-5-phosphonovaleric acid	chemical - other	3.42e-13	ADAMTS1, DUSP1, DUSP6, EGR1, EGR2, FOS, FOSB, GADD45A, GADD45B, IFRD1, JUN, JUNB, NR4A1, PHLDA1, RGS2, TNFAIP3, Zfp60
lysophosphatidic acid	chemical - other	3.43e-11	AKT2, CXCL10, CYR61, DUSP1, EGR1, FOS, JUN, JUNB, LRP6, PLAU, S1PR3, SERPINE1, SRF
lysophosphatidylcholine	chemical - other	2.45e-07	CCL3L3, EGR1, GJA1, JUN, PLAU, RGS2, SERPINE1
phorbol esters	chemical - other	7.29e-07	ANXA1, CDH2, DUSP1, EGR1, FOS, IL10, JUN, JUNB, PLAU
lactacystin	chemical - protease inhibitor	2.85e-07	ATF3, CXCR4, DDIT3, DUSP1, GJA1, HBB, IFRD1, ITPRID2, NFKBIA, NR4A1, SAT1, VAV3, ZFP36L2
lipopolysaccharide	chemical drug	4.14e-23	ACTA1, ALOX15, ANXA1, ATF3, BMP2, CCL3L3, CCNL1, CDH2, COX4I1, CXCL10, CXCR4, CYP3A5, CYR61, DDIT3, DDIT4, DLL4, DUSP1, DUSP5, EFNB2, EGR1, EGR2, F2RL2, FGF21, FGL2, FOS, FOSB, GADD45A, GADD45B, GHR, GJA1, HES1, HSPA1A/HSPA1B, ID2, IER3, IFIT2, IFRD1, IGF1, IL10, IL1A, IL36B, JUN, JUNB, JUND, KLF2, KLF4, KLF6, MAFF, MAP3K7, MAP3K8, MRC1, NFKBIA, NFKBIZ, NR4A1, PF4, PHLDA1, PLAU, PLK2, RGS1, RGS2,…
dexamethasone	chemical drug	5.47e-23	ACACA, ADAMTS1, ALOX15, ANXA1, AP1G1, ATF3, BMP2, BTG2, CCL3L3, CXCL10, CXCR4, CYP3A5, CYR61, DDIT3, DDIT4, DUSP1, DUSP5, EGR1, EGR2, ENC1, FGF21, FGL2, FOS, FOSB, GADD45A, GADD45B, GDF15, GHR, GJA1, HES1, ID1, ID2, IER2, IER3, IFIT2, IFRD1, IGF1, IGFALS, IL10, IL1A, JUN, JUNB, JUND, KLF4, KLF6, KRT8, MAFF, NFKBIA, NFKBIZ, NPY, NR4A1, PDK2, PF4, PHLDA1, PLAU, PLK2, RGS1, RGS2, SCD, SERPINE1, SLC2…
dalfampridine	chemical drug	2.25e-21	ATF3, BTG2, CYR61, DUSP1, DUSP6, EGR1, EGR2, FOS, FOSB, GADD45B, IER2, JUN, JUNB, KLF4, MAFF, NR4A1
atorvastatin	chemical drug	1.65e-14	BMP2, CXCR4, CYR61, DUSP1, EGR1, FOS, FOSB, GADD45B, GJA1, HBA1/HBA2, HBB, IER3, IL10, JUN, JUNB, NR4A1, RGS1, RHOB, SERPINE1, TCIM, ZFP36
cisplatin	chemical drug	6.5e-14	ADAMTS1, ANXA1, ATF3, BTG2, CDC25B, CHFR, CXCL10, DDIT3, DDIT4, DUSP1, DUSP6, EGR1, FNDC3B, FOS, GADD45A, GDF15, GHR, HBA1/HBA2, ID2, IER3, IER5, IL1A, JUN, JUND, LRP6, MRC1, NPY, PLK2, SAT1, SERPINE1, SULT2A1, TCIM, TGIF1, Tpm1, UGT1A6, Ugt2b17
mifepristone	chemical drug	1.49e-13	ALOX15, ANXA1, ATF3, CYP3A5, DDIT4, DUSP1, EFNB2, EGR1, EGR2, FOS, GJA1, IL10, JUN, JUNB, KLF4, NFKBIA, NPY, NR4A1, PLK2, RGS2, RHOB, SERPINE1, SULT2A1
4-hydroxytamoxifen	chemical drug	1.51e-13	ATF3, CYR61, DDIT3, DDIT4, DUSP1, DUSP5, EGR1, FOS, FOSB, GM2A, IER2, IER3, IGF1, IL10, JUN, JUNB, NFKBIA, TNFAIP3, ZFP36
triamcinolone acetonide	chemical drug	2.36e-13	ATF3, BMP2, BTG2, DDIT3, DUSP1, EFNB2, EGR1, ERG, FOS, IER2, JUN, JUNB, NFKBIA, PF4, PLAU, PLK2, RGS2, SCD, SULT2A1, ZFAND5
fulvestrant	chemical drug	2.36e-13	ADRB1, AP1G1, BMP2, CDC25B, CDK8, CKS1B, CLK1, CXCL10, CYR61, DDIT4, EGR1, FOS, GADD45A, GHR, GJA1, HES1, ID1, ID2, IER3, IGF1, JUN, PLK2
phorbol myristate acetate	chemical drug	3.1e-13	ADAMTS1, ANXA1, BTG2, CCL3L3, CXCL10, CXCR4, CYR61, DDIT4, DUSP1, DUSP5, DUSP6, EFNB2, EGR1, EGR2, FOS, FOSB, GDF15, GJA1, HES1, HSD17B13, ID1, ID2, IGF1, IL10, IL1A, JUN, JUNB, JUND, KLF2, KLF4, KLF6, MRC1, NFKBIA, NPY, NR4A1, PABPC4L, PF4, PLAU, RGS1, RGS2, SERPINE1, TCIM, TNFAIP3, ZFP36
gentamicin	chemical drug	4.22e-13	ATF3, BTG2, CCNL1, CXCL10, DDIT3, EGR1, GADD45A, GDF15, GHR, H3F3A/H3F3B, HBB, HNRNPU, HSPA1A/HSPA1B, IFRD1, IL10, JUN, JUNB, KLF6, Ppp1r15a, YBX3, ZFP36L1
paclitaxel	chemical drug	2.33e-12	ATF3, BTG2, CXCL10, CYP3A5, DDIT3, DUSP5, DUSP6, DUSP7, EGR1, GADD45B, GDF15, IER2, IER3, IL10, JUN, JUND, KDM6B, NFKBIA, PHLDA1, PLAU, SAT1, SRF
methylprednisolone	chemical drug	9.52e-12	ANXA1, CDH2, DDIT4, DUSP1, DUSP6, FGL2, FOS, GADD45A, GHR, HSPA1A/HSPA1B, ID1, IGF1, IGFALS, IL10, IL1A, JUN, NPY, PIM3, PLAU, RAB13, RGS2, RND3, SERPINE1, SULT2A1, Tpm1, YBX3, ZFP36, ZFP36L1
epigallocatechin-gallate	chemical drug	7.17e-11	CCL3L3, CXCL10, CYR61, EGR1, FOS, FOSB, GADD45A, GADD45B, GJA1, IL10, IL1A, JUN, JUNB, JUND, Map3k7, NFKBIA, PLAU, SERPINE1
doxorubicin	chemical drug	1.89e-10	ADAMTS1, ANXA1, ATF3, BTG2, CDC25B, CYR61, DDIT3, DUSP1, DUSP5, EGR1, FOS, GADD45A, GDF15, ID1, ID2, IER3, JUN, KRT8, MRC1, NFKBIA, NPY, OSGIN1, Tpm1
simvastatin	chemical drug	2.38e-10	ADAMTS1, ANXA1, BMP2, CYR61, ENC1, FOS, GJA1, HBA1/HBA2, IL10, KLF2, KLF4, NFKBIA, RHOB, S1PR3, SERPINE1, SLC16A7, Tpm1
troglitazone	chemical drug	2.39e-10	ACTA1, ATF3, CXCL10, CYP3A5, DDIT3, EGR1, FGF21, FOS, GADD45A, GDF15, HBA1/HBA2, IFRD1, JUN, KLF4, NFKBIA, NR4A1, SCD, Scd3, SERPINE1, TGIF1, UGT1A6, ZNF107
etoposide	chemical drug	4.32e-10	ATF3, CDC25B, CYP3A5, DDIT4, DUSP1, GADD45A, GDF15, ID1, ID2, IER3, IFIT2, IL10, JUN, NPY, NR4A1, TNFAIP3
camptothecin	chemical drug	8.51e-10	AKT2, APPBP2, ATF3, BTG2, DUSP6, EGR2, ENC1, FGL2, FNDC3B, FOS, FOSB, GADD45A, GADD45B, H3F3A/H3F3B, ID1, IER5, IL1A, JUN, MAFF, NFKBIA, NR4A1, SAT1, SERPINE1, TNFAIP3, TRA2A, VAV3, ZFP36L1
metformin	chemical drug	1.04e-09	ACACA, ATF3, BMP2, CYP3A5, DDIT3, DDIT4, FGF21, FOS, HBA1/HBA2, IGF1, IL10, NFKBIA, NPY, SERPINE1
resiquimod	chemical drug	1.12e-09	ATF3, CCL3L3, CXCL10, DLL4, GDF15, GM2A, HES1, IER3, IL10, IL1A, JUN, NFKBIA, NFKBIZ, PLAU, ZC3H12A
potassium chloride	chemical drug	2.09e-09	ATF3, BTG2, DDIT3, EGR1, EGR2, FOS, ID1, IGF1, JUN, NR4A1, PIM3
amphetamine	chemical drug	2.7e-09	ATF3, CDH2, EFNB2, EGR1, FOS, FOSB, IL10, JUN, JUNB, RGS2, TNFAIP3
N-acetyl-L-cysteine	chemical drug	2.77e-09	ACTA1, BMP2, CXCL10, CXCR4, CYR61, DDIT3, DUSP1, EGR1, FOS, IL10, IL1A, JUN, OSGIN1, PLAU, RHOB, SERPINE1
trovafloxacin	chemical drug	3.59e-09	CHFR, FOS, JUNB, MAP3K8, NFKBIA, PHLDA1, SERPINE1, SLC11A2, TGIF1, TNFAIP3
trichostatin A	chemical drug	5.13e-09	ADAMTS1, APPBP2, BMP2, CKS1B, CXCL10, CXCR4, CYP3A5, DUSP1, FOS, GADD45A, GHR, HBA1/HBA2, HBB, HES1, ID1, ID2, IL10, MRC1, NFKBIA, PLAU, RASSF1, RND3, SAT1, SRF, SULT2A1, UBIAD1
deferoxamine	chemical drug	5.7e-09	CCL3L3, CYP3A5, DDIT3, DUSP1, DUSP5, EGR1, FOS, GADD45A, GADD45B, GDF15, HSPA1A/HSPA1B, IGF1, JUN, RGS1, SERPINE1
(+)-MK-801	chemical drug	7.32e-09	EGR1, FOS, FOSB, GJA1, IL10, JUN, JUNB, JUND, NFKBIA, NPY
lovastatin	chemical drug	1.07e-08	ADAMTS1, ATF3, DDIT3, ENC1, HBA1/HBA2, IL10, IL1A, KLF2, KLF4, RHOB, SERPINE1, SLC16A7
indomethacin	chemical drug	1.23e-08	ADAMTS1, ALOX15, ANXA1, BTG2, CCL3L3, CXCR4, FOS, GDF15, ID1, IER3, IGF1, IL10, IL1A, KRT8, MRC1, TGIF1
cocaine	chemical drug	3.22e-08	DUSP1, DUSP5, EFNB2, EGR1, EGR2, FOS, FOSB, GADD45A, GADD45B, JUN, JUNB, NPY, NR4A1, Tpm1
raloxifene	chemical drug	5.8e-08	AP1G1, BMP2, CLK1, DDIT4, DUSP1, HES1, HSPA1A/HSPA1B, IER3, IGF1, JUN, KLF6, PLK2, SERPINE1
tamoxifen	chemical drug	7.73e-08	ACACA, BMP2, CDH2, CXCR4, CYP3A5, CYR61, FOS, GDF15, HES1, IER3, IGF1, JUN, JUNB, MAFF, SCD, SULT2A1
resveratrol	chemical drug	1.83e-07	ATF3, BMP2, CCL3L3, COX4I1, CXCL10, DDIT3, EGR1, FGF21, FOS, GDF15, JUN, JUND, MRC1, NFKBIA, PLAU, SERPINE1
pentobarbital	chemical drug	2.86e-07	FOS, JUN, JUNB, JUND, NR4A1
sirolimus	chemical drug	2.93e-07	ACACA, BMP2, CCL3L3, CXCR4, DDIT3, DDIT4, EGR1, FOS, H3F3A/H3F3B, HNRNPU, ID1, ID2, IL10, JUNB, KLF2, MRC1, SCD, SERPINE1, SRSF3, ZFP36, ZNF845
nitrofurantoin	chemical drug	3.27e-07	ADAMTS1, BTG2, CCL3L3, CXCL10, DDIT3, GADD45A, ID1, IER3, IFRD1, IGF1, IL10, NFKBIA
genistein	chemical drug	4.84e-07	BMP2, CXCL10, DUSP1, FOS, GDF15, GM2A, HEXB, HSPA1A/HSPA1B, ID1, ID2, IFIT2, IGF1, IL10, JUN, JUNB, JUND, SERPINE1, SLC11A2
caffeine	chemical drug	6.35e-07	COX4I1, EGR1, FOS, FOSB, JUNB, NR4A1, SRSF3, SULT2A1
estrogen	chemical drug	6.54e-07	BMP2, CKS1B, CYR61, DUSP1, EGR1, FOS, GJA1, IGF1, IL10, IL1A, JUN, JUNB, NR4A1, RAB11A, ZFP36
cycloheximide	chemical reagent	2.01e-18	ADRB1, BTG2, CXCL10, CXCR4, CYP3A5, CYR61, DDIT4, DUSP1, EGR1, ERG, FOS, FOSB, GADD45A, GADD45B, GJA1, IGF1, IL1A, JUN, JUNB, JUND, KDM6B, NFKBIA, NR4A1, PLAU, RGS2, RHOB, SCD, SERPINE1, SRF, TNFAIP3, TRA2A
GnRH-A	chemical reagent	2.28e-18	ATF3, BTG2, EGR1, EGR2, FOS, FOSB, GADD45B, IER2, JUN, JUNB, KLF4, KLF6, NFKBIZ, NR4A1, RGS2, SERPINE1, ZFP36
5-N-ethylcarboxamido adenosine	chemical reagent	8.32e-13	BTG2, CCL3L3, EGR1, EGR2, GADD45A, IER2, IFIT2, IL10, JUNB, KLF6, NR4A1, PLK2, RGS2, SERPINE1, UBC
ST3-Hel2A-2	chemical reagent	5.7e-12	ATF3, DDIT3, EGR2, FOS, GADD45A, IER3, PHLDA1
methylselenic acid	chemical reagent	5.4e-11	ADAMTS1, AKT2, ATF3, CDC25B, DDIT3, GADD45A, GDF15, ID1, ID2, IGF1, JUN, JUNB, KLF4, NAT2, RHOB, RND3, SAT1, SCD, TNFAIP3
25-hydroxycholesterol	chemical reagent	1.01e-10	ATF3, DDIT3, FOS, FOSB, JUN, JUNB, JUND, MAFF, NFKBIA, NR4A1, SCD
6,7-dinitroquinoxaline-2,3-dione	chemical reagent	9.21e-10	EGR1, FOS, FOSB, JUN, JUNB
A23187	chemical reagent	4.01e-09	ATF3, DDIT3, DDIT4, EGR1, FOS, FOSB, IGF1, JUN, JUNB, MAP3K8, NR4A1, SERPINE1
BAPTA-AM	chemical reagent	3.48e-08	ATF3, CXCL10, CYP3A5, DDIT3, EGR1, FOS, JUN, NR4A1
CP-55940	chemical reagent	1.69e-07	BTG2, GADD45A, JUN, JUNB, NFKBIA, TNFAIP3, UBC
6-cyano-7-nitroquinoxaline-2,3-dione	chemical reagent	2.11e-07	EGR1, FOS, JUN, JUNB
tert-butyl-hydroquinone	chemical reagent	6.03e-07	ATF3, FOS, GADD45A, IL10, JUN, JUNB, OSGIN1, SERPINE1, ZFP36L2
2-(4-amino-1-isopropyl-1H-pyrazolo[3,4-d]pyrimidin-3-yl)-1H-indol-5-ol	chemical reagent	8.02e-07	ADAMTS1, ATF3, EGR1, EGR2, GJA1, ID1, IFRD1, NR4A1
forskolin	chemical toxicant	7.47e-21	ACTA1, ADAMTS1, ATF3, BTG2, CDH2, CXCR4, CYP3A5, DDIT3, DDIT4, DUSP1, EGR1, FOS, FOSB, GADD45A, GADD45B, GJA1, H3F3A/H3F3B, HSPA1A/HSPA1B, ID1, ID2, IER2, IER3, IGF1, IL10, JUN, JUNB, JUND, KLF4, NFKBIA, NPY, NR4A1, PI4K2A, PIM3, PLAU, PPP2R1A, RGS18, RGS2, RHOB, S1PR3, SAT1, SERPINE1, TNFAIP3, YBX3
Salmonella enterica serotype abortus equi lipopolysaccharide	chemical toxicant	5.79e-13	CCL3L3, EGR1, GADD45A, GADD45B, HES1, ID2, IFIT2, IL10, IL1A, MAFF, MAP3K8, NFKBIZ, OSGIN1, PHLDA1, PIM3, PLAU, RGS1, RIN2
arsenite	chemical toxicant	1.1e-12	DDIT3, DUSP1, EGR1, FGF21, FOS, GADD45A, HSPA1A/HSPA1B, IER3, IGF1, IL10, JUN, KLF2, MAFF, NR4A1, SERPINE1
thapsigargin	chemical toxicant	1.16e-12	ATF3, CAPN7, CCL3L3, CXCL10, DDIT3, DDIT4, EGR1, EGR2, FGF21, FOS, GADD45A, GADD45B, IER2, IGF1, JUN, KLF4, NFKBIA, NR4A1
SB 216763	chemical toxicant	2.17e-12	ACACA, CYR61, DLL4, FOSB, NR4A1, PLAU, RGS1, RGS2, RND3, SCD, SRF
kainic acid	chemical toxicant	6.15e-12	APOLD1, ATF3, BTG2, CCL3L3, CSRNP1, DUSP1, EGR1, EGR2, FOS, FOSB, GADD45B, JUN, JUNB, JUND, NR4A1, PIM3
bucladesine	chemical toxicant	7.45e-12	ADAMTS1, ANXA1, CDH2, CXCL10, CXCR4, CYP3A5, DUSP1, EGR2, FGF21, FOS, GADD45B, GDF15, ID1, IGF1, IGFALS, IL10, JUN, JUNB, NR4A1, PLAU, RGS2, SERPINE1
cigarette smoke	chemical toxicant	1.28e-11	CCL3L3, CDC25B, CXCL10, CYP3A5, CYR61, DDIT3, DDIT4, EGR1, FOS, IGF1, IL10, IL1A, JUN, KLF4, MAFF, PDK2, SERPINE1, UBC, UGT1A6
carbon tetrachloride	chemical toxicant	2.05e-10	ATF3, CCL3L3, CXCL10, DDIT3, DUSP1, FGF21, FOS, GADD45A, GADD45B, GDF15, IGF1, JUN, JUNB, JUND, NR4A1, RAB13, S1PR3
methyl methanesulfonate	chemical toxicant	1.03e-09	ATF3, BTG2, DDIT3, EGR1, GADD45A, GADD45B, JUN, KLF4, Ppp1r15a
SU6656	chemical toxicant	3.49e-09	ATF3, DDIT3, EGR1, IER3, JUNB, KRT8, PHLDA1, ZFP36L1
okadaic acid	chemical toxicant	4.42e-09	ANXA1, EGR1, FOS, FOSB, IL1A, JUN, JUNB, JUND, KLF4, MAP3K8, SRSF3
carbonyl cyanide m-chlorophenyl hydrazone	chemical toxicant	5.93e-09	DDIT4, DUSP5, GDF15, IL1A, NFKBIZ, PHLDA1, RND3, SERPINE1, ZFP36L1
benzo(a)pyrene	chemical toxicant	2.51e-08	ALAS2, ANXA1, CDC25B, CKS1B, CYR61, FOS, HSPA1A/HSPA1B, IER3, IGF1, JUN, KLF2, MAFF, NR4A1, SERPINE1, UGT1A6
isobutylmethylxanthine	chemical toxicant	1.08e-07	CXCR4, EGR1, EGR2, ENC1, FOS, IL10, JUN, JUNB, KLF4, SCD, SERPINE1, ZC3H12A
6-hydroxydopamine	chemical toxicant	3.66e-07	DDIT3, DDIT4, FOS, FOSB, HSPA1A/HSPA1B, IL10, JUN, NPY, UBC
methylnitronitrosoguanidine	chemical toxicant	6.42e-07	BTG2, EGR1, GADD45A, GDF15, PLAU, SERPINE1
PDGF BB	complex	1.26e-26	ATF3, CCNL1, CYR61, DDIT3, DUSP1, DUSP5, DUSP6, EGR1, EGR2, FOS, FOSB, GADD45A, GDF15, GHR, GJA1, HES1, IER2, IER3, IGF1, JUN, JUNB, KLF6, NR4A1, PHLDA1, PLAU, PLK2, RGS1, RGS2, RHOB, RND3, SAT1, SCD, SERPINE1, SRF, TNFAIP3, ZFP36, ZFP36L1
CG	complex	2.89e-13	ADAMTS1, BMP2, BTG2, CDH2, CXCL10, CXCR4, DUSP1, DUSP6, EFNB2, EGR1, FGL2, FOS, Giot1/Zfp347, GJA1, GM2A, IER3, IGF1, IL10, JUN, KLF4, NR4A1, PHLDA1, PLAU, RGS2, SULT2A1
NFkB (complex)	complex	6.92e-13	ATF3, BMP2, CCL3L3, CDC25B, CXCL10, CXCR4, CYP3A5, CYR61, DDIT3, DUSP5, EGR1, FOS, GADD45A, GADD45B, GDF15, IER3, IL10, IL1A, JUN, JUNB, KDM6B, MAP3K8, NFKBIA, NFKBIZ, PIM3, PLAU, PLK2, SERPINE1, SLC11A2, TNFAIP3, ZC3H12A, ZFP36
PI3K (complex)	complex	1.41e-11	ATF3, CDH2, CXCL10, CXCR4, DDIT3, DDIT4, DLL4, DUSP1, FOS, GJA1, IGF1, IL10, JUN, KLF2, MRC1, NFKBIA, RGS2, RHOB, RND3, SERPINE1, TNFAIP3
LDL	complex	3.32e-11	AP1G1, ATF3, BMP2, CXCL10, DDIT3, DLL4, DUSP1, EGR1, FOS, FOSB, IFIT2, IGF1, IL1A, JUN, NR4A1, PLAU, RND3, SERPINE1, TNFAIP3
RNA polymerase II	complex	2.27e-10	CXCR4, DDIT3, DUSP1, FOS, GADD45A, GADD45B, GDF15, GHR, HBB, HNRNPU, HSPA1A/HSPA1B, ID1, IGF1, JUN, JUNB, NFKBIA, OSGIN1, RND3, UBC
Ap1	complex	2.95e-10	ATF3, CCL3L3, DDIT3, DUSP6, FOS, HBB, IFRD1, IGF1, IL10, IL1A, JUN, PLAU, Ppp1r15a, RSPO3, SERPINE1
Pka	complex	6.02e-10	CDH2, CXCL10, DDIT3, DUSP1, EGR1, FGF21, FOS, GJA1, IGF1, JUN, JUNB, KLF6, NR4A1, RGS2
FSH	complex	7.97e-10	ACTA1, ADAMTS1, BTG2, CDH2, CXCR4, DUSP1, ENC1, FOS, FOSB, ID1, JUN, JUNB, MAP3K7, NPY, NR4A1, PI4K2A, PLK2, PPP2R1A, RHOB, SERPINE1, TNFAIP3, YBX3
Immunoglobulin	complex	2.96e-08	ALAS2, CCL3L3, CDH2, CXCL10, DUSP1, EGR1, EGR2, FOS, FOSB, IL10, IL1A, KLF4, MAFF, NFKBIA, RGS2, SAT1, YBX3
TCR	complex	3.31e-08	CCL3L3, CXCL10, CXCR4, EGR1, EGR2, FOS, GADD45B, IFIT2, IL10, JUN, JUNB, KLF2, MAP3K7, MAP3K8, NFKBIA, NR4A1, SRF, TNFAIP3, ZBTB7B
CD3	complex	1.82e-07	ANXA1, CCL3L3, CDK2AP1, CKS1B, CLK1, CXCL10, CXCR4, EGR2, FOS, HINT1, HSPA1A/HSPA1B, IGF1, IL10, IL1A, JUN, JUNB, MAP3K8, NFKBIA, NR4A1, STOM, TNFAIP3, TRA2A, ZFP36, ZFP36L1
nicotinic acetylcholine receptor	complex	4.88e-07	FOS, ID1, JUN, JUNB
IL1B	cytokine	4.83e-26	ADAMTS1, ALOX15, ANKH, ANXA1, ATF3, BMP2, BTG2, CCL3L3, CSRNP1, CXCL10, CXCR4, CYP3A5, DDIT3, DDIT4, DLL4, DUSP1, DUSP5, EGR1, FOS, FOSB, GADD45A, GADD45B, GDF15, GHR, GJA1, GM2A, HES1, HEXB, HSPA1A/HSPA1B, IER2, IER3, IFRD1, IGF1, IGFALS, IL10, IL1A, IL36B, JUN, JUNB, JUND, MAP3K8, NFKBIA, NFKBIZ, NPY, NR4A1, PHLDA1, PIM3, PLAU, RHOB, SERPINE1, SLC11A2, TCIM, TNFAIP3, ZC3H12A, ZFP36
TNF	cytokine	1.21e-24	ACACA, ACTA1, ADRB1, ANXA1, ATF3, BMP2, BTG2, CCL3L3, CDH2, CXCL10, CXCR4, CYR61, DDIT3, DLL4, DUSP1, DUSP5, DUSP6, EFNB2, EGR1, EGR2, ERG, FOS, FOSB, GADD45A, GADD45B, GDF15, GHR, GJA1, GM2A, HES1, HEXB, HSPA1A/HSPA1B, ID1, IER2, IER3, IGF1, IL10, IL1A, IL36B, JUN, JUNB, JUND, KLF2, KLF4, KLF6, KRT8, LRP6, MAFF, MAP3K7, MAP3K8, NFKBIA, NFKBIZ, NR4A1, PHLDA1, PIM3, PLAU, PLK2, RGS1, RGS2, RHOB, R…
CD40LG	cytokine	3.93e-14	ATF3, CDC25B, CXCL10, CXCR4, DUSP1, DUSP5, EGR1, FOS, FOSB, GADD45A, HSPA1A/HSPA1B, ID2, IFIT2, IL10, IL1A, JUN, JUNB, JUND, NFKBIA, PLAU, RGS1, RGS2, SERPINE1, TGIF1, TNFAIP3, YBX3, ZFP36L1
IL6	cytokine	1.38e-12	ADAMTS1, ANXA1, ATF3, BMP2, BTG2, CCL3L3, COX4I1, CXCL10, CXCR4, CYP3A5, DUSP1, DUSP6, EGR1, EGR2, FOS, GADD45A, GADD45B, ID1, ID2, IFIT2, IGF1, IL10, JUN, JUNB, JUND, KRT8, LRP6, NFKBIA, NPY, PLAU, RASSF1, SERPINE1, STOM, ZW10
IFNG	cytokine	5.4e-12	ALOX15, ATF3, CCL3L3, CXCL10, CXCR4, DDIT3, DUSP1, DUSP5, EFNB2, EGR1, EGR2, FGL2, FOS, FOSB, GDF15, GJA1, HSPA1A/HSPA1B, ID1, IER2, IER3, IFIT2, IGF1, IL10, IL1A, JUN, JUNB, JUND, KLF2, KLF4, KLF6, MAFF, MAP3K8, MRC1, NFKBIA, NFKBIZ, PF4, PHLDA1, PIM3, PLAU, RHOB, S1PR3, SBF1, SERPINE1, SLC11A2, TGIF1, ZFP36
CSF2	cytokine	8.78e-12	ANXA1, CCL3L3, CKS1B, CXCL10, CXCR4, DDIT3, DUSP6, EGR1, EGR2, F2RL2, FOS, GDF15, ID2, IER3, IGF1, IL10, IL1A, MRC1, NDST1, NFKBIA, NR4A1, PIM3, PLAU, SLC11A2, TNFAIP3, ZFP36
TNFSF11	cytokine	5.84e-10	CCL3L3, DUSP1, EGR2, FOS, GADD45B, IER3, IFRD1, IGF1, IL10, IL1A, JUN, JUNB, NFKBIA, NFKBIZ, RHOB, SERPINE1, SLC11A2, ZNF260
IL1A	cytokine	6.38e-10	ADAMTS1, CXCL10, CYP3A5, CYR61, FOS, IGF1, IL10, IL1A, IL36B, JUN, NFKBIA, NFKBIZ, NPY, PLAU, SERPINE1, TNFAIP3, ZC3H12A
CSF3	cytokine	8.85e-10	CCL3L3, CXCR4, DUSP6, EGR1, EGR2, FOS, GADD45A, GADD45B, GJA1, IGF1, IL10, JUN, RGS1, SLC20A2, TNFAIP3
C5	cytokine	1.29e-09	ATF3, CCL3L3, CXCL10, EFNB2, EGR1, GDF15, IL10, IL1A, NFKBIA, SERPINE1, THAP12, TNFAIP3, ZFP36
IL2	cytokine	4.03e-09	ANXA1, BMP2, CCL3L3, CSRNP1, CXCL10, CXCR4, DUSP5, DUSP6, DUSP7, FGL2, FOS, GADD45B, GDF15, HSPA1A/HSPA1B, IER3, IL10, IL1A, JUN, JUND, KLF6, Nrgn, PHLDA1, PPAT, RGS2, RHOB
CSF1	cytokine	3.22e-08	DUSP1, DUSP5, EGR1, F2RL2, FOS, GDF15, IGF1, IL10, IL1A, JUN, JUNB, MRC1, PLAU, TNFAIP3
IL17A	cytokine	5.67e-08	CXCL10, CXCR4, CYR61, FOS, GADD45A, HEXB, IL10, IL1A, JUN, KLF2, MRC1, NFKBIZ, PLAU, TNFAIP3, ZC3H12A
EDN1	cytokine	3.21e-07	ACTA1, ANXA1, CDH2, CXCR4, CYR61, EGR1, FOS, FOSB, GJA1, JUN, JUNB, PLAU, SERPINE1
KRAS	enzyme	5.2e-10	ATF3, CDH2, CXCL10, DDIT3, DUSP1, DUSP5, DUSP6, EGR2, FOS, FOSB, GADD45A, GJA1, HES1, ID1, IER3, IL1A, JUN, JUNB, KLF6, NFKBIA, NR4A1, RHOB, STOM, Tpm1, ZFP36L1
HRAS	enzyme	2.38e-08	ACTA1, BTG2, CXCL10, DDIT3, DUSP1, DUSP6, EGR1, F2RL2, FOS, FOSB, GJA1, HES1, ID2, IL1A, JUN, JUNB, KLF6, MAP3K8, NFKBIA, PLAU, RHOB, SERPINE1, SRF, Tpm1, WSB2
LIPE	enzyme	1.19e-07	ATF3, CLK1, EGR1, FOS, GJA1, H3F3A/H3F3B, HSPA1A/HSPA1B, ID2, NPY, NR4A1, SCD
GNB2	enzyme	1.39e-07	CCL3L3, DUSP1, FOSB, IER3, NR4A1, PLAU, PLK2
GNB1	enzyme	2.04e-07	CCL3L3, DUSP1, FOSB, IER3, NR4A1, PLAU, PLK2
RAC2	enzyme	4.85e-07	ANXA1, CCL3L3, CDH2, EFNB2, EGR2, FOS, NR4A1
GPER1	G-protein coupled receptor	8.44e-18	ATF3, CYR61, DDIT3, DDIT4, DUSP1, DUSP5, EGR1, FOS, FOSB, IER2, IGF1, JUN, NFKBIA, TNFAIP3, ZFP36
ADRA1B	G-protein coupled receptor	4.16e-08	ACTA1, DUSP1, EGR1, EGR2, FOS, JUN, NPY, NR4A1
CHRM1	G-protein coupled receptor	1.86e-07	CYR61, EGR1, EGR2, FOS, JUN
F2R	G-protein coupled receptor	2.08e-07	CYR61, DUSP1, EGR1, FOS, GJA1, KRT8, NR4A1, PLAU, RGS18, TNFAIP3
Jnk	group	2.61e-15	CDH2, CXCR4, DDIT3, DUSP1, EGR1, FOS, FOSB, GADD45A, GDF15, GJA1, HES1, IGF1, IL10, IL1A, JUN, JUND, KLF6, MRC1, NR4A1, PLAU, SERPINE1, ZFP36
Mek	group	9.85e-15	CXCL10, DUSP5, DUSP6, EGR1, EGR2, FOS, GDF15, ID1, ID2, IER2, IER3, IL10, JUN, JUNB, MAFF, NR4A1, PHLDA1, PPAT, RND3, SERPINE1, TNFAIP3, Tpm1
Pkc(s)	group	4.77e-13	ATF3, CXCR4, CYR61, DDIT3, DUSP1, EGR1, EGR2, FOS, GADD45A, GADD45B, ID2, IL10, JUN, JUNB, KLF6, KRT8, NR4A1, PHLDA1, RGS2, SERPINE1
P38 MAPK	group	5.32e-13	ATF3, BMP2, CCL3L3, CXCL10, CXCR4, DDIT3, DUSP1, EGR1, EGR2, FGF21, FOS, GJA1, IER3, IL10, IL1A, JUN, JUNB, KLF4, NR4A1, PLAU, RHOB, RND3, SERPINE1, SRF, ZFP36
Vegf	group	8.27e-11	ADAMTS1, ADGRF5, ATF3, BMP2, CDC25B, CKS1B, CXCL10, CXCR4, CYR61, DDIT3, DLL4, DUSP5, DUSP6, EFNB2, EGR1, FOSB, HES1, ID1, IL1A, JUN, MAP3K8, NR4A1, PHLDA1, PLAU, RGS2, VAV3
Raf	group	2.01e-10	DUSP6, EGR1, FOS, GDF15, ID2, IER2, IER3, JUN, MAFF, RND3, TNFAIP3
Tgf beta	group	2.88e-10	ANKH, CCL3L3, CDH2, CXCL10, CXCR4, CYR61, EGR2, FOS, GADD45B, ID1, IGF1, IL10, IL1A, JUN, JUNB, KDM6B, PLAU, SERPINE1
Histone h3	group	3.11e-10	ACTA1, ADRB1, CHFR, CXCL10, CYP3A5, EGR1, FOS, GHR, HES1, ID1, ID2, IGF1, IL10, IL1A, JUN, KLF2, NFKBIA, OSGIN1, RASSF1, SBF1, SCD, STOM, TNFAIP3, UBC
Insulin	group	3.55e-10	ACACA, ACTA1, CDK8, DDIT4, DUSP1, EGR1, EGR2, FGF21, FOS, FOSB, HES1, IGF1, IGFALS, JUN, KLF4, NFKBIA, NPY, NR4A1, PDK2, SCD, SERPINE1, SRSF3
Growth hormone	group	7.82e-10	ACACA, BMP2, DDIT3, EGR1, FGF21, FOS, GDF15, GHR, HBB, ID1, IER3, IGF1, IGFALS, JUN, JUNB, NFKBIA, PLK2
MAP2K1/2	group	1.22e-09	ATF3, CCL3L3, DDIT3, DUSP1, EGR1, EGR2, FOS, GJA1, IL10, JUN, PHLDA1
ERK1/2	group	1.45e-09	BMP2, CCL3L3, CXCL10, CXCR4, DDIT3, DUSP1, EFNB2, EGR1, FOS, FOSB, GJA1, ID1, IL10, IL1A, JUN, JUNB, JUND, PLAU, SERPINE1
ERK	group	1.7e-09	BTG2, CXCL10, DUSP1, EGR1, EGR2, FOS, GDF15, IER3, IL10, JUN, JUNB, MAFF, NFKBIZ, PLAU, SERPINE1, ZFP36, ZFP36L1
ADRB	group	6.78e-09	ATF3, CXCL10, DDIT3, DDIT4, FGF21, FOS, GADD45A, GDF15, JUN, JUNB, KLF4, NFKBIA, NR4A1
Creb	group	1.38e-08	ATF3, CXCL10, CYR61, DUSP1, EGR1, FOS, FOSB, Giot1/Zfp347, GJA1, HES1, IER3, IGF1, IL10, JUN, JUNB, NR4A1, RGS2, UBC
ADRA1	group	7.1e-08	ACTA1, EGR1, FOS, JUNB
Akt	group	1.14e-07	BMP2, BTG2, COX4I1, CXCL10, CXCR4, DLL4, EGR2, FOS, HES1, IER3, IGF1, IL10, JUN, NFKBIA, RHOB, SERPINE1
SERCA	group	2.11e-07	BTG2, EGR1, JUN, ZFP36
Hdac	group	3.49e-07	ADAMTS1, ATF3, BMP2, CXCR4, DDIT3, EGR1, FOS, GADD45B, IGF1, JUN, KLF6, NR4A1
estrogen receptor	group	4.52e-07	AKT2, ANXA1, CXCR4, EGR1, FOS, HSPA1A/HSPA1B, IGF1, IL1A, JUN, KRT8, PLAU, RGS2, SAT1, SERPINE1
Muscarinic cholinergic receptor	group	4.88e-07	CYR61, FOS, JUN, RGS2
IGF1	growth factor	6.84e-23	ACACA, ACTA1, BMP2, BTG2, CCL3L3, CYR61, DDIT3, DDIT4, DUSP1, DUSP6, EFNB2, EGR1, EGR2, FOS, FOSB, GADD45A, GHR, HBB, ID1, ID2, IER2, IER3, IGF1, IL10, JUN, JUNB, KLF6, NFKBIA, NR4A1, PHLDA1, PLAU, PLK2, SCD, SERPINE1, SRSF3, YBX3, ZFP36, ZFP36L1, ZFP36L2
EGF	growth factor	5.67e-19	ALOX15, ATF3, BTG2, CXCR4, CYR61, DDIT3, DUSP1, DUSP5, DUSP6, EFNB2, EGR1, EGR2, FOS, FOSB, GADD45A, GJA1, HES1, ID1, ID2, IER2, IER3, IGF1, IGFALS, IL10, JUN, JUNB, JUND, NR4A1, PLAU, RHOB, SCD, SERPINE1, TGIF1, ZBTB33, ZFP36, ZFP36L2
TGFB1	growth factor	3.22e-17	ACTA1, ALOX15, ANKH, BMP2, CCL3L3, CDH2, CDK2AP1, CKS1B, CXCL10, CXCR4, CYR61, DDIT4, DUSP1, EGR1, EGR2, FGF21, FNDC3B, FOS, FOSB, GADD45A, GADD45B, GDF15, GJA1, HES1, HEXB, HINT1, HSPA1A/HSPA1B, ID1, ID2, IER2, IER3, IFRD1, IGF1, IL10, IL1A, JUN, JUNB, JUND, KDM6B, KLF2, KLF4, KRT8, MRC1, NDST1, NFKBIA, NR4A1, PDK2, PLAU, PLK2, RASSF1, RHOB, S1PR3, SCD, SERPINE1, SLC4A1, SRF, SRSF3, TGIF1, TNFAI…
IGF2	growth factor	2.93e-15	BMP2, CXCR4, DDIT3, DUSP1, EGR1, EGR2, GADD45A, GHR, IER2, IER3, IGF1, IL10, JUNB, NFKBIA, PHLDA1, RHOB, SAT1, SERPINE1, TGIF1, ZFAND5
NRG1	growth factor	8.63e-14	CXCR4, CYR61, DDIT3, DUSP1, DUSP6, EGR1, EGR2, FOS, FOSB, HES1, ID1, IER2, IER3, IL10, JUN, JUNB, JUND, NR4A1, PLAU, ZFP36, ZFP36L2
GH1	growth factor	3.47e-11	ATF3, CDH2, CXCR4, DDIT3, EGR1, FOS, GADD45A, GHR, ID2, IGF1, IGFALS, JUN, JUNB, ZFP36
HGF	growth factor	6.1e-11	ADAMTS1, ADGRF5, ATF3, BMP2, CDC25B, CKS1B, CXCR4, CYR61, DDIT3, DUSP6, EFNB2, EGR1, FOS, FOSB, HES1, ID1, IGF1, IL10, MAP3K8, NR4A1, PHLDA1, PLAU, RGS2, RHOB, SERPINE1, TNFAIP3
VEGFA	growth factor	1.05e-10	ADAMTS1, BMP2, CCL3L3, CXCL10, CXCR4, CYR61, DLL4, DUSP5, EFNB2, EGR1, FOS, FOSB, GJA1, HES1, ID1, IL10, JUNB, NR4A1, PLAU, SERPINE1
AGT	growth factor	2.28e-10	ACTA1, ALOX15, ANXA1, ATF3, CCL3L3, COX4I1, CXCL10, DLL4, DUSP1, EFNB2, EGR1, FOS, GJA1, HES1, HSPA1A/HSPA1B, IGF1, JUN, NPY, NR4A1, PLAU, RGS2, SERPINE1, Spry1, ZFP36
FGF2	growth factor	1.08e-09	BTG2, CXCR4, CYR61, DDIT3, DLL4, EFNB2, EGR1, FOS, GADD45A, GJA1, HES1, ID2, IGF1, JUN, JUNB, LRP6, NPY, NR4A1, PLAU, SCD, SERPINE1
LEP	growth factor	2.16e-08	ACACA, CCL3L3, CXCL10, CYP3A5, CYR61, DLL4, DUSP6, EGR1, EGR2, FGF21, FOS, GADD45A, IGF1, IL10, JUN, JUNB, JUND, NPY, SCD, SERPINE1, ZFP36
TGFB3	growth factor	4.1e-08	ACTA1, CDH2, CYR61, FOS, FOSB, GJA1, JUN, JUND, S1PR3, SCD, SERPINE1
GDF2	growth factor	5.13e-08	ANKH, CXCR4, EFNB2, FOS, GADD45B, ID1, ID2, IGF1, NPY, PIM3
NRG2	growth factor	5.63e-07	CYR61, EGR1, FOSB, HES1, IER2, IER3, JUNB, NR4A1
KCNE3	ion channel	6.51e-08	APOLD1, CSRNP1, DUSP6, FOSB, HSPA1A/HSPA1B, KLF4, NR4A1, OSGIN1, PHLDA1
IRAK4	kinase	4.97e-21	ATF3, BTG2, CSRNP1, CXCL10, EGR1, FOS, FOSB, IER2, IFRD1, IL10, JUN, MAP3K8, NFKBIA, NFKBIZ, NR4A1, PHLDA1, TNFAIP3, ZC3H12A, ZFP36
ERBB2	kinase	1.39e-11	ACTA1, AKT2, ALOX15, BTG2, CDC25B, CDH2, CKS1B, CXCL10, DDIT3, DUSP6, EGR1, FOS, GHR, GJA1, GPAA1, HES1, HSPA1A/HSPA1B, ID1, ID2, IL1A, JUN, JUNB, KLF4, MRC1, NDST1, PLAU, PPAT, RHOB, SERPINE1, TGIF1, UGT1A6, WSB2, ZFP36L2
EGFR	kinase	1.75e-11	ACTA1, ANXA1, CLK1, CXCL10, CXCR4, DDIT3, DUSP1, EFNB2, EGR1, FOS, GADD45A, GHR, GJA1, ID1, IER2, IER3, IGF1, JUN, JUNB, JUND, NFKBIA, PLAU, RHOB, SERPINE1
RAF1	kinase	2.68e-11	ANXA1, CLK1, DUSP5, DUSP6, EGR1, FOS, IER2, IER3, IL10, JUN, NPY, PHLDA1, PLAU, RGS1, RND3, SLC16A7, Tpm1, ZFP36L2
MAPK14	kinase	3.05e-11	ACTA1, BMP2, CXCL10, DUSP1, DUSP6, FOS, GADD45A, GJA1, IL10, JUN, JUNB, JUND, LRP6, NPY, PLAU, Tpm1, ZFP36
INSR	kinase	9.04e-11	ACTA1, ATF3, COX4I1, CXCR4, DUSP1, EGR1, EGR2, FOS, GADD45A, IER2, IER3, IGF1, JUNB, Map3k7, PHLDA1, RHOB, SAT1, SCD, SERPINE1, TGIF1, THAP12, TK2, ZFAND5
ERBB4	kinase	2.05e-10	ACTA1, BTG2, DDIT3, DUSP1, EFNB2, EGR1, GADD45A, GHR, GJA1, GPAA1, HBA1/HBA2, JUN
EPHB1	kinase	7.37e-10	EGR1, EGR2, FOS, JUN, JUNB, SERPINE1
IKBKB	kinase	2.72e-09	ATF3, BMP2, CCL3L3, CDC25B, CKS1B, CXCL10, CXCR4, DUSP6, EGR1, FOS, GADD45A, GM2A, IL10, IL1A, JUNB, KRT8, NFKBIA, PLAU
MAPK7	kinase	2.86e-09	ADAMTS1, CDH2, DUSP1, ID1, IL1A, JUN, KLF2, KLF4, NR4A1
CHUK	kinase	1.44e-08	ATF3, BMP2, CCL3L3, CXCL10, DUSP6, FOS, GADD45B, GM2A, IFIT2, IL10, IL1A, JUNB, NFKBIA, PLAU, TNFAIP3
MAPK9	kinase	2.63e-08	ACACA, EGR1, FGL2, FOS, GADD45B, IER2, JUN, JUNB, JUND, KLF6, SCD, TNFAIP3, ZFP36
Map3k7	kinase	3.81e-08	CCL3L3, CXCL10, EGR2, FGL2, IFIT2, IL10, JUN, NFKBIZ, SCD
MAPK8	kinase	4.38e-08	BMP2, CDH2, DUSP1, DUSP6, EGR1, FOS, IL10, JUN, JUND, KLF6, PLAU, TNFAIP3, ZFP36
AKT1	kinase	7e-08	ANKH, BMP2, CXCL10, CXCR4, EGR1, FOS, FOSB, GDF15, IL10, JUND, PHLDA1, RAB11A, RHOB, SCD, SERPINE1, SRF
ACVRL1	kinase	7.48e-08	CXCR4, EFNB2, GDF15, ID1, ID2, PLAU, SERPINE1
PRKCA	kinase	9.22e-08	ACTA1, EGR1, FOS, GDF15, HES1, HSPA1A/HSPA1B, ID1, ID2, JUN, NFKBIA, SERPINE1
RPS6KA4	kinase	1.15e-07	DUSP1, FOS, IL10, JUN, JUNB
MAP2K5	kinase	1.44e-07	ACTA1, FOS, ID1, JUN, KLF2, NR4A1
MAP3K3	kinase	1.9e-07	ACTA1, BMP2, FOS, IL10, JUN, TNFAIP3
PRKCD	kinase	1.99e-07	CXCL10, DDIT3, DUSP6, FOS, GDF15, IL10, JUN, JUNB, KLF6, NFKBIA, NR4A1, SERPINE1, ZFP36
MET	kinase	2.98e-07	CCL3L3, CDH2, FGL2, FOS, JUN, KLF4, NFKBIZ, PIM3, PLK2, TGIF1
MAP2K1	kinase	9.31e-07	ATF3, CCL3L3, DUSP1, DUSP5, DUSP6, EGR2, FOS, IL1A, JUN, JUND, NFKBIA, UBC
NR3C1	ligand-dependent nuclear receptor	4.83e-20	AKT2, ANXA1, BMP2, BRD2, CCL3L3, CKS1B, CSRNP1, CXCL10, CXCR4, CYP3A5, CYR61, DDIT4, DUSP1, EGR1, ENC1, FOS, GADD45A, GADD45B, HNRNPU, IER2, IER3, IFIT2, IGF1, IGFALS, IL10, IL1A, JUN, JUND, MAP3K7, NFKBIA, NPY, PIM3, PLK2, RAB11A, RGS2, RHOB, SERPINE1, SLC25A33, SLC43A1, STOM, TCIM, TNFAIP3
AHR	ligand-dependent nuclear receptor	7.89e-08	ACACA, BTG2, CDC25B, CDH2, CXCL10, DUSP6, FGF21, FOS, GADD45A, HES1, IL10, JUN, JUNB, KLF2, PI4K2A, SCD, SERPINE1, UGT1A6
ESR1	ligand-dependent nuclear receptor	3.7e-07	AKT2, ATF3, BMP2, CHFR, CLEC1B, DDIT4, DUSP5, EFNB2, EGR1, EML1, FOS, FOSB, GADD45B, GDF15, GHR, GJA1, GM2A, ID1, IER3, IFRD1, IGF1, IL1A, JUN, JUNB, JUND, MAP3K8, NFKBIA, PLAU, PPP2R1A, RND3, SERPINE1, TCIM, TNFAIP3, VAV3, ZBTB7B, ZNF107
INS	other	7.61e-15	ACACA, COX4I1, CYR61, DDIT3, DUSP1, EGR1, EGR2, FOS, FOSB, IER2, IER3, IGF1, JUN, JUNB, JUND, NPY, NR4A1, PLK2, SCD
APP	other	1.41e-13	ACTA1, APPBP2, CCL3L3, CDH2, CLTA, COX4I1, CXCL10, CXCR4, DNAJC5, EGR1, FOS, FOSB, GDF15, GHR, HBA1/HBA2, HES1, HINT1, HSPA1A/HSPA1B, IFIT2, IGF1, IL10, IL1A, JUN, JUNB, JUND, LRP6, MAFF, MAP3K7, MRC1, NPY, Nrgn, PDK2, PLAU, PPP2R1A, SERPINE1, SLC11A2, Tpm1, UBC, ZFP36L1
MYD88	other	1.62e-11	CCL3L3, CXCL10, CYR61, DLL4, DUSP1, EGR1, FOS, GDF15, IFIT2, IGF1, IL10, IL1A, JUN, MAFF, MRC1, NFKBIA, NFKBIZ, SERPINE1, TNFAIP3, ZC3H12A
PTH	other	2.09e-11	ADAMTS1, ALOX15, BMP2, CXCR4, DUSP1, EFNB2, EGR2, FOS, FOSB, GJA1, IGF1, JUN, NR4A1, PLAU, RGS1, RGS2
TICAM1	other	7.25e-10	CCL3L3, CXCL10, DUSP1, EGR1, GDF15, IFIT2, IL10, IL1A, MAFF, NFKBIA, NFKBIZ, RHOB, SERPINE1, TNFAIP3
FADD	other	3.68e-08	CXCL10, CXCR4, EGR1, FOS, GADD45B, IFIT2, JUN, JUNB, KLF6, TNFAIP3
PTHLH	other	9.5e-08	ADAMTS1, CDC25B, EFNB2, FOS, HSPA1A/HSPA1B, IGF1, PLAU, RGS2, SERPINE1
NOD2	other	1.21e-07	BMP2, CXCL10, IER3, IL10, IL1A, KLF2, MAP3K8, NFKBIA, TNFAIP3
COL18A1	other	6.03e-07	CDC25B, DDIT4, EFNB2, FOS, ID1, JUN, JUNB, PLAU, SERPINE1
RASSF1	other	6.64e-07	CDH2, CXCR4, EFNB2, EGR1, FOS, GDF15, GHR, KLF4, PLK2
S100A8	other	6.93e-07	ADAMTS1, ATF3, CXCL10, DDIT4, IGF1, IL10, IL1A, NFKBIA, PHLDA1, PLAU, Spry1, UGT1A6
F2	peptidase	1.02e-09	CXCL10, CXCR4, CYR61, DUSP1, EGR1, FOS, FOSB, IER2, IER3, IGF1, JUN, JUNB, KLF6, NFKBIA, RHOB, SERPINE1, SRF, TNFAIP3
ZMPSTE24	peptidase	2.91e-08	ATF3, BTG2, DDIT4, GADD45A, GADD45B, GHR, IGF1, IGFALS
F7	peptidase	4.77e-08	CYR61, EGR1, FOS, GADD45A, IER2, RND3, ZFP36
PLAU	peptidase	5.71e-08	CYR61, GDF15, GJA1, IGF1, NPY, PHLDA1, PIM3, PLAU, SERPINE1
PSEN1	peptidase	6.19e-08	ACTA1, CCL3L3, CDH2, CLTA, DNAJC5, DUSP1, EGR1, FOS, GADD45B, GJA1, HBA1/HBA2, HES1, HINT1, IGF1, IL10, MFSD14A, SLC11A2, Tpm1, UBC
PTEN	phosphatase	3.68e-13	ABTB1, ACACA, ANXA1, ATF3, BTG2, CKS1B, CXCL10, CXCR4, DUSP1, EFNB2, EGR2, FOS, HEXB, HSPA1A/HSPA1B, IFRD1, IGF1, IL10, JUND, KLF6, MRC1, PF4, PLAU, SAT1, SBF1, SCD, SERPINE1, TAF10, VAV3
DUSP1	phosphatase	1.2e-09	BMP2, CCL3L3, DUSP1, DUSP6, GDF15, IER3, IL10, IL1A, JUN, MRC1, SERPINE1, ZFP36
SOCS3	phosphatase	4.6e-08	ACTA1, ATF3, CXCL10, EGR1, FOS, IFIT2, IGFALS, IL10, JUN, SCD
MYC	transcription regulator	4.41e-15	ACACA, ACTA1, ADAMTS1, BRD2, CDC25B, CDH2, CXCL10, DDIT3, DDIT4, DUSP1, DUSP5, DUSP6, DUSP7, EGR1, EGR2, FOS, GADD45A, GADD45B, GJA1, GM2A, H3F3A/H3F3B, HES1, HNRNPU, ID1, ID2, IER3, IER5, IL10, JUN, KLF4, KLF6, MRC1, NFKBIA, NPY, PLAU, PPAT, Ppp1r15a, RHOB, SAT1, SERPINE1, SLC16A7, Tpm1, UGT1A6, YBX3, ZFP36, ZFP36L1
CREB1	transcription regulator	3.33e-14	APOLD1, ATF3, BTG2, CDH2, CSRNP1, CXCR4, CYR61, DUSP1, EGR1, EGR2, FGL2, FOS, FOSB, GADD45A, GADD45B, ID1, IER2, IER3, JUN, JUNB, KLF4, MRC1, NPY, NR4A1, Nrgn, PIM3, RGS2, S1PR3, SAT1, SCD, TGIF1, ZFP36
TP53	transcription regulator	6.74e-14	ALOX15, ANKH, ANXA1, ATF3, BTG2, CCL3L3, CCNL1, CDC25B, CKS1B, CXCL10, CYR61, DDIT3, DDIT4, DUSP1, DUSP5, DUSP6, EGR1, EGR2, FOS, GADD45A, GADD45B, GDF15, HSPA1A/HSPA1B, ID1, ID2, IER3, IER5, IGF1, IL10, IL1A, JUN, JUNB, JUND, KLF4, KLF6, KRT8, MAP3K8, NFKBIA, OSGIN1, PHLDA1, PLAU, PLK2, RHOB, RND3, SAT1, SERPINE1, SRSF3, STOM, Tpm1, UBC, WSB2, ZC3H12A, ZFP36, ZFP36L1
FOXO3	transcription regulator	1.28e-13	ANXA1, BMP2, CXCL10, CXCR4, CYR61, DDIT3, DDIT4, EGR1, EGR2, ERG, FOS, FOSB, GADD45A, GADD45B, IER3, IGF1, IL10, JUNB, NFKBIA, PLAU, S1PR3, SERPINE1, TCIM, UBC
JUN	transcription regulator	1.27e-12	ANXA1, ATF3, CXCL10, CYR61, DUSP1, DUSP5, DUSP6, FOS, GJA1, HES1, HNRNPU, ID2, IL10, IL1A, JUN, JUNB, NFKBIA, NFKBIZ, NR4A1, PLAU, RHOB, SCD, SERPINE1, Spry1, SULT2A1, VAV3, ZFP36
RELA	transcription regulator	2.02e-12	BMP2, BTG2, CXCL10, CXCR4, DDIT3, DUSP1, EGR1, FOS, FOSB, GDF15, HES1, ID1, IER2, IER3, IGF1, IL10, IL1A, JUN, JUNB, KRT8, NFKBIA, NR4A1, PLAU, SBF1, SRF, TNFAIP3
NFKBIA	transcription regulator	2.33e-11	BMP2, BTG2, CCL3L3, CDC25B, CKS1B, CXCL10, CXCR4, DDIT3, DUSP6, FOS, GADD45A, GADD45B, GM2A, HES1, IER3, IL10, IL1A, JUN, JUNB, KRT8, NFKBIA, NR4A1, PLAU, SAT1, TNFAIP3
SP1	transcription regulator	2.89e-11	ADAMTS1, ALAS2, ANKH, ATF3, CDC25B, CDH2, CXCL10, CXCR4, EGR1, FOS, GDF15, GHR, GJA1, HBB, HINT1, IGF1, IL10, IL1A, JUN, KLF4, KLF6, MRC1, NFKBIA, PLAU, SERPINE1, SLC11A2, TNFAIP3, UBC
MEF2C	transcription regulator	6.97e-11	ACTA1, ATF3, CCL3L3, CXCR4, EGR2, FOS, FOSB, GJA1, JUN, JUNB, JUND, KLF2, NR4A1, ZFP36
MEF2D	transcription regulator	7.07e-11	ACTA1, EGR2, FOS, FOSB, IL10, JUN, JUNB, JUND, KLF2, NR4A1, ZFP36
SUPT16H	transcription regulator	1.76e-10	ACTA1, AP1G1, DUSP5, EGR1, HSPA1A/HSPA1B, ID2, KRT8, PLAU
NFKB1	transcription regulator	2.13e-10	BMP2, BTG2, CCL3L3, CXCL10, CYR61, DLL4, DUSP1, EGR1, FOS, FOSB, GJA1, IER3, IL10, MAP3K8, NFKBIA, NR4A1, PLAU, RGS1, TNFAIP3
ATF2	transcription regulator	3.51e-10	ATF3, DDIT3, DUSP1, DUSP5, EGR1, FGF21, FOS, GADD45A, IL10, JUN, PLAU, RHOB
CREBBP	transcription regulator	4.74e-10	CXCL10, CXCR4, CYR61, DUSP1, EGR1, EGR2, FNDC3B, FOS, FOSB, GM2A, HBB, IL10, JUN, JUND, KLF2, MAP3K8, NR4A1, RGS2, SLC43A1, STOM, TNFAIP3, ZFP36L2
CEBPA	transcription regulator	1.15e-09	ACACA, ANXA1, BTG2, COX4I1, CXCR4, CYP3A5, EFNB2, EGR2, FOS, GADD45A, GJA1, ID1, ID2, IER3, IGF1, IL10, JUN, JUNB, KLF4, RGS2, SCD, SERPINE1, SULT2A1
CREM	transcription regulator	1.61e-09	ADRB1, APOLD1, ATF3, BTG2, CSRNP1, DUSP1, EGR1, EGR2, FOS, GADD45B, JUNB, NR4A1, RHOB, Tpm1
SSRP1	transcription regulator	2.1e-09	ACTA1, AP1G1, DUSP5, EGR1, ID2, KRT8, PLAU, SRF
FOXL2	transcription regulator	2.28e-09	ATF3, BMP2, CCL3L3, FOS, IER3, IGF1, MAFF, RGS2, RSPO3, TNFAIP3
EGR1	transcription regulator	2.6e-09	ATF3, CCL3L3, EGR1, EGR2, GADD45A, GADD45B, GDF15, ID1, JUN, JUNB, JUND, NR4A1, PF4, PLAU, SERPINE1
ELK4	transcription regulator	2.69e-09	EGR1, EGR2, FOS, JUNB, NR4A1, SRF
STAT3	transcription regulator	5.73e-09	ALAS2, ALOX15, CCL3L3, CDH2, CXCL10, CXCR4, DDIT3, EGR1, EGR2, FGL2, FOS, GADD45A, GJA1, HBB, ID2, IFIT2, IL10, JUNB, KLF4, NFKBIZ, NPY, PHLDA1, PLAU, SERPINE1, ZFP36
SMAD4	transcription regulator	6.76e-09	BMP2, CDH2, FOS, GADD45A, GADD45B, GJA1, ID1, ID2, IER3, IL10, NFKBIA, PLAU, RASSF1, SCD, SERPINE1, ZFP36
DACH1	transcription regulator	7.04e-09	EGR1, FOS, ID1, IER2, JUN, KLF4, SERPINE1, TNFAIP3
TP73	transcription regulator	7.87e-09	ALAS2, ATF3, BTG2, COX4I1, CXCL10, CYR61, DDIT3, DDIT4, EGR1, GADD45A, HES1, HSPA1A/HSPA1B, ID2, IER3, LDHD, PLAU, PLK2, SAT1, SERPINE1, SRF
HIF1A	transcription regulator	8.17e-09	ADAMTS1, BMP2, CDH2, CXCR4, CYR61, DDIT4, DLL4, FOS, GADD45B, GHR, GJA1, ID1, ID2, IGF1, IL10, IL1A, JUN, MAFF, NR4A1, RASSF1, SERPINE1
SRF	transcription regulator	9.42e-09	ACTA1, APOLD1, BMP2, CCM2, CXCR4, DUSP5, EGR1, EGR2, FOS, FOSB, GADD45A, IER2, IGF1, JUN, JUNB, NR4A1, RND3, SRF, Tpm1
FOSL1	transcription regulator	9.57e-09	CCL3L3, EGR1, EGR2, FOS, FOSB, IL10, JUN, JUNB, PLAU, SERPINE1
ELK1	transcription regulator	9.85e-09	ANKH, BMP2, EGR1, EGR2, FOS, FOSB, JUN, JUNB, ZFP36
FOXO1	transcription regulator	1.57e-08	ACACA, CXCL10, DDIT4, EGR1, EGR2, ERG, FGF21, FOS, FOSB, GADD45A, GADD45B, IER3, IGF1, JUN, JUNB, KLF2, KLF4, NPY, S1PR3, SCD, SERPINE1
NFIL3	transcription regulator	1.74e-08	ACACA, FGF21, GADD45A, GADD45B, ID2, IL10, SCD
SP3	transcription regulator	1.85e-08	ATF3, CDC25B, CDH2, DUSP1, EGR1, FOS, GDF15, GHR, IGF1, IL10, IL1A, JUN, KLF4, PLAU, SERPINE1
EP300	transcription regulator	1.92e-08	ACTA1, CHPT1, CXCR4, DUSP1, EGR1, EGR2, FNDC3B, FOS, GM2A, HBB, ID1, ID2, IGF1, JUN, MAP3K8, NFKBIA, NR4A1, SLC43A1, STOM, TNFAIP3, ZFP36L2
NFYA	transcription regulator	2.6e-08	CDC25B, EGR1, GADD45A, GADD45B, IGF1, JUN, JUNB, JUND, RHOB, SCD
PPRC1	transcription regulator	2.91e-08	DDIT4, DUSP5, GDF15, IL1A, NFKBIZ, PHLDA1, RND3, ZFP36L1
CEBPB	transcription regulator	4.38e-08	CCL3L3, CDC25B, CXCR4, DDIT3, EFNB2, FOS, GADD45A, HBB, ID1, IER3, IGF1, IL10, IL1A, JUN, NFKBIZ, SAT1, SCD, SERPINE1, SULT2A1, UGT1A6
FOS	transcription regulator	4.45e-08	ATF3, EGR1, EGR2, FOS, FOSB, GJA1, GM2A, HBA1/HBA2, IL10, IL1A, JUN, JUNB, KLF6, KRT8, NPY, NR4A1, PHLDA1, PLAU, PLK2, SCD, SERPINE1, Tpm1, VAV3
SMAD3	transcription regulator	5.36e-08	BMP2, CCL3L3, CDH2, CXCL10, EGR1, FOS, GADD45B, ID1, ID2, JUN, JUNB, JUND, RHOB, SERPINE1, ZFP36
KLF6	transcription regulator	8.39e-08	ATF3, CCL3L3, CDH2, IL1A, MRC1, NFKBIA, NR4A1, PLAU, VAV3
HMGA1	transcription regulator	1.08e-07	CYR61, DDIT3, EGR1, FOS, GHR, IER2, IER3, IGF1, IGFALS, JUNB, KLF2, RHOB
NOTCH1	transcription regulator	1.57e-07	BMP2, CYR61, DLL4, EFNB2, FOS, FOSB, HBA1/HBA2, HES1, ID1, ID2, IL10, IL1A, KRT8, RND3, SERPINE1
PDX1	transcription regulator	1.66e-07	ATF3, CXCR4, DUSP5, DUSP6, EGR1, ID1, ID2, IER3, INTS5, JUN, JUNB, KLF6, KRT8
NFATC3	transcription regulator	2.62e-07	ATF3, BMP2, DDIT4, EGR2, FOS, GJA1, IL10, JUN
SMARCA4	transcription regulator	3.8e-07	ACTA1, CLK1, CXCR4, DUSP6, EGR1, FOS, GADD45A, GADD45B, HBB, HEXB, IER3, IGF1, IL36B, JUN, KDM6B, MAFF, NFKBIZ, RASSF1, RGS1, RGS2, SERPINE1, TAOK3, TCIM
HDAC6	transcription regulator	4.12e-07	ADAMTS1, IGF1, IL10, JUN, JUNB, PLAU, SERPINE1
ZFP36	transcription regulator	5.47e-07	CCL3L3, FOS, IER3, IL10, IL1A, JUN, NFKBIA, PLAU, ZFP36
GLI3	transcription regulator	8.02e-07	DUSP1, DUSP5, EGR1, FOSB, JUNB, KLF2, NFKBIZ, TNFAIP3
TLR3	transmembrane receptor	1.44e-14	ATF3, CCL3L3, CXCL10, DUSP1, FOS, GADD45B, HNRNPU, ID1, IER3, IFIT2, IL10, IL1A, JUNB, MAP3K7, MAP3K8, NFKBIZ, NPY, NR4A1, PHLDA1, PLK2, RGS1, RHOB, SERPINE1
TLR4	transmembrane receptor	3.96e-11	ACTA1, ATF3, BMP2, CCL3L3, COX4I1, CXCL10, CYP3A5, CYR61, DLL4, FGL2, GJA1, HNRNPU, IFIT2, IL10, IL1A, NFKBIA, NFKBIZ, NR4A1, PLK2, RGS1, RGS18, TNFAIP3, ZC3H12A
TREM1	transmembrane receptor	8.18e-11	ATF3, CXCL10, CXCR4, EGR1, EGR2, GADD45B, HES1, IFIT2, IL10, MAFF, MAP3K8, NFKBIA, OSGIN1, PHLDA1, RGS1, RIN2, S1PR3
FAS	transmembrane receptor	6.57e-09	AKT2, APPBP2, CCL3L3, CXCL10, EGR1, EGR2, FGL2, FOS, FOSB, IER3, IL10, IL1A, JUN, JUND, NFKBIA, NR4A1, PLAU, SERPINE1, TNFAIP3, ZFP36
TLR9	transmembrane receptor	5.36e-08	ATF3, CCL3L3, CXCL10, DUSP1, EGR1, GADD45B, IER3, IFIT2, IL10, IL1A, NFKBIZ, NPY, NR4A1, PHLDA1, SERPINE1
TNFRSF1A	transmembrane receptor	2.05e-07	CCL3L3, CDH2, CXCL10, CYP3A5, GHR, IER3, IGF1, IL10, IL1A, JUN, PLAU, SERPINE1
ITGB1	transmembrane receptor	6.64e-07	ACTA1, CDH2, FOS, JUN, JUNB, LRP6, PLAU, SERPINE1, TNFAIP3
SFTPA1	transporter	3.48e-12	CLEC1B, CXCL10, CYR61, EGR1, FOS, FOSB, HBA1/HBA2, IL10, IL1A, KLF2, MRC1, PHLDA1, SERPINE1
TFRC	transporter	3.3e-07	ATF3, DDIT3, DDIT4, FOS, GADD45A, ID2, JUN, RGS1, SLC11A2
2hr Nonischemic vs Shams
Upstream Regulator	Molecule Type	p-value of overlap	Target molecules in dataset
HNF4A	transcription regulator	6.67e-21	A1CF, AASS, ABCE1, ABT1, Acnat1/Acnat2, ACOT13, ACP2, ACSS2, AFP, AGPAT1, AGT, AK2, AKR1C3, AKR1C4, ALDH5A1, ALS2, AMACR, ANAPC10, ANG, ANKRA2, ANKRD49, ARFIP2, ARG1, ARPC5, ATG9A, ATP6V1H, ATP7A, ATP7B, BAAT, BACE1, BAZ1A, BCAR1, BCL2L1, BLOC1S1, BMP2K, BMP5, BRF2, C11orf52, C11orf58, C12orf49, C2orf42, C4orf19, C6, CASP2, CBLL1, CCDC90B, CCNG1, CCNG2, CCNT1, CCT8, CD1D, CDC25A, CDC42EP2, CDK12,…
methylprednisolone	chemical drug	1.23e-17	ADRA1B, Akr1c12/Akr1c13, AKR1C3, AKR7A2, ALAD, ARG1, ARSB, ATP1B1, B4GALT6, CCNG1, CD38, CDKN1A, CTSS, CTSV, Cyb5r3, Cyp2b13/Cyp2b9, Ddx3x, DGKZ, DIO1, DPYS, ECE1, EDNRB, EIF3B, EPN2, FBXO30, FBXO32, FDFT1, FGL2, Fn3k, GCHFR, GCK, GHR, GNL3, H1f0, HMOX1, Hnrnpab, HPN, Hsd3b4 (includes others), HSPA1A/HSPA1B, HYAL2, ID1, IDH1, IFNGR1, IGFALS, INPP4A, IRF1, IRF7, ITGB1, IVNS1ABP, JUP, KLF15, KRAS, …
CST5	other	1.18e-10	ABT1, ARHGAP12, ARHGAP29, BLOC1S1, BRIX1, CAMK2G, CEBPZ, COPS8, DCP1A, DDX18, DDX21, DHX38, DKC1, DOCK5, DR1, DSP, EDC4, EIF2B1, ELK3, GNL3, HNRNPC, HNRNPU, IGBP1, INTS4, KRR1, LAMC1, LYAR, MAK16, MALT1, MAP1S, MRTO4, NCBP1, NCL, NDUFB7, NHP2, NIFK, NIP7, NOC3L, NOL9, NOM1, NOP2, NT5DC3, NUMA1, OTUD4, PPAN, PPL, PPP2R2A, PPP2R5A, PRPF8, PUS1, RBM28, RBM3, RBP1, RNASEH2B, RPF2, RRP1, RRP15, RRS1, …
gentamicin	chemical drug	7.93e-09	ALAD, ALPL, ASNSD1, CCNG1, CIPC, CNKSR3, CPQ, CPSF2, CTSV, DDX39A, DIO1, DNAJA2, EIF3B, Fn3k, GHR, GNL3, H3F3A/H3F3B, HIST1H4H, HIVEP2, HMOX1, HNRNPU, HSPA1A/HSPA1B, ICAM1, IDH1, IRF1, IRF7, KTI12, MAF, MPST, MYBBP1A, NAA15, NCL, NOP58, NPM1, NVL, PFDN2, PHAX, PNN, PTH1R, PTP4A1, PTPN1, Pvr, SART3, Serbp1, SMN1/SMN2, SSB, SUOX, TAP1, TFRC, Tpm3, UPB1, VCAM1, ZFP36L1, ZNF622
NR3C1	ligand-dependent nuclear receptor	1.08e-08	AGT, AKT2, AMIGO2, ARHGEF3, ARRB1, ARRB2, ATP1B1, ATP6AP1, BAG3, BCL2L1, BCOR, BIRC2, BMP2, BRCA1, CASP6, CD38, CDKN1A, CIDEC, CLCF1, CUL4A, CXCL2, CYP3A5, DAXX, DBI, DBT, DEAF1, DPF2, DUSP22, DUT, ELMOD2, ENC1, EPB41L4B, FAM89B, FASTKD2, FKBP5, FNTA, GAB1, GEM, GLCCI1, GPX1, HNRNPU, Hsd3b4 (includes others), ICAM1, IDH1, IFIT1B, IGFALS, IL15RA, IL18, INHBA, IRF1, ITGAV, JMJD6, LIPC, LRRC8A, LYST…
MYC	transcription regulator	2.25e-08	ABCA2, ABCE1, ACACA, ACSL4, ADARB1, AFP, AK2, ALDOA, AMD1, ANKRD17, ARG1, ATAD3A, AXIN1, BCL2L1, BCOR, BIRC2, BOP1, BRCA1, BZW2, C12orf49, CCNG2, CDC25A, CDK7, CDKN1A, CDKN1B, CIDEC, CKS2, CTDSP1, CTSV, CYTH2, DBI, DCTPP1, DDB2, DDX18, DDX21, DFFB, DKC1, DNMT1, DSP, EIF2B1, EIF2B3, EIF2S1, EIF4A1, EPHA2, EXOSC8, EXT2, F2, FBXO32, FKBP5, FOXF1, FUT8, GAMT, Gar1, GART, GCK, GCSH, GJA1, GLS, GM2A, G…
2hr Reperfused vs Shams
Upstream Regulator	Molecule Type	p-value of overlap	Target molecules in dataset
HNF4A	transcription regulator	3.17e-17	ABHD10, ABT1, ACLY, Acot1, ACTR3, ACVR1, ADRB2, AHNAK, AIP, AKAP13, AKR1C4, ALDH5A1, ALDH8A1, ANKRA2, APP, ASAH1, ATG4D, ATG9A, ATP6V1H, ATP7A, BAAT, BACE1, BAZ1A, BCL2L1, BMP2K, BMP5, C11orf71, C12orf49, C4orf19, C5orf22, C6, C8G, C9orf64, CALML4, CASP2, CBX5, CCDC82, CCNG1, CCNG2, CD1D, CDC42BPB, CDC42EP2, CDK12, CDKN1B, CENPO, CHP1, CIDEC, CLDND1, CLTA, CNOT9, COPS8, COX17, CPED1, CPT1B, Crb3,…
TP53	transcription regulator	3.7e-13	ACLY, ACTN4, ADD3, ADRB2, AEN, AGO2, AGTR1, ALDH4A1, ALDH9A1, ANXA1, API5, APOBEC1, APP, ARHGAP1, ASXL1, ATAD2, AURKA, BCL2L1, BCL2L11, BCL3, BIRC2, BRCA1, CARD10, CARHSP1, CASP2, CASP8, CCDC80, CCNG1, CCNG2, CCNK, CDKN1B, CHIC1, CREB3, CSNK1D, CTSB, CXCL12, DDB2, DDX18, DDX39A, DHFR, DUSP6, EFNA1, EIF2AK3, EIF2B1, EIF4A1, EIF5, ENG, EPHA2, ERCC5, ESR1, EZH2, F5, FABP4, FAM83D, FAT1, FSTL1, GADD4…
methylprednisolone	chemical drug	2e-12	AKR7A2, ANXA1, ARL4A, ASAH1, ATP1B1, B4GALT6, CBLB, CCNG1, CTSV, CYB5B, DAB2, Ddx3x, DGKZ, DUSP6, EFNA1, EMP1, FBXO30, FGL2, Fn3k, FSTL1, GCK, GDA, GHR, GNL3, GPR182, H1f0, HMOX1, HPN, Hsd3b4 (includes others), HSPA1A/HSPA1B, ID3, IDH1, IGFALS, IRF1, ITGB1, IVD, IVNS1ABP, KLF15, LGR4, MAFB, MAP1LC3B, MAP3K1, MAPK9, Marcks, MVK, NAA15, NCL, NFYB, NOLC1, NPM1, NR1H4, NSDHL, ODC1, OTC, PCNA, PCYT1A,…
camptothecin	chemical drug	2.74e-12	AEN, AKAP2, ALDOA, API5, ARL4A, ARMH3, ARRB2, ASNSD1, ATM, AURKA, BCL2L1, BIRC2, BRCA1, CAMK2G, CASP2, CASP8, CCNG1, CD1D, CD22, CD83, CD86, CD93, CDC42EP2, CDC73, CEACAM4, CHCHD7, CLTB, CSNK1D, CYTH2, DDB2, DGKZ, DUSP6, ENC1, F5, FGL2, FOSB, FUT8, GADD45B, GNAQ, GRINA, GRK5, H3F3A/H3F3B, HPS5, ID3, IER5, IQGAP2, IRF1, JMJD6, LITAF, MAD1L1, MAFF, MARCKSL1, MCL1, MPHOSPH9, NCL, NFKB1, NRF1, NVL, P…
PDGF BB	complex	2.83e-12	ACKR3, ADD3, ADM, ADRB2, AKR7A2, AVPR1A, BCL3, BRCA1, CDKN1B, DAB2, DUSP6, ELAVL1, ENPP1, ETS1, ETS2, FOSB, FZD1, GDA, GEM, GFPT2, GHR, GJA1, GUCY1B1, HMOX1, ID3, INHBA, ITGB1, KLF6, LMNA, MAFK, MAT2A, MCL1, MMP14, NR4A3, ODC1, OLR1, Omd, PCNA, PDGFA, PDLIM1, PHLDA1, PIM1, PTGS2, Pvr, RGS1, RGS2, RPL13, RPS6, SAT1, SCD, Scd2, SLC25A11, SLC7A1, SOCS3, TAF9, TEAD4, THBD, THBS1, TNFRSF12A, TOB1, TRI…
TGFB1	growth factor	1.22e-11	ABCA1, ABL1, ACLY, Acot1, ACTA1, ACVR1, ADAM10, ADAMTS4, ADM, AFM, AHNAK, Akr1c19, ALDH5A1, AMD1, APP, ARID5B, ARL4A, ATM, BACE1, BCL2L1, BCL2L11, BCL3, BMP2, CALML4, CAMK2G, CASP8, CAVIN2, CCDC28A, CCNG2, CD300A, CD83, CD86, CDC42EP4, CDC42SE1, CDK17, CDKN1B, CDKN2C, CFH, CIDEC, CPQ, CPT1B, Crb3, CREB3, CTSB, CXCL12, DAB2, DDB2, DDX21, DDX6, DKC1, DMTN, DNAJB6, DSP, ELAVL1, ELK3, ENG, ENPP1, EPH…
CST5	other	4.59e-11	ABT1, ADRM1, AHNAK, ARF6, ARHGAP12, ARHGAP29, BRIX1, CAMK2G, CEBPZ, COPS8, CTSB, CYBRD1, DCP1A, DDX18, DDX21, DKC1, DSP, EIF2B1, ELK3, GDA, GNL3, HNRNPC, HNRNPU, ID3, INTS4, IQGAP2, LAMC1, MAK16, MAP1S, MRTO4, MVP, NCL, NHP2, NIFK, NIP7, NOC3L, NOL9, NT5DC3, OTUD4, PDCL3, PDLIM5, PPAN, PPL, PPP2R2A, PPP2R5A, PUS1, PYGB, RBM3, RPF2, RRP1, RRS1, SCAF11, SURF6, UTP18, WDR3, WDR77
NR3C1	ligand-dependent nuclear receptor	2.07e-10	ABCA1, ABL1, ADM, AMIGO2, ANXA1, APP, ARRB2, ATP1B1, BAG3, BCL10, BCL2L1, BCL2L11, BCOR, BIRC2, BMP2, BRCA1, CAPN2, CARD10, CAVIN2, CD83, CIDEC, CLCF1, COQ8B, CUL4A, CYP3A5, DEAF1, DUSP16, DYNLL2, EFNA1, ELMOD2, EMP1, ENC1, ERN1, GADD45B, GEM, GLCCI1, GPX1, HDAC1, HNRNPU, Hsd3b4 (includes others), IDH1, IFIH1, IGFALS, IL18, ING3, INHBA, IRF1, JMJD6, LIPC, LYST, MAEA, MAP4K3, MAPK3, MAPK9, MCL1, N…
Vegf	group	2.97e-10	ACKR3, ACKR4, ADAM10, ADAM15, AKAP13, AURKA, BCL2L11, BMP2, BMP2K, CALCRL, CASP8, CCNF, CD93, CDKN2C, CLCF1, CSE1L, CXCL12, CYYR1, DKC1, DUSP6, EFNA1, EMCN, EMP1, ETS1, FABP4, FOSB, FRMD6, GEM, GNA13, GRK5, GUCY1B1, HDC, HID1, HMOX1, IL18, INHBA, INHBB, IRF1, ISG20, ITGB1, KDR, L3MBTL3, LRAT, LRIG1, MAD2L1, MAP2K3, MAP3K8, MCL1, MMP14, MPC1, MPHOSPH10, NAB2, NFKB1, NOLC1, NOTCH1, NR2F2, NR4A3, NR…
HGF	growth factor	8.26e-10	ACKR3, ACKR4, AKAP13, ATM, AURKA, BCL2L1, BIRC2, BMP2, BMP2K, CALCRL, CASP2, CASP8, CCNF, CCNG1, CCNG2, CD93, CDKN1B, CDKN2C, CLCF1, CSE1L, DDX21, DKC1, DUSP6, EMP1, ETS1, FOSB, GEM, GNA13, GRK5, GUCY1B1, HLX, HMOX1, INHBA, ISG20, ITGB1, KRT18, MAD2L1, MAP2K3, MAP3K8, MAT2A, MCL1, MMP14, MPC1, MPHOSPH10, NAB2, NEK4, NFKB1, NOLC1, NR4A3, NR5A2, NRIP1, OSMR, PCK1, PCNA, PDGFA, PHLDA1, PIM1, PLAUR, …
beta-estradiol	chemical - endogenous mammalian	3.1e-09	ABCA1, ABCA3, ACKR3, Acot1, ACTA1, ADAMTS4, ADM, ADRB2, AFF4, AGO2, AGTR1, AKAP2, ALDH4A1, ALDOA, ANXA1, APP, ARID5B, ARL4A, ARRB2, ATAD2, ATM, ATP1B1, AURKA, BAZ1A, BCL10, BCL2L1, BCL2L11, BMP2, BMP5, BRCA1, BYSL, C8orf44-SGK3/SGK3, CCDC80, CCNG1, CCNG2, CD86, CDC42EP4, CDC73, CDK11A, CDKN1B, CEMIP2, CENPM, CLDND1, COIL, CPT1B, CSE1L, CTSB, CUL4A, CXCL12, DDB2, DLG3, DMTN, DSP, DUSP6, EFNA1, EIF…
KRAS	enzyme	5.22e-09	ABCA1, ACTR3, AEN, AGO2, ALDOA, ARPP19, ATP1B1, BCL2L1, BTC, CASP2, CBX5, CCDC80, CDKN1B, CSE1L, DHFR, DUSP6, EFNA1, EIF5, ELK1, EPHA2, EPHB4, EZH2, FOSB, FSTL1, GJA1, GNA13, GTF2I, HMOX1, IQGAP2, IRF1, IVNS1ABP, KLF6, MAP1LC3B, MAP2K1, MCAM, MTRR, NAB1, NCL, NFKB1, NFKBIB, NFYB, NKD1, NR5A2, ODC1, PARVA, PIM1, PIP4K2B, PLEKHO2, PPFIBP1, PSMA7, PTGS2, Pvr, QTRT2, RAI14, REST, RHOC, RNASE4, RNH1, …
tretinoin	chemical - endogenous mammalian	5.6e-09	ABCA1, ADAM10, ADAR, ADD3, ADM, AGTR1, AHNAK, ALDH9A1, ALPL, ANXA1, APP, ARHGAP1, ARHGAP29, ATP6V1B2, BACE1, BCL2L1, BCL3, BIRC2, BMP2, BRCA1, BTC, CAPN2, CAPN7, CASP2, CCNG1, CD1D, CD63, CD86, CD93, CDC73, CDKN1B, CDKN2C, CEBPZ, CLTC, CPT1B, CSE1L, CTSB, CYP2R1, CYP2U1, DAB2, DDB2, DDX18, DHX33, DLL1, DSP, EFNB1, EIF4A1, EIF5, EIF6, ETS1, ETV6, FABP4, FOSL2, FZD8, GCK, GDF2, GHR, GJA1, GM2A, GNA…
MYC	transcription regulator	1.02e-08	ABCA1, ABCA2, ACACA, ACTA1, ACTN4, ACVR1, ADM, ALDOA, AMD1, APP, BCL2L1, BCOR, BIRC2, BRCA1, C12orf49, CAPN2, CASP8, CCNG2, CD86, CDKN1B, CHP1, CIDEC, CSE1L, CTSB, CTSV, CYTH2, DDB2, DDX18, DDX21, DHFR, DKC1, DSP, Dstn/Dstnl1, DUSP6, EIF2B1, EIF2B3, EIF4A1, ELAVL1, EMP1, EPHA2, EXOSC8, EZH1, EZH2, FABP4, FSTL1, FUT8, GADD45B, Gar1, GART, GCK, GJA1, GLS, GM2A, GTF2B, H3F3A/H3F3B, HIVEP2, HMOX1, HN…
gentamicin	chemical drug	2.72e-08	ALPL, ARF6, ASNSD1, CCNG1, CIPC, CNKSR3, CPQ, CTSV, DDX39A, EAF1, Fn3k, GHR, GNL3, H3F3A/H3F3B, HIVEP2, HMOX1, HNRNPU, HSPA1A/HSPA1B, IDH1, IFRD1, IRF1, KLF6, KTI12, LITAF, MAF, MAPK6, NAA15, NCL, NOP58, NPM1, NVL, PAFAH1B1, PELO, PLIN2, PTH1R, PTP4A1, PTPN1, Pvr, SMN1/SMN2, SUOX, TMEM120A, Tpm3, UPB1, VCAM1, ZFP36L1, ZNF622
forskolin	chemical toxicant	3.93e-08	ABCA1, ACTA1, AGTR1, AIP, AKAP13, ALDOA, ALPL, APP, ARHGAP1, ARL6IP5, ATP1B1, ATP6V1B2, ATP6V1G1, B4GALT1, BAG3, BCL2L11, BCL3, CARD10, CD86, CDC42SE1, CDKN1B, CIDEC, CTBP1, CTSV, CYP3A5, DAB2, DUSP14, ESR1, FGFR2, FOSB, FOSL2, GAB2, GADD45B, GEM, GJA1, GRK5, H3F3A/H3F3B, HMOX1, Hsd3b4 (includes others), HSPA1A/HSPA1B, ID3, INHBA, INHBB, JMJD6, KRT18, LITAF, MAP1LC3B, MAP2K3, MAP3K5, MAPK3, MAT2A…
HRAS	enzyme	7.75e-08	ACTA1, ACTG1, ADM, AKAP2, APP, ARF6, AURKA, BCL2L1, BCL2L11, CALCRL, CAPN2, CASP2, CCDC80, CCNG1, CDKN1B, CDON, CFH, CLCF1, CREB3, CTSB, CTSV, CTSZ, CXCL12, DLL1, DUSP6, ELK1, ELK3, ENPP1, ETS1, FAT1, FOSB, FOSL2, FRMD6, FSTL1, FZD1, GJA1, GNA13, GTF3C2, HDC, HMOX1, HNRNPUL1, IQGAP2, ITGB1, KLF6, KRT18, MAP3K8, MAPK3, MCAM, MMP14, NOP58, NOTCH1, NPM1, NSFL1C, PCK1, PCNA, PCYT1A, PDCD4, PDGFA, PDG…
IL2	cytokine	1e-07	ABCA1, ANXA1, ATM, BCL2L1, BMP2, CARD10, CCNG1, CCNG2, CD83, CD86, CDKN1B, CDKN2C, CSF2RB, CXCL12, DAP, DARS2, DDX21, DKC1, DUSP6, ELF1, EMP1, EPAS1, ETS1, FGFR2, FGL2, GADD45B, GART, GNAQ, GNL3, HDAC1, HSPA1A/HSPA1B, IL17RB, IL18, IL4R, ING4, IRF1, ISG20, ITGB1, KLF6, LRRC32, MAF, MAP2K1, NAB2, NDRG1, NFKB1, NIFK, PCNA, PDCD11, PDCD4, PDGFC, PHLDA1, PIM1, POLR1B, POLR1C, PPAT, PRKD2, PROS1, PTCH…
Salmonella enterica serotype abortus equi lipopolysaccharide	chemical toxicant	1.2e-07	ABL2, ACKR3, ADRB2, ATP1B1, ETS2, EZH2, GADD45B, GEM, HECW2, HS3ST3B1, IL18, INHBA, IRF1, LRRC8C, MAD1L1, MAFF, MAP3K8, NEDD4L, NFKBIZ, OASL, OAZ2, PHLDA1, PIM3, PLEKHF2, PTGS2, RGS1, RIN2, SOCS3, SYNPO2, TBK1, TFPI2, THBS1, TMPO, TWISTNB, UPB1
E2F4	transcription regulator	1.45e-07	BCL2L11, BRCA1, C5orf22, CBX5, CDKN2C, CENPO, DHFR, EPAS1, EXOSC8, GOLT1B, HLTF, ID3, IER5, KIF4A, MAD2L1, MCL1, MRTO4, MSH2, NCL, NPM1, PCNA, PLSCR1, POLA1, PPP1R13B, RABIF, RBL1, RBL2, RRM1, SINHCAF, SLC3A2, SMARCA5, SMC2, STAM, TEAD4, TMPO, TOPBP1, TP53BP2, TPX2, UMPS, WDR76, ZNF451, ZSCAN12
phenethyl isothiocyanate	chemical drug	1.67e-07	BCL2L1, BCL2L11, CAPN2, CASD1, ESR1, FTSJ3, IDH1, IFIT3, KDR, MAP2K3, MAP4K3, MAPK6, MCL1, MGST3, PCNA, PSMA6, Pvr, RAB1A, RABIF, RLIM, ROCK2, RPL5, TXNL1, TXNRD1, UBE3D, USP14
dexamethasone	chemical drug	2.86e-07	ACACA, ACKR3, ACKR4, ACTG1, ACTR3, ADAM10, ADAM15, ADM, ADRB2, AKAP13, AKR1C4, ALDH4A1, ALPL, AMIGO2, ANO1, ANXA1, APP, ARRB2, ATP1B1, ATP6V1B2, AUP1, BACE1, BCL2L1, BCL2L11, BCL3, BIRC2, BMP2, BMP5, BRCA1, C8A, C9orf72, CAVIN2, CCNG2, CD83, CD86, CDKN1B, CDV3, CDYL, CENPO, CEP135, CLIC1, COQ8B, CPT1B, CTNNAL1, CTSB, CTSV, CXCL12, CYP3A5, DESI2, DHFR, DUSP16, EDARADD, EFNA1, EIF5, EIF6, ELAVL1, E…
CCND1	transcription regulator	7.53e-07	AHNAK, ATAD2, AURKA, Bmyc, BRCA1, CBFA2T2, CDKN1B, CDKN2C, CPED1, EIF5, ELAVL1, EPHA2, ERI1, ESCO2, FAM83D, HECTD2, HSPA1A/HSPA1B, HSPB8, ID3, ITSN2, KDM6B, KIF4A, KLHL24, MAFF, MAP3K5, MED30, MFSD6, MYBL1, NCOA3, NOP58, NOTCH1, NRF1, PCNA, PCYT1A, PDCD4, PMEPA1, POLD3, PPFIA2, RBL1, RBMS3, RGS2, RPL13, RPS6, SEC61B, STOM, TAPT1, TBCK, TMEM204, TPX2, TUBA1C, TYMP, TYMS, ZNF148
TNFSF11	cytokine	8.05e-07	AKAP13, AURKA, BCL2L1, CAPN2, CD83, CDC42EP4, CDKN1B, CUL4A, DAB2, DUSP16, ESR1, ETS1, GADD45B, GTF2H1, HMOX1, IFRD1, ILF3, ITPKB, JDP2, MAFB, MAP2K1, MARCKSL1, NAB2, NFATC2IP, NFATC3, NFKB1, NFKBIB, NFKBIZ, PDGFA, PIM1, PLAUR, PTGS2, PTPN23, RRAS, SEL1L, SLC20A1, SOCS3, SRXN1, TNFRSF11B, TNFRSF1B, VCAM1, YWHAZ, ZC3H12C, ZNF260
valproic acid	chemical drug	9.21e-07	ACACA, ADRM1, AKR1C4, ATAD2, ATM, B4GALT1, BCL2L1, BCL2L11, Bmyc, C8orf44-SGK3/SGK3, CASP8, CAVIN2, CBFA2T2, CD83, CDKN1B, CDS2, CENPM, CHPT1, CTSB, CYP2R1, CYP2U1, EIF2AK3, ELF1, ERN1, ESR1, ETV6, FRMD6, GADD45B, HDAC3, HIST1H3G, HMOX1, HNRNPA1, LRAT, MAD1L1, MCL1, MVK, NFATC2IP, NOTCH1, NSDHL, NTF3, PPP2R2D, PPRC1, PSMA3, PSMA4, PSMA5, PSMA6, PSMA7, PSMC3, PSMD12, PSMD14, PSMD6, PSMD7, PTGS2, R…
6hr Nonischemic vs Shams
Upstream Regulator	Molecule Type	p-value of overlap	Target molecules in dataset
HNF4A	transcription regulator	3.7e-56	AASS, ABCB8, ABCC2, ABCE1, ABCF3, ABCG5, ABCG8, ABHD10, ACIN1, ACO2, ACOX3, ACP6, ACSL1, ACSS3, ACTR1A, ACTR3, ACY3, ADIPOR1, AHSA1, AIMP1, AK2, ALDH1L1, ALDH2, ALDH5A1, AMACR, ANG, ANKZF1, AP1M1, Apon, ARFGAP1, ARFIP2, ARL1, ARMC1, ARPC5, ASGR2, ATF6B, ATG3, ATG9A, BCCIP, BCKDHA, BCS1L, BDH1, BET1, BHMT, BLOC1S1, BLZF1, BPHL, BRAP, BRF2, BSDC1, BTG1, BUD23, C11orf54, C11orf58, C11orf68, C11orf71…
1,2-dithiol-3-thione	chemical reagent	8.1e-29	AKR1A1, AKR1B10, AKR7A3, ANG, ARF1, B4GALNT1, BHMT, CCT3, CCT7, CHORDC1, COPS5, DDX39B, DDX50, DNAJB11, DNAJB9, DNAJC3, DYNLL1, EIF2S1, EIF3C, EIF3D, EIF3E, EIF3G, EIF4G2, EIF6, EPHX1, ERP29, ESD, ETV6, FKBP11, FMO1, GHR, GSPT1, GSTM5, GSTT2/GSTT2B, HACD3, HSP90AA1, HSP90AB1, HTATIP2, IDE, IKBKG, LMNA, MCFD2, MORF4L2, MRPS18B, NARS, NBR1, NQO1, PDIA3, PPIB, PSMA1, PSMA2, PSMA4, PSMA5, PSMA6, PSMA…
methylprednisolone	chemical drug	2.07e-27	A2M, ABCC2, ABCC9, ACSL1, ADCY6, AGO1, Akr1c12/Akr1c13, AKR7A2, ANGPTL2, Anp32a, ANXA3, ATIC, ATRN, B2M, B4GALNT1, B4GALT6, BDH1, BTG1, C1QBP, CACNA1D, Cald1, CBLB, Ccl2, CCND1, CCNG1, CCT6A, CD38, CD74, CDH2, Chn2, CREM, CSNK2A1, CST3, CTSH, Cyb5r3, CYCS, Cyp2c23, CYP4F3, CYP4F8, Ddx3x, DGKZ, DIO1, DPYS, DSC2, DUSP1, DYNLL1, EIF3B, ELOVL5, ENPP2, EPHX1, EPN2, FAH, FARSA, FBLN5, FBXO32, FDFT1, FK…
XBP1	transcription regulator	5.69e-21	ACACB, ALG12, ALG2, ARCN1, ARFGAP3, ATF6B, BET1, BET1L, BLZF1, CALR, CAT, Ccl2, COG3, COG6, COPB1, COPG1, CREB3, DDIT3, DDOST, DERL1, DNAJB11, DNAJB2, DNAJB9, DNAJC3, DOLPP1, ERLEC1, ERP29, ESR1, FKBP11, FKBP14, FKBP2, FN1, GOLGA3, GOLGA4, GORASP2, HLA-DRA, HSPA5, HYOU1, ICAM1, KDELR2, LMAN1, LMAN2, MCFD2, MGAT2, MOGS, NR1H3, P3H1, PDIA3, PPIB, RCN3, RELA, Rrbp1, SCD, SDF2L1, SEC11A, SEC22B, SEC2…
NFE2L2	transcription regulator	1.44e-18	ABCC2, ABCC4, AHR, AKR1A1, AKR1B10, AKR7A2, ANG, ARF1, ARHGEF3, B4GALNT1, BHMT, CAT, Ccl2, CCT3, CCT7, CEBPA, CHORDC1, COL3A1, COPS5, DDIT3, DDX39B, DDX50, DNAJB11, DNAJB5, DNAJC3, DYNLL1, EIF2S1, EIF3C, EIF3E, EIF3G, EIF4G2, EMCN, EPHX1, ERP29, ESD, ETV6, FABP4, FMO1, FN1, GHR, GPX1, GPX3, GSPT1, GSTM5, Gstt1, GSTT2/GSTT2B, HACD3, HSP90AA1, HSP90AB1, HSPA9, HTATIP2, HYOU1, IDE, IDH1, IFNGR2, IFR…
gentamicin	chemical drug	4.03e-14	ABCC2, ACSL3, ALPL, ARF6, ASNSD1, ATIC, CALR, CAND1, CCL2, Ccl2, CCNG1, CDO1, CHORDC1, CPQ, CPSF2, CUL2, Cyp2d1/Cyp2d5, DDIT3, DDX39A, DDX50, DIO1, DNAJA2, EED, EIF2B4, EIF3B, EIF3D, ENPP2, FMO1, Fn3k, G6PC, GATM, GHR, GJB2, GSTM5, H3F3A/H3F3B, Havcr1, HNRNPU, HSP90AA1, HSPA1A/HSPA1B, HSPA5, HYOU1, ICAM1, IDH1, IFRD1, IGFBP1, IGFBP3, KMO, KYNU, LCN2, MAF, MAPK6, MAPKAPK3, MYBBP1A, NAA15, NCL, NOP…
RICTOR	other	1.81e-13	Atp5e, ATP5MG, ATP6V0A1, ATP6V0D1, ATP6V0E2, ATP6V1A, BCL2L11, COX10, COX15, COX17, G6PC, IGFBP1, IRS2, LHPP, NDUFA1, NDUFA6, NDUFAB1, NDUFB3, NDUFS6, NIPAL1, PPA1, PPA2, PRKCB, PRKCE, PSMA1, PSMA2, PSMA3, PSMA4, PSMA5, PSMA6, PSMA7, PSMB2, PSMB3, PSMB4, PSMB7, PSMB8, PSMC1, PSMC2, PSMC3, PSMC4, PSMC5, PSMC6, PSMD1, PSMD12, PSMD13, PSMD14, PSMD2, PSMD3, PSMD4, PSMD6, PSMD7, PSME3, PSMF1, RPL10A, …
MYC	transcription regulator	2.05e-12	ABCA2, ABCC4, ABCE1, ABCF1, ABCF3, ACOT12, ACTA1, ACTB, ADIPOR1, AEBP2, AK2, ARF3, ARHGEF7, AXL, Bex3, BMPR1A, BOP1, C1QBP, CAD, Cald1, CAMK2N1, CANX, CAPNS1, CAST, Ccl6, CCND1, CCNG2, CCT3, CDH2, CEBPA, CHEK1, CIAO2A, CKS2, CLIC4, COBLL1, COL14A1, COL3A1, COMMD3-BMI1, CSDE1, CSE1L, CTDSP1, CTNNB1, CTSB, CYCS, CYTH2, DBI, DCTPP1, DDB2, DDIT3, DDX18, DDX21, DDX39B, DUSP1, E2F3, EED, EIF2B3, EIF2B4…
TP53	transcription regulator	1.71e-11	A2M, ABCB1, ABCC2, ACO2, ACSL3, ACTB, ACTL6A, ADD3, AGTR1, AHSA1, AIFM2, ALDH1B1, ALDH9A1, ANAPC4, ANKH, ANTXR1, ANXA3, AP1B1, API5, ARHGAP5, ATG4A, ATG4B, ATG7, ATL3, BCAS3, BCL2L11, BCL3, BID, BLZF1, BMF, BMP1, BOP1, BTG1, Cald1, CAMK2N1, CAND1, CAPNS1, CARD10, CASP6, CAT, CCDC80, CCL2, Ccl2, CCND1, CCNG1, CCNG2, CCS, CD81, CEBPA, CERS6, CGREF1, CHEK1, CHIC1, CHMP4C, CLIC4, COL14A1, COL3A1, COP…
MYCN	transcription regulator	2.35e-11	ABCA2, ABCB1, ABCC4, ABCE1, ABCF1, ABCF3, ACTB, AEBP2, B2M, BID, CAD, CCND1, CCNG2, CCNH, COMMD3-BMI1, EED, EEF1D, EEF1G, EGFR, EIF3C, EIF4A1, EIF4G2, FKBP9, FN1, HLA-A, HSP90AB1, HSPD1, IGFBP7, MMP2, MRE11, MXI1, NCL, NME2, NPM1, ODC1, P3H1, PDK1, PGRMC2, PRKN, PSMA7, PSMB7, RNF11, RPL13, RPL13A, RPL17, RPL21, RPL22, RPL23, RPL24, RPL27A, RPL3, RPL30, RPL31, RPL35A, RPL4, RPL5, RPL6, RPL7, RPL9,…
methapyrilene	chemical drug	4.75e-11	A2M, ACADS, AMACR, Apoc1, BCKDHA, BHMT, CAT, CCND1, CCNG1, CST3, CTSB, DBI, DDIT3, EIF2S1, ENPP2, FBP1, GCKR, GJB1, GRB14, Gulo, HPN, HSPA5, IFRD1, IGF1, IGFALS, IGFBP1, KYNU, LIPC, MAOB, MAPK6, Mug1 (includes others), NFIB, NSFL1C, ODC1, ORM1, PC, PLCB1, PRKCB, RPL13A, RPS8, RPS9, SCD, SCP2, SERP1, Serpina3c/Serpina3m, SLC10A1, SLC3A2, TP53, TTR, TXNRD1
CST5	other	1.26e-10	ADRM1, ADSL, AGO1, ANK3, ANXA3, ARF6, ARHGAP12, BLOC1S1, BRIX1, CEMIP, CEP170, CTSB, CYBRD1, DDX18, DDX21, DHX38, DNAJB11, EBNA1BP2, EDC3, EDC4, EEF1B2, EEF1D, EEF1G, EIF5B, GDA, GTF2H3, GTPBP10, HNRNPA2B1, HNRNPC, HNRNPU, INTS1, INTS10, ITPRID2, KIF11, KRR1, LYAR, MAK16, MALSU1, MRTO4, MVP, MYL9, NCBP1, NCBP2, NCL, NF2, NHP2, NIFK, NIP7, NOP2, NOP53, NR3C1, NUMA1, NUP107, NUP205, PABPN1, PDLIM5,…
5-fluorouracil	chemical drug	2.07e-10	ACOX3, AHSA1, BCL2L11, BNIP3L, CANX, CAPNS1, CCND1, CCNG1, CCT3, CCT4, CCT6A, CYCS, ECHS1, EEF1G, EIF2S2, EIF3C, EIF3E, EIF3G, EIF4A1, FBL, FDXR, GTF2H2, GTF2I, HNRNPA1, HNRNPA2B1, HNRNPC, HSP90AB1, HSPA8, HSPE1, IARS, KARS, MVP, NCL, NDUFA1, NOP56, PKM, POLR2B, PSMA6, PSMA7, PSMB2, PSMB7, PSMD2, PTGES3, RAF1, RBMX, RPL10A, RPL21, RPL23, RPL24, RPL27A, RPL30, RPL31, RPL35A, RPL5, RPL6, RPL7, RPL7…
mibolerone	chemical drug	8.4e-10	ACSL1, AHR, ARF4, BMP6, CALR, CCDC80, CCND1, CCNL2, CD74, CEACAM1, CLTB, CLTC, CYP4V2, CYP51A1, DBI, DHRS3, DNAJB11, EIF2S1, EIF4A1, ERP29, FKBP11, GPNMB, HDLBP, HLA-DQA1, HLA-E, HSPA5, HYOU1, IDH3G, IGF1, IGFBP3, MAN2A1, Mkrn1, NANS, NME2, PPIB, PRELP, Rrbp1, SCAP, SEC23B, SERP1, SLC25A5, SMPDL3A, SRM, TGFBI, UCP2, UFM1, USO1
tunicamycin	chemical - endogenous non-mammalian	1.13e-09	ABCB1, ARF4, AXL, CAD, CALR, CANX, Ccl2, CCND1, DDIT3, DNAJB11, DNAJB9, DNAJC3, EIF2A, EIF2S1, EIF4EBP1, ERLEC1, ERO1A, FKBP11, GOLGA3, HDLBP, HSPA5, HSPA9, ICAM1, IFRD1, ILK, LMAN1, LMAN2, LPIN1, MORF4L2, MTHFR, NARS, NFKBIA, NR1H3, OSBP, P3H1, PPARA, SCD, SDF2L1, SEC11A, SEC22B, SEC24D, SEC61A1, SEC61G, SEL1L, SERINC3, SESN2, SLC35B1, SMARCB1, SPCS2, SRP19, SRP68, SSR3, STARD5, STX5, SYVN1, TLR…
pirinixic acid	chemical toxicant	1.28e-09	ACACB, ACADS, ACOT8, ACSL1, ADIPOR1, AKR1B10, ALDH9A1, ANGPTL4, CAT, CCL2, Ccl2, CCND1, CCT3, CCT6A, CCT7, CD5L, CD63, CDH2, CEACAM1, CHEK1, CTSB, CYP27A1, Cyp2c23, CYP3A5, CYP7B1, DBI, DNAJB2, DYNLL1, EGFR, EIF3E, ELOC, ELOVL1, ELOVL5, FABP4, FADS1, FADS2, FBP1, FURIN, G0S2, G6PC, GNB4, HADH, HLA-DQA1, HLA-E, Hmgn2 (includes others), HSD17B10, HSP90AA1, HSPD1, HSPE1, INSIG1, ITGB5, KLF11, KRT8, …
sirolimus	chemical drug	1.98e-09	ABHD11, ACTB, APOA5, ARF1, ATP6V1A, B2M, BCKDHA, BCL2L11, BCL3, BID, Ccl2, CCND1, CD68, CEBPA, CHEK1, CSF1, CSNK2A1, CXCR4, CYCS, DDIT3, DDX56, DNAJC2, DPYSL2, EIF2AK2, EIF2S1, EIF4A1, EIF5, ENO1, ERBB3, FN1, H3F3A/H3F3B, Havcr1, HIST1H4A, HNRNPU, HSP90AA1, HSP90AB1, HSPA4, HSPA5, HSPD1, HTT, ICAM1, IDH1, IGFBP1, INSR, IRS2, LCN2, LGALS3, LMNA, LPIN1, MAF, MAP4K5, MAPK1IP1L, MFN2, MMP2, NCL, NPM1…
valproic acid	chemical drug	3.54e-09	ADRM1, ANK3, BCL2L11, CACYBP, CALR, CAT, CCL2, CCND1, CDC123, CEBPA, CENPM, CHEK1, CHPT1, CRYL1, CTNNB1, CTPS1, CTSB, CXCR4, Cyp2d22, Cyp2j9, CYP2R1, CYP39A1, CYP51A1, DAPK3, DBI, DDIT3, DNAJB11, DNAJB9, DNAJC3, EIF2S1, ESR1, ETV6, FDFT1, FNBP1, HIST1H3G, HNRNPA1, HSD3B7, HSPA5, ICAM1, LRAT, MBTPS1, MECP2, MGAT2, MRPS2, MTHFR, NARF, NFYA, NPC2, NR0B2, NR3C1, NRG4, NTF3, PMM2, PRKCZ, PSMA1, PSMA2,…
ONECUT1	transcription regulator	4.61e-09	AASS, ABCB8, ABCC2, ACACB, ACSS3, AGTR1, ALDH5A1, ANKZF1, ARL1, ATG9A, BCKDHA, BNIP3L, BUD23, CACNA1D, CCT8, CEBPA, COA4, CXCL13, CYP51A1, DDB2, EED, EIF4A1, ELOVL1, EMG1, EXOSC5, F11, G6PC, GJB1, GTF2E1, HBP1, HIST1H4A, HIST1H4L, HNRNPA2B1, HNRNPR, HSPA1A/HSPA1B, HSPH1, IRF6, ITIH1, KATNBL1, LRRC59, LSG1, LUC7L3, MGST3, NBR1, NEK6, NFKBIA, NR0B2, NUTF2, OAZ2, OTUD6B, PACS1, PCK1, PEX6, PHB2, PHT…
2-amino-1-methyl-6-phenylimidazo-4-5-b-pyridine	chemical toxicant	1.17e-07	CCND1, CCT2, CCT4, CCT5, CCT7, CCT8, G3BP1, HSP90AA1, HSPA5, HSPA8, HSPD1, HSPE1, HSPH1, PSMA2, PSMA6, PSMB2, PSMB4, RAC2, RAN, RAP1A, UBA1
beta-estradiol	chemical - endogenous mammalian	1.35e-07	A2M, AARS, ABCB1, ACSL1, ACTA1, ACTB, ACTL6A, ADCY9, AES, AGTR1, AHR, AIF1, ANKH, Anp32a, ANXA3, AP1B1, AP1G1, ARPC4, ATXN3, BCAS3, BCL2L11, Bex3, BID, BMPR1A, BNIP3L, BOP1, BTG1, BYSL, CACNA1D, CAD, CALR, CAST, CCDC80, CCL2, Ccl2, CCND1, CCNG1, CCNG2, CCNI, CCT2, CD74, CDC123, CDC23, CDC73, CDH2, CDK11A, CDK18, CEBPA, CENPM, CHEK1, CLCN3, CLIC4, COA4, COL3A1, CREB1, CREM, CRNKL1, CSE1L, CTNNB1, …
CD3	complex	1.38e-07	AARS, ACADS, ACTR3, AHR, AIMP1, ANAPC1, ANG, AP1B1, ATP11B, BCL2L11, BTG1, BZW1, CASP6, CCND1, CCNH, CD74, CEACAM1, CKS2, CREM, CSTF2, CUL4A, CXCR4, CYCS, DDX18, DDX19A, DUSP11, DUSP22, DYRK1A, E2F4, EBP, EIF4A3, FBL, FKBP2, FMO3, GABARAPL2, GABPB1, GNL2, HCCS, HLA-DQB1, HMCN1, HNRNPA1, HNRNPA2B1, HNRNPF, HNRNPR, HSP90AA1, HSPA1A/HSPA1B, HSPA5, HSPA8, HSPE1, ICAM1, IGF1, IL1R1, ITCH, ITGB5, JAK3,…
ST1926	chemical drug	1.45e-07	ACTB, AK2, ARF1, ARSA, CCT2, CCT3, CCT6A, DAPK3, DYNLL1, EIF3D, EIF3E, EIF3G, EIF3I, EIF4A1, EIF4G2, ENO1, HSP90AA1, ITM2B, KARS, NARS, NPM1, ODC1, PABPC1, PDIA3, PSMA4, PSMD3, PSMF1, PURB, RPL13, RPL24, RPL6, RPS26, RPS27A, SAP18, SEPT7, SKP1, SLC25A3, SLC30A5, SLIRP, SNRPF, SRSF3, SSBP1, SSR2, TBL1XR1, TMSB10/TMSB4X, TP53, VDAC2, YWHAE
CD 437	chemical drug	2.91e-07	AK2, API5, ARF1, ARSA, ATP5MG, CCAR1, CCT2, CCT3, CCT6A, EIF3D, EIF3G, EIF3I, EIF4A1, ENO1, ERH, HNRNPA1, HNRNPC, HSP90AA1, HSPA8, ITM2B, KARS, NARS, NFKBIA, NPM1, NR0B2, ODC1, PABPC1, PDIA3, PSMA4, PSMD3, PSMF1, PURB, RBMX, RPL13, RPL13A, RPL24, RPS16, SAP18, SEPT7, SET, SH3BGRL3, SKP1, SLC25A3, SLC25A5, SLC30A5, SLIRP, SNRPF, SRSF3, SSBP1, SSR2, STOML2, TBL1XR1, TMSB10/TMSB4X, TP53, UBE2N, VDAC2
ERN1	kinase	3.04e-07	ANG, ARF4, CAD, Ccl2, DDIT3, DNAJB11, DNAJB9, DNAJC3, EPCAM, ERO1A, FKBP11, G6PC, GOLGA3, HDLBP, HSPA5, MORF4L2, NARS, NR1H3, OSBP, P3H1, PROS1, SCD, SDF2L1, SEC11A, SEC22B, SEC24D, SEC61A1, SEL1L, SLC35B1, SMARCB1, SPARC, SPCS2, SRP19, SRP68, SSR3, STX5, SYVN1, USO1, WARS
prostaglandin J2	chemical - endogenous mammalian	3.15e-07	Cald1, CCND1, HSPA1A/HSPA1B, PSMA2, PSMA3, PSMA5, PSMA6, PSMB2, PSMB3, PSMB4, PSMB7, PSMC5, PSMD1, PSMD12, PSMD3, PSMD6, UBE2H
cholic acid	chemical - endogenous mammalian	3.4e-07	ABCB1, ABCC2, ABCC4, ABCG5, ABCG8, CCNG1, CIRBP, CYP27A1, CYP3A5, CYP7B1, EPHX1, FBP1, FDFT1, G6PC, KRT18, KRT8, MVP, NR0B2, NR1H3, PCK1, PON1, PPARGC1A, RAD23B, RBP1, SLC10A1, SLC10A2, Slco1a1, SLCO1B3
phenethyl isothiocyanate	chemical drug	5.28e-07	Acp1/LOC102549052, ADAMTS6, BCL2L11, BLOC1S4, CASD1, CCND1, CCT4, CTTN, EEF2K, ESR1, FTSJ3, GPN2, GSTT2/GSTT2B, HSP90AA1, IDH1, KAT2B, MAP4K3, MAPK6, MGST3, MMP2, PSMA6, PSMB3, RAB1A, RASA1, RPL3, RPL5, SEPT7, SPSB3, TMED2, TTC1, TXNL1, TXNRD1, UBXN4, USO1, USP14
HSF2	transcription regulator	7.12e-07	CCT2, CCT3, CCT4, CCT5, CCT6A, CCT7, CCT8, HSPA1A/HSPA1B, HSPA4, HSPH1, PSMA1, PSMA5, PSMB2, PSMC4, PSMD10, PSMD3, STAG2, TCP1
IL3	cytokine	7.63e-07	ABCA2, ADGRE1, AKR1A1, ALDH2, BCL2L11, BNIP3L, CALR, CAT, CCL2, Ccl6, CCND1, CCNG1, CCT5, CD63, CREM, CSF1, CSF1R, CSNK1A1, CTTN, CXCR4, DDIT3, EIF2AK2, EIF3G, ELK4, GART, GPX1, HLA-A, HNRNPA2B1, HSPA5, HSPA9, HUS1, ICAM1, IMPDH2, KLF13, KLF9, KPNB1, LATS2, LCN2, MAN2B1, NARS, NCL, NFATC1, NIFK, ODC1, PSMA5, PSMB3, PSMB7, PSMC4, PTPN11, RAN, RANBP1, RARS, RBM3, RBPJ, RIDA, RPL13, RPL3, RPL4, RPL5…
nitrofurantoin	chemical drug	8.4e-07	A2M, ABCC2, ACTB, AMACR, Apoc1, CASP6, CASP7, CAT, CCND1, CCNG1, CST3, CTSB, DBI, DDIT3, GJB1, GPNMB, Gulo, Havcr1, HSPA5, IFRD1, IGF1, IGFBP1, IGFBP3, Kng1/Kng2, LBP, LGALS3, LIPC, MAPK3, MET, Mug1 (includes others), NFKBIA, NQO1, ODC1, ORM1, PRKCB, RPL13, RPL13A, RPL6, RPS6KB1, RPS8, RPS9, SCP2, SELENBP1, Serpina3c/Serpina3m, SPP1, TP53, TTR
benzyloxycarbonyl-Leu-Leu-Leu aldehyde	chemical - protease inhibitor	9.42e-07	ACTB, AHR, AK2, BCL2L11, CAT, CCL2, Ccl2, CCND1, CCNG1, CCT2, CEBPA, CTNNB1, CTSB, DDB2, DDIT3, DUSP1, EIF4EBP1, ESR1, G0S2, GCH1, GNAI1, HDAC1, HNRNPA2B1, HSP90AA1, HSPA4, HSPA5, HSPA8, HSPA9, HSPD1, HTT, ICAM1, IRAK4, IRS2, ITPR2, LMAN1, MAPK6, MCM10, MFN2, MITF, MMP2, MRTO4, NFKBIA, NQO1, NR3C1, OGG1, PDCD4, PEX5, PPARA, PPM1D, PRKAA2, PSMA3, PSMB3, PSMC1, PSMC4, PSMD1, PSMD12, PSMD13, PSMD2, …
6hr Reperfused vs Shams
Upstream Regulator	Molecule Type	p-value of overlap	Target molecules in dataset
HNF4A	transcription regulator	1.75e-64	ABCC2, ABCC6, ABCE1, ABCF3, ABCG5, ABCG8, ABT1, ACIN1, ACO1, ACO2, ACOX3, ACP2, ACP6, ACSL1, ACSS2, ACSS3, ACTR1A, ACTR3, ACY3, ADSS, AGPAT1, AGT, AGTPBP1, AHNAK, AHSA1, AIMP1, AK2, AKR1C3, AKR1C4, ALDH1L1, ALDH2, ALDH5A1, AMACR, ANG, ANKRD49, ANKZF1, ANXA5, AP1M1, APCS, APOC2, Apon, AQP1, AQP8, AQP9, ARFGAP1, ARFIP2, ARMC1, ARMT1, ARPC5, ASGR1, ASGR2, ATF6B, ATG9A, ATP6V1D, ATP6V1H, ATP7B, BCCIP…
1,2-dithiol-3-thione	chemical reagent	1.74e-28	ACTG1, AKR1A1, ALDOA, ANG, APCS, ARF1, ATP1A1, B4GALNT1, BHMT, CCT3, CCT7, CDC34, CHORDC1, COPS5, CTSD, DDX39B, DDX50, DNAJB11, DNAJB9, DYNLL1, EIF2S1, EIF3C, EIF3D, EIF3E, EIF3G, EIF4G2, EIF6, ENTPD5, ERP29, ESD, ETV6, F10, FKBP11, FMO1, GAS2, GCLC, GHR, GNA11, GNA14, GSPT1, GSTT2/GSTT2B, HACD3, HMOX1, HSP90AA1, HSP90AB1, HTATIP2, IKBKG, LMNA, M6PR, MGLL, MORF4L2, MRPS18B, NARS, NBR1, PDIA3, PPI…
methylprednisolone	chemical drug	1.84e-26	A2M, ABCC2, ABCC9, ACSL1, ADAM17, ADK, AGO1, Akr1c12/Akr1c13, AKR1C3, AKR7A2, ALDH3A2, Anp32a, ANXA2, ANXA3, AP2A2, AQP8, ASS1, ATIC, ATP1A1, ATRN, B2M, B4GALNT1, B4GALT6, BDH1, BTG1, C1QBP, CACNA1D, Cald1, Calm1 (includes others), Ccl2, CCNG1, CCT6A, CD44, Chn2, CPS1, CREM, CTSH, CTSV, CYCS, CYP1A2, Cyp2c23, CYP4F3, CYP4F8, Ddx3x, DIO1, DPYS, DSC2, DUSP1, DYNLL1, EFNA1, EIF3B, ELOVL5, EMP1, ENPP…
gentamicin	chemical drug	2.28e-23	ABCC2, ACSL3, ALPL, APCS, AQP1, ARF6, ASNSD1, ATIC, ATP6V1D, BAX, CALR, CAND1, CAPZA1, CBS/CBSL, Ccl2, CCNG1, CDC34, CDO1, CHORDC1, CLU, CPQ, CPSF2, CTSD, CTSV, CUL2, Cyp2d1/Cyp2d5, DDC, DDIT3, DDX39A, DDX50, DIO1, DNAJA2, EED, EIF2B2, EIF2B4, EIF3B, EIF3D, ENPP2, EXOC3, FMO1, Fn3k, G6PC, GATM, GFER, GHR, GJB2, GUK1, H2AFX, H3F3A/H3F3B, HACL1, Havcr1, HMOX1, HNRNPU, HSP90AA1, HSPA1A/HSPA1B, HSPA5…
MYC	transcription regulator	7.38e-23	ABCA2, ABCE1, ABCF1, ABCF3, ACACA, ACOT12, ACSL4, ACTA1, ACTB, ACTN4, ADD1, ADK, AEBP2, AIMP2, AK2, ALDOA, ANXA4, ANXA5, AQP1, ARHGEF7, ASS1, ATAD3A, AXL, B4GALT7, BAX, BCL2A1, BIN1, BMPR1A, BOP1, BZW2, C1QBP, CAD, Cald1, CANX, CAPN2, CAPZB, CASP3, CASP8, Ccl6, CCNG2, CCT3, CD151, CD44, CDC34, CEBPA, CHEK1, CIAO2A, CIDEC, CLU, COBLL1, COL14A1, COL3A1, COL8A1, COMMD3-BMI1, CPD, Crip2, CSDE1, CSE1L…
RICTOR	other	6.52e-22	Atp5e, ATP5MG, ATP6AP1, ATP6V0B, ATP6V0D1, ATP6V0E2, ATP6V1A, ATP6V1B2, ATP6V1D, ATP6V1E1, ATP6V1G1, ATP6V1H, BAX, BCL2L11, COX10, COX15, COX17, G6PC, GCK, IGFBP1, IRS2, LHPP, MCL1, NDUFA1, NDUFA6, NDUFAB1, NDUFB3, NDUFS6, NDUFV1, NIPAL1, POMP, PPA2, PRKCB, PRKCE, PSMA1, PSMA2, PSMA3, PSMA4, PSMA5, PSMA6, PSMA7, PSMB1, PSMB10, PSMB3, PSMB4, PSMB7, PSMC1, PSMC2, PSMC3, PSMC4, PSMC5, PSMC6, PSMD1, …
methapyrilene	chemical drug	4.29e-20	A2M, ACADS, ACTG1, ALDOA, AMACR, ANXA2, ANXA5, Apoc1, ASS1, ATP6V1B2, BCKDHA, BHMT, CAT, CBS/CBSL, CCNG1, CDC34, CPS1, CTSB, CTSV, DBI, DDIT3, EIF2S1, ENPP2, FBP1, GCKR, GCLC, GJB1, GRB14, GSS, Gulo, HMOX1, HPN, HSPA5, IFRD1, IGF1, IGFALS, IGFBP1, ITGB1, KYNU, LIPC, LOC100365810/Rps17, MAOB, MAP2K1, MAPK8, MIPEP, Mug1 (includes others), NFIB, NSFL1C, ODC1, ORM1, PC, PLCB1, PRKCB, Pvr, RIPK3, RPL1…
MYCN	transcription regulator	7.45e-20	ABCA2, ABCA3, ABCB7, ABCE1, ABCF1, ABCF3, ACTB, ACTG1, ACTN4, AEBP2, ALDOA, ARPC1B, B2M, BAX, BID, CAD, CCNG2, CCNH, CLU, COL18A1, COL8A1, COMMD3-BMI1, EED, EEF1D, EEF1G, EEF2, EGFR, EIF3C, EIF4A1, EIF4G2, FKBP9, HSP90AB1, HSPD1, ID2, IGFBP7, ITGB1, KDM5B, MDM2, MMP2, MRE11, MSRB3, MTF2, MXI1, MYH9, NCL, NME2, NPM1, ODC1, P3H1, PDK1, PRKN, PSMA7, PSMB7, RNF11, RPL11, RPL12, RPL13, RPL13A, RPL17, …
sirolimus	chemical drug	3.35e-17	ABHD11, ACACA, ACTB, ADSS, ANXA5, APPL1, ARF1, ASS1, ATP1A1, ATP6V0B, ATP6V1A, ATP6V1B2, ATP6V1D, ATP6V1G1, B2M, BAX, BCKDHA, BCL2A1, BCL2L11, BCL3, BID, CASP3, Ccl2, CCL3L3, CCR5, CD151, CEBPA, CHEK1, CLIC1, CSF1, CYCS, DDIT3, DDX56, DNAJC2, DPYSL2, EEF2, EIF2AK2, EIF2S1, EIF4A1, EIF5, ENO1, ERBB3, ERCC1, FAS, G6PD, GCLC, H3F3A/H3F3B, Havcr1, HMOX1, HNRNPU, HSP90AA1, HSP90AB1, HSPA4, HSPA5, HSPD…
CST5	other	4.2e-16	ABT1, ADRM1, ADSL, AGO1, AHNAK, ANXA2, ANXA3, ANXA5, ARF6, ARHGAP12, BRIX1, C17orf49, CD44, COL12A1, CTSB, CYBRD1, DDX18, DDX21, DDX54, DHX38, DKC1, DNAJB11, EBNA1BP2, EDC3, EDC4, EEF1B2, EEF1D, EEF1G, EIF2B1, EIF2B2, EIF5B, EMP3, EXOC3, EZR, GDA, GOLGA2, GTF2H3, GTPBP10, HNRNPA2B1, HNRNPC, HNRNPU, INTS1, INTS10, ITPRID2, KDM5B, KIF11, KRR1, LYAR, MAK16, MALSU1, MAP1S, MRTO4, MVP, MYL9, MYO5B, NC…
NFE2L2	transcription regulator	4.78e-16	ABCC2, ACTG1, AHR, AKR1A1, AKR7A2, ALDOA, ANG, APCS, APPBP2, ARF1, ARHGEF3, ATP1A1, B4GALNT1, BHMT, Calm1 (includes others), CAT, Ccl2, CCT3, CCT7, CDC34, CEBPA, CHORDC1, COL3A1, COPS5, CTSD, DDIT3, DDX39B, DDX50, DNAJB11, DYNLL1, EIF2S1, EIF3C, EIF3E, EIF3G, EIF4G2, ELN, EMCN, ENTPD5, ERP29, ESD, ETV6, F10, FABP4, FMO1, G6PD, GAS2, GCLC, GHR, GNA11, GNA14, GPX1, GPX3, GSPT1, GSS, GSTT2/GSTT2B, H…
5-fluorouracil	chemical drug	9.44e-16	ACOX3, AHSA1, ALDOA, ANXA2, ANXA4, BAX, BCL2L11, BNIP3L, BTF3, CANX, CASP3, CCNG1, CCT3, CCT4, CCT6A, CLU, CSTB, CYCS, ECHS1, EEF1G, EEF2, EIF2S2, EIF3C, EIF3E, EIF3G, EIF4A1, FAS, FBL, FDXR, FKBP1A, GTF2H2, GTF2I, HNRNPA1, HNRNPA2B1, HNRNPC, HSP90AB1, HSPA8, HSPE1, IARS, IL1B, KARS, MCL1, MDM2, MVP, NCL, NDUFA1, NNT, NOP56, PGK1, PKM, POLR2B, PSMA6, PSMA7, PSMB1, PSMB7, PSMD2, PTGES3, RAE1, RAF1…
nitrofurantoin	chemical drug	1.31e-15	A2M, ABCC2, ACTB, ACTG1, AMACR, ANXA2, ANXA5, Apoc1, ASS1, BAX, CAPN2, CASP3, CASP6, CASP7, CAT, CCL3L3, CCNG1, CLU, CPS1, CTSB, CTSV, DBI, DDIT3, FAS, GJB1, GPNMB, GSS, Gulo, Havcr1, HMGCS1, HMOX1, HSPA5, IFRD1, IGF1, IGFBP1, IGFBP3, IL1B, ITGB1, Kng1/Kng2, LBP, LGALS3, LIPC, LOC100365810/Rps17, MAP2K1, MAPK8, MET, MMP14, Mug1 (includes others), ODC1, ORM1, PLAT, PRKCB, RPL13, RPL13A, RPL6, RPS8…
TP53	transcription regulator	1.5e-14	A2M, AATF, ABCC2, ACO2, ACP2, ACSL3, ACTB, ACTL6A, ACTN4, ADD3, AEN, AGTR1, AHSA1, AIFM2, ALDH1B1, ALDH4A1, ALDH9A1, ANAPC4, ANKH, ANTXR1, ANXA2, ANXA3, ANXA4, AP1B1, API5, ARHGAP1, ARHGAP5, ARPC1B, ASS1, ATG4A, ATG4B, ATG7, ATL3, ATP1A1, BAX, BCAS3, BCL2A1, BCL2L11, BCL3, BID, BLZF1, BMF, BMP1, BOP1, BTG1, Cald1, CAND1, CAP1, CASP3, CASP6, CASP8, CAT, CAV2, CCDC80, Ccl2, CCL3L3, CCNG1, CCNG2, CC…
ST1926	chemical drug	2.24e-13	ACTB, AK2, AP2M1, ARF1, ARPC2, ARPC3, ARSA, CCT2, CCT3, CCT6A, CFL1, CLIC1, DAPK3, DYNLL1, EEF2, EIF3D, EIF3E, EIF3G, EIF3I, EIF4A1, EIF4G2, ENO1, HSP90AA1, ITM2B, KARS, MOB1A, NARS, NPM1, ODC1, PABPC1, PCBP2, PDIA3, PIN1, PSMA4, PSMB1, PSMD3, PSMF1, ROBO4, RPL13, RPL18A, RPL24, RPL41, RPL6, RPS10, RPS26, RPS27A, SAP18, SEPT7, SKP1, SLC25A3, SLC30A5, SLIRP, SNRPB, SNRPF, SRSF3, SSBP1, SSR2, TBL1X…
CD 437	chemical drug	9.05e-13	AK2, ALDOA, AP2M1, API5, ARF1, ARL2, ARPC2, ARPC3, ARSA, ATP5MG, BAX, CCAR1, CCT2, CCT3, CCT6A, CLIC1, EEF2, EIF3D, EIF3G, EIF3I, EIF4A1, ENO1, ERH, FAS, HNRNPA1, HNRNPC, HSP90AA1, HSPA8, ITM2B, KARS, MOB1A, NARS, NPM1, ODC1, PABPC1, PCBP2, PDIA3, PIN1, PLP2, PSMA4, PSMB1, PSMD3, PSMF1, RBMX, ROBO4, RPL11, RPL13, RPL13A, RPL24, RPS10, RPS16, SAP18, SEPT7, SET, SKP1, SLC25A3, SLC25A5, SLC30A5, SLI…
KRAS	enzyme	1.33e-11	ACTR3, AEN, AHR, AIMP2, Akr1c14, ALDOA, APLP2, ARPC3, ARPP19, ATAD3A, ATG7, AXL, B2M, BDH1, BGN, BZW2, CAD, Cald1, CASP3, CCDC80, Ccl2, CCT5, CD44, CEACAM1, CLNS1A, CLU, COL3A1, CSE1L, CTNNB1, DDIT3, DHFR, DNMT1, DUSP1, E2F4, EFNA1, EGFR, EIF2AK2, EIF5, ELK1, ELN, ENO1, ENOPH1, EPCAM, EXOSC5, FAH, FAS, FKBP11, FLII, FSTL1, G6PD, GCLC, GTF2I, HEXA, HMOX1, HSPA5, HSPB1, HSPE1, HYOU1, IKBKB, IL1B, I…
ONECUT1	transcription regulator	3.5e-11	ABCC2, ACACB, ACSS3, AGTR1, AKR1C4, ALDH5A1, ANKZF1, APCS, ARMT1, ATG9A, BCKDHA, BNIP3L, BUD23, C14orf119, C8G, CACNA1D, CCT8, CEBPA, CLNS1A, CXCL13, CYP51A1, EED, EID1, EIF4A1, EMG1, EXOSC5, F11, FAS, G6PC, GABPA, GJB1, GSS, GTF2E1, HBP1, HNRNPA2B1, HNRNPR, HSPA1A/HSPA1B, HSPH1, IFT74, ITIH1, KAT7, KATNBL1, KDM8, LRRC59, LSG1, LUC7L3, MGST3, MYOF, NBR1, NEK6, NOLC1, NUTF2, OAZ2, OTUD6B, PCK1, PE…
MMP3	peptidase	1.15e-10	ADAR, AQR, BTBD2, CLP1, CNOT6L, CRNKL1, CSTF2, CSTF3, DDX39A, DHX8, EFTUD2, GEMIN5, IL1B, MTPAP, NCBP2, NUDT21, PAN2, PAPOLA, PDCD11, PLCB1, PNN, PNPT1, PPIL1, PRPF31, PRPF38A, PSMA6, RAC1, RBM8A, SAFB, SCAF8, SF3A1, SF3A3, SF3B4, SNRNP48, SRSF2, SRSF3, SUPT6H, TDRD3, TFIP11, THOC6, TOP1, TRA2B, TSEN2, YBX1, ZRSR2
pirinixic acid	chemical toxicant	4.98e-10	ACACA, ACACB, ACADS, ACOT8, ACSL1, ACSL4, ACSS2, AKR1C3, ALDH3A2, ALDH9A1, ANXA2, ANXA7, APCS, APOC2, AQP9, BAX, CAT, Ccl2, CCT3, CCT6A, CCT7, CD63, CEACAM1, CHEK1, CIDEC, CLU, CTSB, CXCL12, CYP1A2, CYP27A1, Cyp2c23, DBI, DLAT, DNAJB2, DYNLL1, EGFR, EIF3E, ELOC, ELOVL5, FABP4, FADS1, FADS2, FAS, FBP1, FKBP1A, FURIN, G6PC, G6PD, GOT1, HADH, HLA-E, HMGCS1, HMOX1, HSD17B10, HSP90AA1, HSPB1, HSPD1, H…
bortezomib	chemical drug	1.57e-09	ALPL, BAG3, BAX, BCL2A1, BCL2L11, BNIP3L, CALR, CASP7, CASP8, Ccl2, CDR2, CSF2RB, CXCL12, CXCL13, DDIT3, DNAJB1, DNAJB2, DNAJB6, E2F4, ESR1, FANCD2, FAS, GPNMB, HDAC1, HSP90AA1, HSPA14, HSPA1A/HSPA1B, HSPA5, HSPE1, ICAM1, IGF1, IGFBP3, IL1B, IL33, IL6ST, ITGA4, KLF9, LTBR, MCL1, MDM2, MITF, NFKB1, NOX4, NPLOC4, NSFL1C, ODC1, PSMA1, PSMA2, PSMA3, PSMA5, PSMA6, PSMA7, PSMB3, PSMB4, PSMB7, PSMC1, PS…
MMP12	peptidase	1.78e-09	ACTN4, ACTR3, ADK, ARPC1B, CAPZA1, CCT5, CXCR2, DNM1L, IL6ST, KIF5B, MAPRE1, MMP14, MMP2, MYH9, PKM, PSMA1, PSMA3, PSMA5, PSMA6, PSMB7, PSMC3, PSMD1, PSMD11, PSMD14, PSME3, RDX, TBCA, TLN1, VCL, VCP, YWHAG
ciprofibrate	chemical drug	2.61e-09	Akr1c12/Akr1c13, AKR1C4, ANXA2, APCS, APOC2, CAT, CD63, CEACAM1, CPOX, CPS1, CSTB, CTSV, CXCL12, CYP1A2, CYP27A1, CYP4F12, DBI, DIO1, EGFR, FABP4, FAH, FAM214A, G6PC, GOT1, HAL, HDAC1, IGF1, IGFBP1, KRT8, LCN2, LHPP, LPCAT3, MBL2, MGLL, NPC1, NR1H3, OTC, PHLDA1, PLSCR1, RBM3, RPL12, SCD, SELENBP1, SLC10A1, SLC10A2, SLC16A1, SLC37A4, Slco1a1, SLCO2B1, TAGLN2, TM4SF4, TNFRSF10A, UPP2
ACOX1	enzyme	4.52e-09	ACSL1, Akr1c12/Akr1c13, AKR1C4, ANXA2, APCS, CAT, CD63, CPOX, CSTB, CTSV, CXCL12, CYP1A2, CYP4F12, DDIT3, DIO1, EGFR, FABP4, FAH, FAM214A, G6PC, GOT1, HAL, HDAC1, HSPA5, IGF1, IGFBP1, KRT8, LCN2, LGALS3, LHPP, LPCAT3, MBL2, MGLL, NR1H3, NUPR1, OTC, PHLDA1, PLSCR1, RBM3, RGS2, RPL12, RPS24, SELENBP1, SLC16A1, SLC37A4, SLCO2B1, TAGLN2, TM4SF4, TNFRSF10A, TP53, Uox, UPP2
prednisolone	chemical drug	9.55e-09	AMBRA1, API5, AQR, ARSA, ATG16L1, ATG4A, ATG4B, ATG7, ATG9A, BAG3, BAX, BID, BNIP2, BTG1, BYSL, CASP3, CASP8, CAT, Ccl2, CTSB, DRAM2, DUSP1, ESR1, FAS, GAB1, GABARAP, GABARAPL2, GABPB1, GPX3, HDAC1, HGS, HSP90AA1, HSPA8, HTT, IGF1, IL1B, INSR, IRS2, ISG20, ITGA4, ITGAM, KLF9, LDLRAD4, MAP2K1, MAPK8, MCL1, MYH9, NFKB1, NQO2, NR3C1, PCK1, PGK1, PIK3C3, PIK3R4, PLAT, POLB, PRKAA2, RNF7, SDC2, SLC29A…
2-amino-1-methyl-6-phenylimidazo-4-5-b-pyridine	chemical toxicant	1.07e-08	APOC2, ARHGEF1, BAX, CCT2, CCT4, CCT5, CCT7, CCT8, G3BP1, HSP90AA1, HSPA5, HSPA8, HSPD1, HSPE1, HSPH1, PSMA2, PSMA6, PSMB1, PSMB4, RALB, RAN, RAP1A, RAP1B, UBA1
XBP1	transcription regulator	1.1e-08	ACACA, ACACB, ALG12, ALG2, ARCN1, ARFGAP3, ATF6B, BET1L, BLZF1, CALR, CAT, Ccl2, COG3, COG6, COPG1, CREB3, CYP1A2, DDIT3, DERL1, DNAJB11, DNAJB2, DNAJB9, DOLPP1, ERLEC1, ERP29, ESR1, FAS, FKBP11, FKBP14, FKBP2, GOLGA3, GOLGA4, HMOX1, HSPA5, HYOU1, ICAM1, KDELR2, LMAN2, MOGS, NR1H3, P3H1, PDIA3, PPIB, RCN3, Rrbp1, SCD, SDF2L1, SEC11A, SEC23B, SEC31A, SERP1, SMC3, SRP19, SRP54, SRP68, SSR1, SSR2, S…
GnRH analog	biologic drug	1.39e-08	ACACA, ACTN4, ANXA11, ARHGAP1, ARHGEF7, ATG4A, ATP11B, ATP6V1E1, ATRN, BCL2A1, BCL3, BUB3, CACNA1D, CALR, CASP3, CASP8, CCNC, CETN2, CHMP2A, CIAO1, CLCN5, CUX1, DCAF7, DUSP1, DVL1, DYNLL1, EDC4, EIF2B2, ENSA, ESR1, FAS, FBLN5, FKBP1A, GAB1, GABARAP, GDI2, HDDC2, HSP90AB1, KDSR, KYNU, LIMS1, MED24, MIA3, MIPEP, MPV17, MTIF2, MTX1, N4BP1, NADK, NARS, NCBP2, NME2, NUTF2, PABPC1, PDLIM5, PKNOX1, PPIG…
valproic acid	chemical drug	2.44e-08	Abca8a, ACACA, ADCY1, ADRM1, AGPAT1, AKR1C3, AKR1C4, BCL2L11, Bmyc, CACYBP, CALR, CASP3, CASP8, CAT, CCR1, CD151, CD44, CD83, CDC123, CEBPA, CENPM, CHEK1, CHPT1, CTNNB1, CTPS1, CTSB, Cyp2d22, Cyp2j9, CYP2R1, CYP39A1, CYP51A1, DAPK3, DBI, DDIT3, DNAJB11, DNAJB9, DPM2, EIF2S1, ELOVL2, ESR1, ETV6, FAS, FDFT1, HMGCS1, HMOX1, HNRNPA1, HSPA5, ICAM1, ID2, INSIG2, LRAT, MBTPS1, MCL1, MECP2, MRPS2, MTHFR,…
HNF1A	transcription regulator	2.66e-08	ABCC2, ABCC9, AGT, AIMP1, AK2, Akr1c12/Akr1c13, AKR1C3, AKR1C4, ANXA4, APCS, AQP9, ASGR1, ASGR2, BSDC1, C1orf50, C8B, C8G, CBS/CBSL, CDO1, COL3A1, CPN1, CPQ, CTSZ, CYP1A2, CYP27A1, CYP4V2, DDC, ELOVL2, ENPEP, F11, FAS, FBP1, FMO1, FRK, G6PC, GATM, GCK, GCKR, GDI2, GJB1, GNG12, GOT1, GPR39, GTF2E1, HACL1, HAL, HCAR2, HGFAC, HSPA5, IFNAR1, IGF1, IGFBP1, INSR, ITM2B, KDM2B, KLF11, KNG1, KYAT3, LBP, …
phenethyl isothiocyanate	chemical drug	2.74e-08	Acp1/LOC102549052, ADAMTS6, BAX, BCL2L11, CAPN2, CASD1, CCT4, CTTN, EEF2, ESR1, FTSJ3, GOLGA7, GPN2, GSS, GSTT2/GSTT2B, HSP90AA1, IDH1, KAT2B, KDR, MAP2K3, MAP4K3, MCL1, MGST3, MMP2, PSMA6, PSMB3, Pvr, RAB1A, RABIF, RPL3, RPL5, SEPT7, SPSB3, TMED2, TTC1, TXN, TXNL1, TXNRD1, UBXN4, USO1, USP14
CD3	complex	3.34e-08	AARS, ACADS, ACTN4, ACTR3, AHR, AIMP1, ANAPC1, ANG, AP1B1, ATP11B, BCL2A1, BCL2L11, BRK1, BTG1, BZW1, CASP3, CASP6, CASP8, CCL3L3, CCNH, CCR1, CCR5, CD44, CD53, CD83, CEACAM1, CNIH4, CREM, CSTF2, CUL4A, CYCS, DDX18, DDX19A, DUSP11, E2F4, EBP, EIF1B, EIF4A3, FAS, FBL, FKBP1A, FKBP2, G6PD, GABARAPL2, GABPB1, GDI2, GNL2, HAT1, HCCS, HGS, HMCN1, HNRNPA1, HNRNPA2B1, HNRNPF, HNRNPR, HSP90AA1, HSPA1A/HS…
NME1	kinase	3.57e-08	ACIN1, BAX, BOP1, CTSD, DHX16, FBL, GEMIN5, HNRNPA2B1, ICMT, MET, METTL1, MMP14, MMP2, NOP58, PA2G4, PABPC1, PPIG, RAC1, RAE1, RNGTT, SF3A1, TIMP1, TP53
HSF2	transcription regulator	3.89e-08	CCT2, CCT3, CCT4, CCT5, CCT6A, CCT7, CCT8, CLU, HSPA1A/HSPA1B, HSPA4, HSPB1, HSPH1, IL1B, PSMA1, PSMA5, PSMC4, PSMD10, PSMD3, STAG2, TCP1, TXN
mibolerone	chemical drug	4.02e-08	ACSL1, AHNAK, AHR, ARF4, BMP6, CALR, CCDC80, CEACAM1, CLTB, CLTC, CLU, CYP4V2, CYP51A1, DBI, DHRS3, DNAJB11, EIF2S1, EIF4A1, ERP29, FKBP11, FKBP1A, GPNMB, HLA-E, HMGCS1, HSPA5, HYOU1, IDH3G, IGF1, IGFBP3, LRG1, MAN2A1, NANS, NME2, PGK1, PPIB, PRELP, Rrbp1, SCAP, SEC23B, SERP1, SLC25A5, SMPDL3A, SRM, TGFBI, TMPRSS2, TUBA1A, UFM1, USO1
cisplatin	chemical drug	5.44e-08	A2M, AADAT, ABCC2, ACTB, ADGRE1, ADRM1, AEBP2, ALDH1A3, ANGEL2, ANKFY1, ANXA2, ANXA4, ANXA5, AQP1, BAX, BBS9, BCL2A1, BCL2L11, BLOC1S2, BNIP3L, CAPN2, CARD6, CASP3, CASP6, CASP8, CAT, Ccl2, CCNG1, CCNG2, CCR1, CCR5, CD44, CD53, CDO1, CEBPA, CHEK1, CLU, CORO7/CORO7-PAM16, CSF1, Ctla2a, CTNNB1, CTSB, CUL9, DDIT3, DESI2, DHRS3, DUS3L, DUSP1, EMP3, ERBB3, ERCC1, ERCC4, ESR1, ESYT2, EXOC6, FABP4, FAM2…
IL3	cytokine	7.34e-08	ABCA2, ADGRE1, AKR1A1, ALDH2, ARHGEF1, BCL2L11, BNIP3L, Calm1 (includes others), CALR, CAPZB, CASP3, CAT, Ccl6, CCNG1, CCT5, CD53, CD63, CD83, CREM, CSF1, CTTN, DDIT3, EIF2AK2, EIF3G, EMP3, FAS, GART, GPX1, HDGF, HNRNPA2B1, HSPA5, HSPA9, HUS1, ICAM1, IL1B, IL33, IMPDH2, ITGAM, KLF13, KLF9, KPNB1, LATS2, LCN2, LILRB4, LYN, MAN2B1, MCL1, MDM2, NARS, NCL, ODC1, PPM1G, PSMA5, PSMB3, PSMB7, PSMC4, PTP…
ciprofloxacin	chemical drug	2.12e-07	ACO2, ADGRE1, ALDH2, ATP6V1A, ATP6V1B2, ATP6V1D, ATP6V1E1, ATP6V1H, B4GALNT1, CCR1, CD93, CPD, CSF2RB, CTSD, CTSV, Gm29779, GUSB, HSPA9, HSPD1, ICAM1, ITGA9, ITM2C, LGMN, LRPAP1, MAN2B2, MMP2, MYBBP1A, MYOF, PKN2, RBM28, RPL10A, RPL12, Rpl34 (includes others), RPL7A, RPS18, RUFY1, RUVBL1, SPP1, TMPO, TTYH3
EIF4E	translation regulator	2.42e-07	ANAPC4, CAPZB, Ccl2, CDC34, CEBPA, CHMP1A, CUL2, DDX56, DEDD, DPYD, EGFR, EGLN2, GPS1, GPS2, GPX3, HMOX1, HMOX2, INSIG1, KAT2B, KLF13, LSM2, LSM4, LSM7, MCL1, MPV17, NEDD8, NHP2, NRAS, ODC1, PA2G4, PDGFRA, PHF5A, PIN1, PLAUR, POLR3D, PRDX5, PTGES3, REPS2, SIVA1, SNRPA, STK25, TP53, TRIP6, UPP1, VEGFC, XIAP, ZPR1
tanespimycin	chemical drug	3.65e-07	AHR, AHSA1, AXL, BCL2A1, CYCS, DDIT3, DNAJB1, EIF4A1, FAS, HAT1, HNRNPA1, HNRNPA2B1, HNRNPC, HSP90AB1, HSPA1A/HSPA1B, HSPA5, HSPA8, HSPA9, IARS, KRT18, KRT8, LYN, MCL1, MITF, NRAS, PDGFRA, PRMT5, PSMA7, RAF1, RBMX, RPL24, RPL27A, RPL30, RPS16, RPS8, SNRPB, SNRPF, SOD2, SRSF2, TYMP, XIAP
thioacetamide	chemical toxicant	4.2e-07	ABCC2, ABCG5, ABCG8, ADD3, AKR1C3, Anp32a, ANXA2, ANXA4, AQP8, B4GALT6, BGN, CD44, CIDEC, CLU, COL3A1, CPQ, Ctla2a, CTSF, CYP1A2, EHD3, ELN, EMP1, EMP3, FBLN5, FSTL1, GATM, GOT1, GPNMB, GPX3, HAT1, Havcr1, HDGFL2, HSPA4, IGF1, IGFBP1, IGFBP3, IL13RA2, IL1B, KLRG1, LCN2, LGALS3, LRAT, LTBP1, MBD4, MET, MMP14, MMP2, ODC1, PDGFRA, PKM, PLPP3, POLE, PPT1, PRELP, PSMB10, PSMD10, PTPRS, Pvr, RBM3, S100…
tretinoin	chemical - endogenous mammalian	5.6e-07	A2M, ABCE1, ACACB, ACSL1, ACSS2, ADAR, ADD3, ADGRE1, AGO1, AGT, AGTR1, AHNAK, AHR, AIMP1, AKR1A1, ALDH1A3, ALDH9A1, ALPL, ANXA2, ANXA5, AQP1, AQP9, ARHGAP1, ARHGEF1, ATOH8, ATP1B3, ATP6V1B2, BCL2A1, BCL3, BHMT, BID, BLZF1, BMP6, BMPR1A, BNIP3L, BTG1, C5AR1, CAD, Calm1 (includes others), CALR, CAPN2, CASP3, CASP6, CASP7, CAVIN3, CBS/CBSL, Ccl2, CCNC, CCNG1, CCPG1, CCR1, CCR5, CCT5, CD1D, CD44, CD5…
acetaminophen	chemical drug	7.81e-07	A2M, ABCC2, ACO1, ACTB, ACTG1, AMACR, Apoc1, BCKDHA, CASP3, CASP8, CAT, Ccl2, CCL3L3, CCNG1, CCR1, CPS1, CTSV, CYP1A2, DDIT3, FAS, GHR, GJB1, GPX1, Gulo, HMGCS1, HMOX1, HSPA5, HSPD1, ICAM1, IFRD1, IGF1, IGFBP1, IGFBP3, IL1B, ITGB1, KDR, Kng1/Kng2, LIPC, LOC100365810/Rps17, MCL1, Mug1 (includes others), NDRG2, ODC1, ORM1, PLAUR, PRKCB, SCP2, Serpina3c/Serpina3m, SERPINF1, SLC10A1, Slco1a1, SOCS3, …
benzyloxycarbonyl-Leu-Leu-Leu aldehyde	chemical - protease inhibitor	7.96e-07	ACTB, AHR, AK2, ATP1A1, BAX, BCL2L11, CAT, Ccl2, CCNG1, CCT2, CEBPA, CFL1, CLIC1, CLU, CTNNB1, CTSB, DDIT3, DHFR, DUSP1, ESR1, FAS, GCH1, GNAI1, HDAC1, HMOX1, HNRNPA2B1, HSP90AA1, HSPA4, HSPA5, HSPA8, HSPA9, HSPB1, HSPD1, HTT, ICAM1, IKBKB, IL1B, IRAK4, IRS2, ITGB1, ITPR2, MCL1, MCM10, MFN2, MITF, MMP2, MRTO4, NEDD8, NOX4, NR3C1, OGG1, PDCD4, PDGFRA, PIN1, PPARA, PPM1D, PRKAA2, PSMA3, PSMB3, PSMC…
0.5hr Reperfused vs 0.5hr Non-ischemic
Upstream Regulator	Molecule Type	p-value of overlap	Target molecules in dataset
PDGF BB	complex	4.15e-22	ATF3, CXCL2, DDIT3, DUSP6, EGR2, FOS, FOSB, GADD45A, GDF15, IER2, IER3, JUNB, PLK2, RND3, ZFP36
LY294002	chemical - kinase inhibitor	3.95e-19	ATF3, BCL2L11, CXCL2, DDIT3, DUSP6, EGR2, FOS, FOSB, GDF15, IER2, IER3, JUNB, PLK2, RND3, ZFP36
TNF	cytokine	1.36e-18	ANXA1, ATF3, BCL2L11, CXCL2, DDIT3, DUSP6, EGR2, FOS, FOSB, GADD45A, GDF15, ID1, IER2, IER3, JUNB, KLF4, PLK2, RND3, SLC1A4, ZFP36
U0126	chemical - kinase inhibitor	1.96e-17	ATF3, BCL2L11, CXCL2, DDIT3, DUSP6, FOS, FOSB, GDF15, IER2, IER3, JUNB, PLK2, RND3, ZFP36
dalfampridine	chemical drug	5.81e-17	ATF3, DUSP6, EGR2, FOS, FOSB, IER2, JUNB, KLF4
bicuculline	chemical - endogenous non-mammalian	2.28e-16	ATF3, DUSP6, EGR2, FOS, FOSB, IER2, JUNB, KLF4
Mek	group	3.11e-16	BCL2L11, DUSP6, EGR2, FOS, GDF15, ID1, IER2, IER3, JUNB, RND3, SLC16A6
ST3-Hel2A-2	chemical reagent	4.37e-16	ATF3, DDIT3, EGR2, FOS, GADD45A, IER3
IGF1	growth factor	4.6e-16	BCL2L11, DDIT3, DUSP6, EGR2, FOS, FOSB, GADD45A, ID1, IER2, IER3, JUNB, PLK2, ZFP36
EGF	growth factor	1.18e-15	ATF3, CXCL2, DDIT3, DUSP6, EGR2, FOS, FOSB, GADD45A, ID1, IER2, IER3, JUNB, ZFP36
Raf	group	4.41e-15	BCL2L11, DUSP6, FOS, GDF15, IER2, IER3, RND3, SLC16A6
GnRH-A	chemical reagent	7.13e-15	ATF3, EGR2, FOS, FOSB, IER2, JUNB, KLF4, ZFP36
beta-estradiol	chemical - endogenous mammalian	8.98e-15	ANXA1, ATF3, BCL2L11, CXCL2, DDIT3, DUSP6, EGR2, FOS, FOSB, GADD45A, ID1, IER2, IER3, JUNB, KLF4, PLK2, RND3, ZFP36
NRG1	growth factor	2.2e-14	DDIT3, DUSP6, EGR2, FOS, FOSB, ID1, IER2, IER3, JUNB, ZFP36
PD98059	chemical - kinase inhibitor	1.52e-13	ANXA1, ATF3, BCL2L11, CXCL2, DDIT3, DUSP6, EGR2, FOS, FOSB, GADD45A, IER3, JUNB
CREB1	transcription regulator	1.91e-13	ATF3, CXCL2, EGR2, FOS, FOSB, GADD45A, ID1, IER2, IER3, JUNB, KLF4, ZFP36
4-hydroxytamoxifen	chemical drug	1.94e-13	ATF3, BCL2L11, DDIT3, FOS, FOSB, IER2, IER3, JUNB, ZFP36
TP53	transcription regulator	3.01e-13	ANXA1, ATF3, BCL2L11, DDIT3, DUSP6, EGR2, FOS, GADD45A, GDF15, ID1, IER3, JUNB, KLF4, PLK2, RND3, ZFP36
FOXO3	transcription regulator	6.51e-13	ANXA1, BCL2L11, DDIT3, EGR2, FOS, FOSB, GADD45A, IER3, JUNB, SLC1A4
dexamethasone	chemical drug	6.54e-13	ANXA1, ATF3, BCL2L11, CXCL2, DDIT3, EGR2, FOS, FOSB, GADD45A, GDF15, ID1, IER2, IER3, JUNB, KLF4, PLK2, ZFP36
F7	peptidase	8.44e-13	CXCL2, FOS, GADD45A, IER2, RND3, ZFP36
forskolin	chemical toxicant	1.49e-12	ATF3, BCL2L11, CXCL2, DDIT3, FOS, FOSB, GADD45A, ID1, IER2, IER3, JUNB, KLF4
ADRB	group	2.02e-12	ATF3, CXCL2, DDIT3, FOS, GADD45A, GDF15, JUNB, KLF4
P38 MAPK	group	3.1e-12	ATF3, CXCL2, DDIT3, EGR2, FOS, IER3, JUNB, KLF4, RND3, ZFP36
INS	other	3.68e-12	DDIT3, EGR2, FOS, FOSB, IER2, IER3, JUNB, PLK2
okadaic acid	chemical toxicant	5.57e-12	ANXA1, BCL2L11, CXCL2, FOS, FOSB, JUNB, KLF4
EGFR	kinase	6.37e-12	ANXA1, BCL2L11, CLK1, DDIT3, FOS, GADD45A, ID1, IER2, IER3, JUNB
thapsigargin	chemical toxicant	1.13e-11	ATF3, CXCL2, DDIT3, EGR2, FOS, GADD45A, IER2, KLF4
RELA	transcription regulator	1.3e-11	BCL2L11, CXCL2, DDIT3, FOS, FOSB, GDF15, ID1, IER2, IER3, JUNB
IFNG	cytokine	1.38e-11	ATF3, BCL2L11, CXCL2, DDIT3, EGR2, FOS, FOSB, GDF15, ID1, IER2, IER3, JUNB, KLF4, ZFP36
EGR1	transcription regulator	1.76e-11	ATF3, BCL2L11, CXCL2, EGR2, GADD45A, GDF15, ID1, JUNB
GPER1	G-protein coupled receptor	1.87e-11	ATF3, DDIT3, FOS, FOSB, IER2, ZFP36
lipopolysaccharide	chemical drug	2.27e-11	ANXA1, ATF3, BCL2L11, CXCL2, DDIT3, EGR2, FOS, FOSB, GADD45A, IER3, JUNB, KLF4, PLK2, RND3, ZFP36
CSF2	cytokine	2.48e-11	ANXA1, BCL2L11, CXCL2, DDIT3, DUSP6, EGR2, FOS, GDF15, IER3, ZFP36
prostaglandin E2	chemical - endogenous mammalian	2.54e-11	ATF3, BCL2L11, EGR2, FOS, FOSB, ID1, IER3, KLF4, PLK2
IL1B	cytokine	3.81e-11	ANXA1, ATF3, CXCL2, DDIT3, FOS, FOSB, GADD45A, GDF15, IER2, IER3, JUNB, ZFP36
RAF1	kinase	4.99e-11	ANXA1, BCL2L11, CLK1, DUSP6, FOS, IER2, IER3, RND3
SP600125	chemical - kinase inhibitor	5.18e-11	ATF3, BCL2L11, CXCL2, FOS, FOSB, GADD45A, JUNB, ZFP36
KRAS	enzyme	7.25e-11	ATF3, DDIT3, DUSP6, EGR2, FOS, FOSB, GADD45A, ID1, IER3, JUNB
SB203580	chemical - kinase inhibitor	1.08e-10	ANXA1, ATF3, BCL2L11, DDIT3, FOS, FOSB, GADD45A, IER3, JUNB
ERK	group	1.38e-10	BCL2L11, CXCL2, EGR2, FOS, GDF15, IER3, JUNB, ZFP36
IRAK4	kinase	1.82e-10	ATF3, CXCL2, FOS, FOSB, IER2, ZFP36
methylselenic acid	chemical reagent	1.91e-10	ATF3, DDIT3, GADD45A, GDF15, ID1, JUNB, KLF4, RND3
doxorubicin	chemical drug	2.95e-10	ANXA1, ATF3, BCL2L11, DDIT3, FOS, GADD45A, GDF15, ID1, IER3
nitric oxide	chemical - endogenous mammalian	3.31e-10	ATF3, DDIT3, DUSP6, FOS, GADD45A, IER3, JUNB
potassium chloride	chemical drug	3.65e-10	ATF3, BCL2L11, DDIT3, EGR2, FOS, ID1
RNA polymerase II	complex	3.7e-10	CXCL2, DDIT3, FOS, GADD45A, GDF15, ID1, JUNB, RND3
TGFB1	growth factor	5.52e-10	BCL2L11, CXCL2, EGR2, FOS, FOSB, GADD45A, GDF15, ID1, IER2, IER3, JUNB, KLF4, PLK2, ZFP36
NFkB (complex)	complex	5.92e-10	ATF3, CXCL2, DDIT3, FOS, GADD45A, GDF15, IER3, JUNB, PLK2, ZFP36
D-glucose	chemical - endogenous mammalian	6.39e-10	ANXA1, ATF3, BCL2L11, CXCL2, DDIT3, FOS, GDF15, ID1, IER2, JUNB
paclitaxel	chemical drug	7.2e-10	ATF3, BCL2L11, CXCL2, DDIT3, DUSP6, GDF15, IER2, IER3
glutamine	chemical - endogenous mammalian	7.74e-10	BCL2L11, DDIT3, FOS, GADD45A, JUNB, KLF4
NGF	growth factor	1.37e-09	ATF3, BCL2L11, EGR2, FOS, GADD45A, ID1, JUNB
EIF2AK3	kinase	1.51e-09	ATF3, DDIT3, GADD45A, KLF4, SLC1A4, ZFP36
carrageenan	chemical - endogenous non-mammalian	1.61e-09	CXCL2, EGR2, FOS, FOSB, JUNB
A23187	chemical reagent	2.1e-09	ATF3, BCL2L11, DDIT3, FOS, FOSB, JUNB
SRF	transcription regulator	2.18e-09	BCL2L11, EGR2, FOS, FOSB, GADD45A, IER2, JUNB, RND3
triamcinolone acetonide	chemical drug	2.29e-09	ATF3, BCL2L11, DDIT3, FOS, IER2, JUNB, PLK2
IL6	cytokine	2.44e-09	ANXA1, ATF3, BCL2L11, CXCL2, DUSP6, EGR2, FOS, GADD45A, ID1, JUNB
GH1	growth factor	2.47e-09	ATF3, DDIT3, FOS, GADD45A, JUNB, ZFP36
Jnk	group	2.53e-09	BCL2L11, DDIT3, FOS, FOSB, GADD45A, GDF15, ZFP36
cisplatin	chemical drug	2.63e-09	ANXA1, ATF3, BCL2L11, DDIT3, DUSP6, FOS, GADD45A, GDF15, IER3, PLK2
Pkc(s)	group	2.97e-09	ATF3, BCL2L11, DDIT3, EGR2, FOS, GADD45A, JUNB
MEF2C	transcription regulator	3.36e-09	ATF3, EGR2, FOS, FOSB, JUNB, ZFP36
leukotriene D4	chemical - endogenous mammalian	3.62e-09	ATF3, CXCL2, EGR2, KLF4, ZFP36
ELK1	transcription regulator	3.97e-09	EGR2, FOS, FOSB, JUNB, ZFP36
Growth hormone	group	4.17e-09	DDIT3, FOS, GDF15, ID1, IER3, JUNB, PLK2
STAT3	transcription regulator	5.72e-09	BCL2L11, CXCL2, DDIT3, EGR2, FOS, GADD45A, JUNB, KLF4, ZFP36
MEF2D	transcription regulator	6.7e-09	EGR2, FOS, FOSB, JUNB, ZFP36
25-hydroxycholesterol	chemical reagent	7.88e-09	ATF3, DDIT3, FOS, FOSB, JUNB
2-amino-5-phosphonovaleric acid	chemical - other	8.81e-09	DUSP6, EGR2, FOS, FOSB, GADD45A, JUNB
TLR3	transmembrane receptor	9.49e-09	ATF3, CXCL2, FOS, ID1, IER3, JUNB, PLK2
phorbol myristate acetate	chemical drug	1.15e-08	ANXA1, CXCL2, DUSP6, EGR2, FOS, FOSB, GDF15, ID1, JUNB, KLF4, ZFP36
FOXO1	transcription regulator	1.35e-08	BCL2L11, EGR2, FOS, FOSB, GADD45A, IER3, JUNB, KLF4
amino acids	chemical - endogenous mammalian	1.45e-08	DDIT3, FOS, FOSB, JUNB
ATF4	transcription regulator	1.49e-08	ATF3, DDIT3, GADD45A, GDF15, KLF4, SLC1A4
CEBPA	transcription regulator	1.82e-08	ANXA1, EGR2, FOS, GADD45A, ID1, IER3, JUNB, KLF4
poly rI:rC-RNA	biologic drug	2.01e-08	ANXA1, ATF3, CXCL2, FOS, GDF15, JUNB, KLF4, ZFP36
mifepristone	chemical drug	2.02e-08	ANXA1, ATF3, EGR2, FOS, JUNB, KLF4, PLK2
CCL5	cytokine	2.02e-08	CXCL2, DUSP6, FOS, IER2, ZFP36
formaldehyde	chemical - endogenous mammalian	2.35e-08	EGR2, FOS, FOSB, JUNB
vanillyl-N-nonylamide	chemical drug	2.4e-08	ATF3, DDIT3, GADD45A
6,7-dinitroquinoxaline-2,3-dione	chemical reagent	2.4e-08	FOS, FOSB, JUNB
IGF2	growth factor	2.41e-08	DDIT3, EGR2, GADD45A, IER2, IER3, JUNB
Gsk3	group	2.46e-08	BCL2L11, DDIT3, FOS, FOSB, GDF15
MAP2K1/2	group	2.46e-08	ATF3, BCL2L11, DDIT3, EGR2, FOS
TFRC	transporter	2.96e-08	ATF3, BCL2L11, DDIT3, FOS, GADD45A
5-O-mycolyl-beta-araf-(1->2)-5-O-mycolyl-alpha-araf-(1->1')-glycerol	chemical - endogenous non-mammalian	3.34e-08	ATF3, CXCL2, EGR2, IER3, RND3
crocidolite asbestos	chemical toxicant	3.6e-08	CXCL2, FOS, GADD45A, JUNB
15-deoxy-delta-12,14 -PGJ 2	chemical - endogenous mammalian	4.01e-08	CXCL2, DDIT3, FOS, GADD45A, GDF15, KLF4
nicotinic acetylcholine receptor	complex	4.19e-08	FOS, ID1, JUNB
palmitic acid	chemical - endogenous mammalian	4.28e-08	ATF3, BCL2L11, CXCL2, DDIT3, FOS, GDF15
PDX1	transcription regulator	4.57e-08	ATF3, CXCL2, DUSP6, ID1, IER3, JUNB
PRKCD	kinase	5.02e-08	DDIT3, DUSP6, FOS, GDF15, JUNB, ZFP36
NDRG1	kinase	5.29e-08	ATF3, BCL2L11, CXCL2, FOS
etoposide	chemical drug	5.34e-08	ATF3, BCL2L11, GADD45A, GDF15, ID1, IER3
cocaine	chemical drug	5.51e-08	CXCL2, EGR2, FOS, FOSB, GADD45A, JUNB
SU6656	chemical toxicant	5.97e-08	ATF3, DDIT3, IER3, JUNB
aplidine	biologic drug	6.7e-08	FOS, FOSB, JUNB
CAMK4	kinase	6.71e-08	ATF3, FOS, FOSB, JUNB
bee venom	chemical - endogenous non-mammalian	6.85e-08	DDIT3, FOSB, GADD45A, JUNB, KLF4
methylprednisolone	chemical drug	7.02e-08	ANXA1, DUSP6, FOS, GADD45A, ID1, RND3, SLC16A6, ZFP36
DUSP1	phosphatase	7.97e-08	CXCL2, DUSP6, GDF15, IER3, ZFP36
DACH1	transcription regulator	8.4e-08	FOS, ID1, IER2, KLF4
carbon tetrachloride	chemical toxicant	9.35e-08	ATF3, DDIT3, FOS, GADD45A, GDF15, JUNB
5-N-ethylcarboxamido adenosine	chemical reagent	1.06e-07	EGR2, GADD45A, IER2, JUNB, PLK2
D-galactosamine	chemical - endogenous mammalian	1.15e-07	CXCL2, FOS, GDF15, JUNB
TP73	transcription regulator	1.24e-07	ATF3, BCL2L11, CXCL2, DDIT3, GADD45A, IER3, PLK2
ethanol	chemical - endogenous mammalian	1.29e-07	ATF3, DDIT3, DUSP6, FOS, FOSB, GADD45A, ID1
TP63	transcription regulator	1.46e-07	BCL2L11, DUSP6, FOS, GADD45A, ID1, IER3, JUNB
methyl methanesulfonate	chemical toxicant	1.54e-07	ATF3, DDIT3, GADD45A, KLF4
bortezomib	chemical drug	1.6e-07	ATF3, BCL2L11, CXCL2, DDIT3, GADD45A, GDF15
INSR	kinase	1.7e-07	ATF3, EGR2, FOS, GADD45A, IER2, IER3, JUNB
camptothecin	chemical drug	1.84e-07	ATF3, CXCL2, DUSP6, EGR2, FOS, FOSB, GADD45A, ID1
EPHB1	kinase	1.97e-07	EGR2, FOS, JUNB
DRD1	G-protein coupled receptor	1.97e-07	FOS, FOSB, JUNB
salmonella minnesota R595 lipopolysaccharides	chemical - endogenous non-mammalian	1.97e-07	CXCL2, FOS, FOSB, GDF15, JUNB
TSC2	other	2.14e-07	ANXA1, ATF3, DDIT3, FOS, ZFP36
LDL	complex	2.26e-07	ATF3, CXCL2, DDIT3, FOS, FOSB, RND3
BCR (complex)	complex	3.04e-07	BCL2L11, FOS, FOSB, JUNB, KLF4
ELK4	transcription regulator	3.41e-07	EGR2, FOS, JUNB
RPL22	other	3.41e-07	ATF3, BCL2L11, DDIT3
Ca2+	chemical - endogenous mammalian	3.58e-07	ATF3, DDIT3, FOS, ID1, JUNB, KLF4
NFKBIA	transcription regulator	3.59e-07	CXCL2, DDIT3, DUSP6, FOS, GADD45A, IER3, JUNB
fulvestrant	chemical drug	3.66e-07	CLK1, FOS, GADD45A, ID1, IER3, PLK2
NR3C1	ligand-dependent nuclear receptor	4e-07	ANXA1, BCL2L11, CXCL2, FOS, GADD45A, IER2, IER3, PLK2
L-dopa	chemical - endogenous mammalian	4.04e-07	DUSP6, EGR2, FOS, FOSB, IER3, JUNB, PLK2, RELL1
GNRH1	other	4.43e-07	EGR2, FOS, FOSB, JUNB
JUN	transcription regulator	4.5e-07	ANXA1, ATF3, BCL2L11, DUSP6, FOS, JUNB, ZFP36
kainic acid	chemical toxicant	4.85e-07	ATF3, EGR2, FOS, FOSB, JUNB
IKBKB	kinase	5.26e-07	ATF3, CXCL2, DUSP6, FOS, GADD45A, JUNB
fluoride	chemical - endogenous mammalian	5.42e-07	DDIT3, FOS, GADD45A
HMGA1	transcription regulator	5.74e-07	DDIT3, FOS, IER2, IER3, JUNB
HTT	transcription regulator	5.74e-07	ATF3, BCL2L11, DDIT3, DUSP6, EGR2, FOS, JUNB, KLF4
ESR1	ligand-dependent nuclear receptor	5.81e-07	ATF3, BCL2L11, FOS, FOSB, GDF15, ID1, IER3, JUNB, RND3, SLC1A4
MAP3K8	kinase	6.13e-07	CXCL2, DUSP6, FOS, IER3, JUNB
EPO	cytokine	6.45e-07	BCL2L11, DDIT3, FOS, FOSB, GDF15, JUNB
cyclopiazonic acid	chemical - endogenous non-mammalian	6.66e-07	CXCL2, DDIT3, FOS
pilocarpine	chemical drug	6.66e-07	FOS, FOSB, JUNB
FOXL2	transcription regulator	7.55e-07	ATF3, CXCL2, FOS, IER3
NRG2	growth factor	7.55e-07	FOSB, IER2, IER3, JUNB
E2F1	transcription regulator	7.59e-07	BCL2L11, DDIT3, EGR2, FOS, PLK2, RND3, ZFP36
hydrogen peroxide	chemical - endogenous mammalian	7.8e-07	ATF3, BCL2L11, DDIT3, FOS, GADD45A, GDF15, KLF4
Ap1	complex	7.9e-07	ATF3, BCL2L11, DDIT3, DUSP6, FOS
MAPK9	kinase	7.9e-07	BCL2L11, FOS, IER2, JUNB, ZFP36
romidepsin	biologic drug	8.03e-07	BCL2L11, DDIT3, DUSP6, FOS
ERK1/2	group	8.31e-07	BCL2L11, DDIT3, FOS, FOSB, ID1, JUNB
HGF	growth factor	8.34e-07	ATF3, CXCL2, DDIT3, DUSP6, FOS, FOSB, ID1
benzyloxycarbonyl-Leu-Leu-Leu aldehyde	chemical - protease inhibitor	8.47e-07	ATF3, BCL2L11, CXCL2, DDIT3, FOS, IER3

## Sheet: IPA - Canonical Pathways
Ingenuity Canonical Pathways	p-Value	Molecules
2hr Nonischemic vs Shams
Estrogen Receptor Signaling	2.39883e-08	RAF1, MED23, KRAS, TAF10, GTF2A1, MED17, MAPK3, MED16, GTF2H5, TAF2, MED18, TAF9, TAF6, MED20, RRAS, MED1, GRB2, CDK7, MED30, TBP, POLR2H, GTF2F1, HNRNPD, TAF4B, RRAS2, H3F3A/H3F3B, HDAC3, GTF2E1, SPEN, MED31, NCOA1, GTF2H1, ESR1, MED24, PPARGC1A
PI3K/AKT Signaling	4.0738e-07	RAF1, PPP2R2A, PPP2CA, PPP2R5B, PDPK1, KRAS, MAP3K5, NFKB1, OCRL, YWHAQ, GYS1, MAPK3, THEM4, MCL1, ITGB1, AKT2, YWHAG, RRAS, GRB2, PPP2R5D, TYK2, YWHAZ, PPP2R5A, BCL2L1, RRAS2, INPP5F, SYNJ1, GAB1, CDKN1A, MAP3K8, CDKN1B, PPP2R1B
2hr Reperfused vs Shams
Molecular Mechanisms of Cancer	9.54993e-09	GAB2, RAPGEF1, SMAD3, TAB2, CDKN2C, RBL1, PIK3R4, FGFR3, MAPK3, ARHGEF11, GNA13, NFKBIB, BRCA1, PRKD3, ATM, RRAS, PTCH1, FGFR2, RHOJ, AURKA, BCL2L1, CDK15, RABIF, CDK11A, PRKACA, FZD6, MAP2K3, CDK19, NOTCH1, CAMK2G, CDK12, BMP2, PIK3R5, ABL1, MAP3K5, FZD1, NFKB1, PRKAG1, WNT2, NLK, RHOT1, PIK3C3, CDK17, CASP8, MAP2K1, ITGB1, RHOC, GNAI1, GNAQ, SMAD6, MAPK9, BMP5, SIN3A, GNAI3, FZD8, RRAS2, CDK20,…
Axonal Guidance Signaling	2.45471e-07	KLC1, NFATC3, CXCL12, SEMA6B, LIMK2, PIK3R4, FGFR3, ROCK2, SEMA6D, PLCE1, MAPK3, PPP3R1, TUBA1C, ARHGEF11, GNA13, PRKD3, ADAMTS4, ATM, TUBB3, RRAS, PTCH1, TUBB2A, FGFR2, SDCBP, PRKACA, FZD6, EPHA2, NTF3, RND1, PDGFA, BMP2, ABL1, PIK3R5, FZD1, PDGFC, WNT2, PRKAG1, TUBB2B, NTNG1, ACTR3, NFAT5, PPP3CB, EFNB1, PIK3C3, PSMD14, MAP2K1, ITGB1, EPHB4, ADAM15, TUBB4B, CHP1, GNAQ, GNAI1, BMP5, PLXND1, EFNA…
Germ Cell-Sertoli Cell Junction Signaling	7.76247e-07	PIK3R5, LIMK2, MAP3K5, PIK3R4, TUBB2B, FGFR3, RHOT1, PIK3C3, MAPK3, TUBA1C, VCL, MAP2K1, ACTA1, RAB8B, MAP3K2, ATM, ITGB1, TUBB3, RRAS, TUBB4B, RHOC, MAP3K1, TUBB2A, FGFR2, MAPK9, RHOJ, RRAS2, TUBB6, Pak2, ZYX, MAP3K8, MAP2K3, ACTN4, ACTG1
ERK/MAPK Signaling	8.31764e-07	RAPGEF1, PPP2CA, PPP2R2A, PPP1R3C, DUSP6, PIK3R5, PIK3R4, PRKAG1, FGFR3, ETS2, PIK3C3, MAPK3, MAP2K1, ATM, ETS1, ITGB1, YWHAG, ATF1, RRAS, PPP2R5D, CREB3, YWHAZ, PPP1R14A, FGFR2, PPP2R5A, ELF1, PPP2CB, RRAS2, H3F3A/H3F3B, Pak2, PRKACA, RPS6KA1, ELK1, PPP2R1B, ESR1, ELK3, PRKAR1A
6hr Nonischemic vs Shams
EIF2 Signaling	3.98107e-24	RAF1, EIF3C, RPL22, RPS23, RPL35A, HSPA5, PIK3R4, CCND1, EIF2A, RPS7, EIF4G2, EIF3B, RPL13, RPS20, EIF3D, MAPK3, EIF5, MRAS, RPL21, IRS2, AGO1, EIF1AY, ACTA1, EIF2AK1, PABPC1, RRAS, RPL3, RPS8, EIF5B, RPL7L1, EIF2B3, EIF2S3, EIF3E, RAP1A, EIF2S2, RPL10A, RPL9, EIF3M, RPS6, PTPN11, GAB1, HNRNPA1, RPL26L1, EIF4A3, CDK11A, EIF2B5, RPS15A, RPL6, INSR, RPL13A, EIF3K, RPL24, EIF2AK4, EIF2B4, DDIT3, RPS…
Protein Ubiquitination Pathway	1e-18	HSPA14, USP5, PSMA7, HSPA1A/HSPA1B, DNAJC3, UBE2V2, PSMB8, DNAJB2, HSPA5, SKP1, ELOC, PSMC5, HSPA4, PAN2, UBE2B, USP10, SUGT1, PSMA2, PSMC2, USP28, PSMA6, DNAJB12, UBE2Q1, HSPA9, PSMD5, PSMC4, PSMD6, DNAJC2, DNAJC25, THOP1, PSMD3, HSPA8, ANAPC4, PSMB7, UBE2H, USP32, PSMB2, UBE2G1, PSMA5, PSMD12, PSMA4, HSP90AA1, PSMD1, DNAJB6, PSMD4, B2M, PSMB3, ANAPC2, USP14, PSMD7, HLA-A, UBE2N, USP11, HSPB8, C…
Regulation of eIF4 and p70S6K Signaling	6.30957e-14	RAF1, EIF3C, PPP2CA, RPS23, PIK3R4, EIF2A, RPS7, EIF4G2, EIF4EBP3, EIF3B, RPS20, EIF3D, MAPK3, MRAS, IRS2, AGO1, EIF1AY, PABPC1, RPS6KB1, RRAS, RPS8, EIF2B3, EIF2S3, EIF3E, RAP1A, EIF2S2, EIF3M, RPS6, GAB1, PTPN11, PPP2R3A, EIF4A3, EIF2B5, RPS15A, EIF3K, EIF2B4, RPS3A, EIF2S1, PRKCZ, EIF4EBP1, PIK3C3, RPS9, EIF3A, PIK3R2, RPS3, RPS5, RPS12, RPS24, NRAS, PPP2R5D, PIK3C2G, EIF3J, EIF3G, RPS4Y1, RPS…
mTOR Signaling	1.58489e-13	EIF3C, PPP2CA, RPS23, RICTOR, PIK3R4, RPS7, RHOG, RPS20, EIF3B, EIF4G2, EIF3D, MAPK3, TSC2, MRAS, IRS2, RPS6KB1, RHEB, RRAS, RPS8, VEGFC, EIF3E, RAP1A, EIF3M, RPS6, RHOQ, PTPN11, GAB1, PPP2R3A, RHOA, EIF4A3, RPS15A, RPS6KA1, INSR, FNBP1, EIF3K, ULK1, RPS3A, RPS6KA3, VEGFB, PRKCZ, EIF4EBP1, PIK3C3, GPLD1, RPS9, PRKAA2, RPS6KB2, RPTOR, EIF3A, PRKCE, PIK3R2, RPS5, RPS12, RPS3, RPS24, NRAS, PPP2R5D, …
NRF2-mediated Oxidative Stress Response	7.24436e-09	RAF1, AKR7A3, MAF, DNAJC3, DNAJB2, PIK3R4, GSTZ1, SOD2, MAPK3, MRAS, DNAJA2, IRS2, ACTA1, DNAJB12, RRAS, RAP1A, TXNRD1, BACH1, ERP29, PTPN11, GAB1, STIP1, DNAJB6, ABCC4, HACD3, MGST3, EPHX1, AKR7A2, USP14, GSTM5, PPIB, ABCC2, HSPB8, SOD3, PRKCZ, GSTT2/GSTT2B, AKR1A1, PIK3C3, VCP, UBE2K, PRKCE, FMO1, DNAJB1, PIK3R2, NRAS, ACTB, MAP3K1, NQO1, PIK3C2G, DNAJB9, DNAJC11, DNAJB11, CAT, CCT7, PIK3CB, DN…
Estrogen Receptor Signaling	2.51189e-08	RAF1, CCNC, GTF2F2, GTF2H2, POLR2B, MNAT1, NR3C1, SMARCA4, KAT2B, POLR2C, THRAP3, NCOA2, NR0B2, MED17, MAPK3, MED21, MRAS, MED16, IGFBP1, TAF2, HIST2H3C, GTF2H3, TAF12, TAF9, CCNH, NRAS, RRAS, TAF5L, PHB2, POLR2H, GTF2F1, PCK1, RAP1A, TAF9B, TAF1, H3F3A/H3F3B, GTF2E1, MED31, GTF2H1, G6PC, ESR1, MED24, PPARGC1A
Sirtuin Signaling Pathway	1.99526e-07	PPARA, FOXO4, RRP9, TIMM13, GABARAPL2, TOMM70, NDUFA1, NDUFB3, VDAC2, SOD2, ATG9A, GABARAPL1, MAPK3, XPC, NDUFS6, TUBA1C, POLR3D, HIST2H3C, TP53, PPID, ATG7, TIMM44, POLR1A, GABPB2, LDHD, ATG4B, SMARCA5, NR1H3, PCK1, NDUFAF2, OGG1, Ndufs6, TIMM17A, H3F3A/H3F3B, TOMM22, NDUFA6, XRCC6, SIRT1, H1f0, XRCC5, TOMM40, RELA, GABPB1, SIRT7, SOD3, POLR1C, OTC, TUBA8, ATG4A, RPTOR, PRKAA2, TUBA3E, PDK1, NDU…
Unfolded protein response	3.31131e-07	CALR, SCAP, DDIT3, HSPA14, INSIG1, HSPH1, HSPA9, HSPA1A/HSPA1B, CANX, DNAJC3, DNAJB9, HSPA5, EIF2A, SEL1L, HSPA8, HSPA4, SYVN1, TRAF2, UBXN4, MBTPS1, VCP, CEBPA, DNAJA2
tRNA Charging	7.94328e-07	RARS2, TARSL2, HARS, LARS2, HARS2, TARS, DARS2, EPRS, FARSA, FARSB, NARS, WARS, YARS2, RARS, YARS, KARS, AARS, IARS
6hr Reperfused vs Shams
EIF2 Signaling	6.30957e-34	RAP2B, RAF1, EIF3C, RPL35A, EIF2A, RPS11, EIF4G2, EIF3B, IRS2, EIF1AY, PABPC1, EIF5B, RALB, RPL7L1, RAP1A, RPL10A, RPS6, GAB1, RPL6, RPL41, EIF3K, RAP1B, RPL24, EIF2AK4, RALA, EIF2B4, RPS3A, DDIT3, RPS18, EIF2B2, RPL7, PIK3C3, RPS9, EIF3A, RPS12, RPS5, RPL31, RPS24, RPS19, RPL4, EIF3H, ACTB, RPL17, RPS10, PIK3C2G, EIF3G, RPS16, EIF4A1, EIF2B1, RPS27A, RPL37, RPS14, RPL11, RPL22, RPS23, HSPA5, PIK…
Protein Ubiquitination Pathway	2.51189e-17	PSMA7, PAN2, USP10, PSMC2, PSMA2, PSMD5, THOP1, HSPA8, PSMB7, PSMA5, PSMD12, PSMA4, PSMB1, PSMD1, TAP2, PSMD7, PSMB10, HSPB8, UBE2Z, CDC23, USP39, USO1, HSP90AB1, PSMC6, UBE2K, PSMD14, PRKN, MED20, PSMD13, MDM2, DNAJC11, PSMC1, UBE2J1, CUL2, RPS27A, HSPA14, USP5, HSPA1A/HSPA1B, UBE2V2, DNAJB2, HSPA5, SKP1, ELOC, PSMC5, HSPA4, USP7, UBE2B, SUGT1, PSMA6, HSPA9, PSMC4, PSMD6, DNAJC25, DNAJC2, PSMD3,…
Regulation of eIF4 and p70S6K Signaling	2.51189e-17	RAP2B, RAF1, EIF3C, PPP2CA, RPS23, PIK3R4, EIF2A, RPS11, RPS7, RPS20, EIF3B, EIF4G2, EIF3D, PAIP1, MRAS, IRS2, AGO1, EIF1AY, ITGA4, PABPC1, RALB, RPS8, EIF2B3, EIF2S3, EIF3E, RAP1A, EIF2S2, EIF3M, RPS6, PPP2CB, PTPN11, GAB1, EIF4A3, EIF2B5, RPS15A, RPSA, EIF3K, RAP1B, EIF2B4, RALA, RPS3A, RPS18, EIF2S1, EIF2B2, PIK3C3, MKNK1, RPS9, EIF3A, RPS5, RPS12, RPS3, MAP2K1, RPS24, ITGB1, RPS19, NRAS, EIF3…
mTOR Signaling	1e-12	RAP2B, EIF3C, PPP2CA, RPS23, RICTOR, PIK3R4, RPS11, RPS7, RPS20, EIF3B, EIF4G2, EIF3D, MRAS, IRS2, RND2, RHEB, RALB, RPS8, RAC1, VEGFC, EIF3E, RAP1A, MLST8, EIF3M, RPS6, PPP2CB, PTPN11, GAB1, EIF4A3, RPS15A, INSR, RPSA, EIF3K, RAP1B, ULK1, RALA, RPS3A, RHOT2, RPS18, RPS6KA3, FKBP1A, PRKAG1, HMOX1, PIK3C3, GPLD1, RPS9, EIF3A, PRKAA2, RPTOR, PRKCE, RPS5, RPS12, RPS3, RPS24, RPS19, NRAS, EIF3H, RHOC…
Phagosome Maturation	1.90546e-09	VTI1A, TCIRG1, TUBB, CTSV, CTSZ, CTSD, NSF, DYNLL1, CTSH, TUBA1C, M6PR, NOX4, TUBB3, TUBB2A, ATP6V1A, DYNC1H1, DYNC1LI2, ATP6V1H, ATP6V0D1, CTSB, VPS37A, TUBG2, B2M, ATP6V1D, ATP6V0B, VPS39, PRDX5, VTI1B, VPS37C, ATP6AP1, PRDX6, TUBB2B, CTSF, DYNC1LI1, RAB5A, Dync1i2, PIK3C3, ATP6V1G1, GOSR1, BET1L, CALR, ATP6V0E2, YKT6, VPS41, TUBB4B, TUBG1, TUBA4A, CANX, ATP6V1E1, TUBD1, TUBA1A, TUBB6, ATP6V1B2
Remodeling of Epithelial Adherens Junctions	2.0893e-09	RALA, ARPC1B, ARPC5, TUBB, TUBB2B, RAB5A, ARF6, ACTR3, ARPC3, TUBA1C, VCL, CTNNB1, HGS, ACTA1, DNM2, TUBB3, TUBB4B, MAPRE1, ACTB, TUBG1, TUBB2A, TUBA4A, MET, ARPC1A, TUBA1A, TUBB6, ARPC2, ACTN4, DNM1L, ACTG1, ARPC4, MAPRE3
Estrogen Receptor Signaling	3.46737e-09	RAP1B, RAP2B, RAF1, POLR2D, RALA, CCNC, GTF2F2, GTF2H2, TAF7, POLR2B, MNAT1, NR3C1, SMARCA4, POLR2C, KAT2B, NCOA2, THRAP3, MED17, MED21, MED10, MRAS, MED16, IGFBP1, MAP2K1, TAF2, GTF2H3, TAF12, TAF9, CCNH, NRAS, MED20, TAF5L, RALB, PHB2, POLR2H, GTF2F1, PCK1, MED6, RAP1A, MED27, TAF1, H3F3A/H3F3B, GTF2E1, MED31, GTF2H1, G6PC, ESR1, MED24, PPARGC1A
NRF2-mediated Oxidative Stress Response	7.94328e-09	RAP2B, RAF1, MAF, GCLC, DNAJB2, PIK3R4, GSTZ1, GSTM2, SOD2, MRAS, DNAJA2, IRS2, TXN, ACTA1, RALB, RAP1A, TXNRD1, BACH1, DNAJC5, ERP29, PTPN11, GAB1, STIP1, MAP2K3, DNAJB6, ACTG1, HACD3, MGST3, AKR7A2, RAP1B, USP14, DNAJC17, RALA, PPIB, NQO2, ABCC2, HSPB8, SOD3, HMOX1, GSTT2/GSTT2B, AKR1A1, PIK3C3, VCP, UBE2K, PRKCE, FMO1, DNAJB1, MAP2K1, GSTA2, NRAS, ACTB, MAPK8, PIK3C2G, DNAJB9, DNAJC11, DNAJC21…
Superpathway of Methionine Degradation	1.62181e-07	EEF1AKMT3, BHMT, MAT1A, PRMT3, PCCB, MAT2B, MUT, CDO1, MTR, MRM2, PRMT1, PCCA, CBS/CBSL, EEF1AKMT2, PRMT5, MCEE, GOT1, CTH, BHMT2, SUOX
Sirtuin Signaling Pathway	5.37032e-07	PPARA, FOXO4, RRP9, TIMM13, GABARAPL2, TOMM70, NDUFA1, NDUFB3, VDAC2, PDHA1, SOD2, ATG9A, NDUFS6, TUBA1C, KAT2A, POLR3D, TP53, PGK1, PPID, ATG7, TIMM44, POLR1A, GABPB2, LDHD, ATG4B, HSF1, SMARCA5, NR1H3, SDHC, PCK1, NDUFAF2, OGG1, Ndufs6, TIMM17A, H3F3A/H3F3B, TOMM22, NDUFA6, XRCC6, SIRT1, TIMM22, H1f0, CPS1, XRCC5, TOMM40, GABPB1, SIRT7, NFKB1, SOD3, POLR1C, OTC, ACSS2, ATG4A, RPTOR, PRKAA2, PDK…
Apoptosis Signaling	6.16595e-07	RAP2B, GAS2, RAP1B, RAF1, RALA, NFKB1, FAS, ACIN1, IKBKB, CASP6, IKBKG, MRAS, BID, PRKCE, CASP8, TNFRSF1B, MAP2K1, MCL1, TP53, NRAS, CASP3, TNFRSF1A, RALB, MAPK8, LMNA, IKBKE, BAX, RAP1A, XIAP, CYCS, CAPN2, SPTAN1, BCL2A1, BCL2L11, CASP7
RAN Signaling	6.60693e-07	KPNA3, KPNB1, KPNA4, KPNA6, CSE1L, RCC1, RANGAP1, RAN, XPO1, RANBP1, KPNA1, IPO5
Integrin Signaling	7.76247e-07	RAP2B, RAF1, RAPGEF1, MPRIP, ARHGAP26, ARF1, ARPC5, TLN1, PIK3R4, TSPAN3, PARVB, PAK1, ITGA9, ARF4, GRB7, MRAS, IRS2, ACTA1, ITGA4, RND2, RALB, ITGA6, RAC1, RAP1A, ARHGAP5, MYL9, ARPC1A, ITGAM, GAB1, PTPN11, ARPC2, CAPN2, ACTN4, TSPAN6, CTTN, ACTG1, RAP1B, RALA, ARPC1B, TSPAN7, ARHGEF7, RHOT2, ILK, MYLK, ARF6, ACTR3, PIK3C3, ARPC3, VCL, MAP2K1, MYL12B, ITGB1, PARVA, NRAS, RHOC, ASAP1, ACTB, PIK3C…

## Sheet: Top 25, 0.5 hr Reperfused
	Top 25 Results- 0.5 hr Reperfused					Matched in 0.5 hr Non-Ischemic
	Upstream Regulator	Molecule Type	p-Value of Overlap	Target Molecules in Dataset		Upstream Regulator	Molecule Type	p-Value of Overlap	Target Molecules in Dataset
	PDGF BB	complex	1.26e-26	ATF3, CCNL1, CYR61, DDIT3, DUSP1, DUSP5, DUSP6, EGR1, EGR2, FOS, FOSB, GADD45A, GDF15, GHR, GJA1, HES1, IER2, IER3, IGF1, JUN, JUNB, KLF6, NR4A1, PHLDA1, PLAU, PLK2, RGS1, RGS2, RHOB, RND3, SAT1, SCD, SERPINE1, SRF, TNFAIP3, ZFP36, ZFP36L1		PDGF BB	complex	6.66e-17	ATF3, CCNL1, CSF1, DUSP5, EGR2, FOS, GEM, JUN, KLF6, NR4A1, NR4A2, NR4A3, PHLDA1, RGS1, RGS2, RHOB, TNFAIP3, ZFP36
	IL1B	cytokine	4.83e-26	ADAMTS1, ALOX15, ANKH, ANXA1, ATF3, BMP2, BTG2, CCL3L3, CSRNP1, CXCL10, CXCR4, CYP3A5, DDIT3, DDIT4, DLL4, DUSP1, DUSP5, EGR1, FOS, FOSB, GADD45A, GADD45B, GDF15, GHR, GJA1, GM2A, HES1, HEXB, HSPA1A/HSPA1B, IER2, IER3, IFRD1, IGF1, IGFALS, IL10, IL1A, IL36B, JUN, JUNB, JUND, MAP3K8, NFKBIA, NFKBIZ, NPY, NR4A1, PHLDA1, PIM3, PLAU, RHOB, SERPINE1, SLC11A2, TCIM, TNFAIP3, ZC3H12A, ZFP36		IL1B	cytokine	4.82e-16	ADAMTS1, ATF3, BTG2, CEBPD, CSF1, CSRNP1, DDIT4, FOS, GEM, GJA1, HEXB, IFRD1, IGFALS, IL10, IL1A, IL36B, INSR, JUN, NFKBIA, NFKBIZ, NOCT, NR4A1, NR4A2, NR4A3, PHLDA1, SERPINE1, TNFAIP3, ZFP36
	TNF	cytokine	1.21e-24	ACACA, ACTA1, ADRB1, ANXA1, ATF3, BMP2, BTG2, CCL3L3, CDH2, CXCL10, CXCR4, CYR61, DDIT3, DLL4, DUSP1, DUSP5, DUSP6, EFNB2, EGR1, EGR2, ERG, FOS, FOSB, GADD45A, GADD45B, GDF15, GHR, GJA1, GM2A, HES1, HEXB, HSPA1A/HSPA1B, ID1, IER2, IER3, IGF1, IL10, IL1A, IL36B, JUN, JUNB, JUND, KLF2, KLF4, KLF6, KRT8, LRP6, MAFF, MAP3K7, MAP3K8, NFKBIA, NFKBIZ, NR4A1, PHLDA1, PIM3, PLAU, PLK2, RGS1, RGS2, RHOB, R…		TNF	cytokine	4.08e-10	ATF3, BCL2L11, BMP2, BTG2, CEBPD, CSF1, CYP27A1, DUSP10, DUSP5, FOS, GM2A, HEXB, HPRT1, IL10, IL1A, INSR, JUN, KLF6, MAFF, NFKBIA, NFKBIZ, NOCT, NR4A2, NR4A3, NR5A2, PHLDA1, PRDM1, RGS2, RHOB, SERPINE1, TNFAIP3
	lipopolysaccharide	chemical drug	4.14e-23	ACTA1, ALOX15, ANXA1, ATF3, BMP2, CCL3L3, CCNL1, CDH2, COX4I1, CXCL10, CXCR4, CYP3A5, CYR61, DDIT3, DDIT4, DLL4, DUSP1, DUSP5, EFNB2, EGR1, EGR2, F2RL2, FGF21, FGL2, FOS, FOSB, GADD45A, GADD45B, GHR, GJA1, HES1, HSPA1A/HSPA1B, ID2, IER3, IFIT2, IFRD1, IGF1, IL10, IL1A, IL36B, JUN, JUNB, JUND, KLF2, KLF4, KLF6, MAFF, MAP3K7, MAP3K8, MRC1, NFKBIA, NFKBIZ, NR4A1, PF4, PHLDA1, PLAU, PLK2, RGS1, RGS2,…
	dexamethasone	chemical drug	5.47e-23	ACACA, ADAMTS1, ALOX15, ANXA1, AP1G1, ATF3, BMP2, BTG2, CCL3L3, CXCL10, CXCR4, CYP3A5, CYR61, DDIT3, DDIT4, DUSP1, DUSP5, EGR1, EGR2, ENC1, FGF21, FGL2, FOS, FOSB, GADD45A, GADD45B, GDF15, GHR, GJA1, HES1, ID1, ID2, IER2, IER3, IFIT2, IFRD1, IGF1, IGFALS, IL10, IL1A, JUN, JUNB, JUND, KLF4, KLF6, KRT8, MAFF, NFKBIA, NFKBIZ, NPY, NR4A1, PDK2, PF4, PHLDA1, PLAU, PLK2, RGS1, RGS2, SCD, SERPINE1, SLC2…
	IGF1	growth factor	6.84e-23	ACACA, ACTA1, BMP2, BTG2, CCL3L3, CYR61, DDIT3, DDIT4, DUSP1, DUSP6, EFNB2, EGR1, EGR2, FOS, FOSB, GADD45A, GHR, HBB, ID1, ID2, IER2, IER3, IGF1, IL10, JUN, JUNB, KLF6, NFKBIA, NR4A1, PHLDA1, PLAU, PLK2, SCD, SERPINE1, SRSF3, YBX3, ZFP36, ZFP36L1, ZFP36L2		IGF1	growth factor	1.34e-11	BCL2L11, BMP2, BTG2, CEBPD, EFNB2, EGR2, FOS, GHR, HSD17B11, IL10, IRS2, JUN, NR4A1, PHLDA1, POLD4, SERPINE1, ZFP36, ZFP36L2
	LY294002	chemical - kinase inhibitor	1.36e-21	ACACA, ADAMTS1, ATF3, BMP2, CXCL10, CYR61, DDIT3, DUSP1, DUSP6, EFNB2, EGR1, EGR2, FOS, FOSB, GDF15, GJA1, HES1, IER2, IER3, IGF1, IL10, JUN, JUNB, MAP3K8, NFKBIA, NR4A1, PHLDA1, PLAU, PLK2, RAB11A, RGS1, RGS2, RND3, SCD, SERPINE1, SRF, TNFAIP3, ZFP36, ZFP36L2
	dalfampridine	chemical drug	2.25e-21	ATF3, BTG2, CYR61, DUSP1, DUSP6, EGR1, EGR2, FOS, FOSB, GADD45B, IER2, JUN, JUNB, KLF4, MAFF, NR4A1
	beta-estradiol	chemical - endogenous mammalian	3.26e-21	ACTA1, ADAMTS1, ADGRF5, ADRB1, ALOX15, ANKH, ANXA1, AP1G1, ATF3, BMP2, BTG2, CDH2, CKS1B, CLEC1B, CXCL10, CXCR4, CYR61, DDIT3, DDIT4, DUSP1, DUSP5, DUSP6, EFNB2, EGR1, EGR2, ENC1, FOS, FOSB, GADD45A, GADD45B, GHR, GJA1, GM2A, HBA1/HBA2, HBB, HES1, ID1, ID2, IER2, IER3, IFRD1, IGF1, IL10, IL1A, JUN, JUNB, JUND, KLF2, KLF4, KLF6, KRT8, MAP3K8, MRC1, NFKBIA, NR4A1, PDK2, PHLDA1, PLAU, PLK2, RGS1, RG…
	IRAK4	kinase	4.97e-21	ATF3, BTG2, CSRNP1, CXCL10, EGR1, FOS, FOSB, IER2, IFRD1, IL10, JUN, MAP3K8, NFKBIA, NFKBIZ, NR4A1, PHLDA1, TNFAIP3, ZC3H12A, ZFP36		IRAK4	kinase	2.69e-16	ATF3, BTG2, CSRNP1, FOS, GEM, IFRD1, IL10, JUN, NFKBIA, NFKBIZ, NOCT, NR4A1, PHLDA1, TNFAIP3, ZFP36
	forskolin	chemical toxicant	7.47e-21	ACTA1, ADAMTS1, ATF3, BTG2, CDH2, CXCR4, CYP3A5, DDIT3, DDIT4, DUSP1, EGR1, FOS, FOSB, GADD45A, GADD45B, GJA1, H3F3A/H3F3B, HSPA1A/HSPA1B, ID1, ID2, IER2, IER3, IGF1, IL10, JUN, JUNB, JUND, KLF4, NFKBIA, NPY, NR4A1, PI4K2A, PIM3, PLAU, PPP2R1A, RGS18, RGS2, RHOB, S1PR3, SAT1, SERPINE1, TNFAIP3, YBX3
	bicuculline	chemical - endogenous non-mammalian	4.6e-20	ATF3, BTG2, CYR61, DUSP1, DUSP6, EGR1, EGR2, FOS, FOSB, GADD45B, IER2, JUN, JUNB, KLF4, MAFF, NR4A1
	NR3C1	ligand-dependent nuclear receptor	4.83e-20	AKT2, ANXA1, BMP2, BRD2, CCL3L3, CKS1B, CSRNP1, CXCL10, CXCR4, CYP3A5, CYR61, DDIT4, DUSP1, EGR1, ENC1, FOS, GADD45A, GADD45B, HNRNPU, IER2, IER3, IFIT2, IGF1, IGFALS, IL10, IL1A, JUN, JUND, MAP3K7, NFKBIA, NPY, PIM3, PLK2, RAB11A, RGS2, RHOB, SERPINE1, SLC25A33, SLC43A1, STOM, TCIM, TNFAIP3		NR3C1	ligand-dependent nuclear receptor	2.52e-08	ATP1B1, BCL2L11, CSRNP1, DDIT4, ENC1, FOS, GADD45B, GEM, IGFALS, IL10, IL1A, JUN, NFKBIA, PER1, PIM3, RAB11A, RGS2, RHOB, RIPK2, SERPINE1, SLC25A33, THBD, TNFAIP3
	EGF	growth factor	5.67e-19	ALOX15, ATF3, BTG2, CXCR4, CYR61, DDIT3, DUSP1, DUSP5, DUSP6, EFNB2, EGR1, EGR2, FOS, FOSB, GADD45A, GJA1, HES1, ID1, ID2, IER2, IER3, IGF1, IGFALS, IL10, JUN, JUNB, JUND, NR4A1, PLAU, RHOB, SCD, SERPINE1, TGIF1, ZBTB33, ZFP36, ZFP36L2
	cycloheximide	chemical reagent	2.01e-18	ADRB1, BTG2, CXCL10, CXCR4, CYP3A5, CYR61, DDIT4, DUSP1, EGR1, ERG, FOS, FOSB, GADD45A, GADD45B, GJA1, IGF1, IL1A, JUN, JUNB, JUND, KDM6B, NFKBIA, NR4A1, PLAU, RGS2, RHOB, SCD, SERPINE1, SRF, TNFAIP3, TRA2A
	GnRH-A	chemical reagent	2.28e-18	ATF3, BTG2, EGR1, EGR2, FOS, FOSB, GADD45B, IER2, JUN, JUNB, KLF4, KLF6, NFKBIZ, NR4A1, RGS2, SERPINE1, ZFP36
	GPER1	G-protein coupled receptor	8.44e-18	ATF3, CYR61, DDIT3, DDIT4, DUSP1, DUSP5, EGR1, FOS, FOSB, IER2, IGF1, JUN, NFKBIA, TNFAIP3, ZFP36		GPER1	G-protein coupled receptor	1.46e-12	ATF3, CEBPD, DDIT4, DUSP5, ESR1, FOS, JUN, NFKBIA, NR4A2, TNFAIP3, ZFP36
	leukotriene D4	chemical - endogenous mammalian	2.18e-17	ADAMTS1, APOLD1, ATF3, BMP2, CCL3L3, CYR61, DUSP1, EGR1, EGR2, KLF2, KLF4, MAP3K8, NR4A1, RGS2, ZFP36
	TGFB1	growth factor	3.22e-17	ACTA1, ALOX15, ANKH, BMP2, CCL3L3, CDH2, CDK2AP1, CKS1B, CXCL10, CXCR4, CYR61, DDIT4, DUSP1, EGR1, EGR2, FGF21, FNDC3B, FOS, FOSB, GADD45A, GADD45B, GDF15, GJA1, HES1, HEXB, HINT1, HSPA1A/HSPA1B, ID1, ID2, IER2, IER3, IFRD1, IGF1, IL10, IL1A, JUN, JUNB, JUND, KDM6B, KLF2, KLF4, KRT8, MRC1, NDST1, NFKBIA, NR4A1, PDK2, PLAU, PLK2, RASSF1, RHOB, S1PR3, SCD, SERPINE1, SLC4A1, SRF, SRSF3, TGIF1, TNFAI…
	PD98059	chemical - kinase inhibitor	6.58e-17	ANXA1, ATF3, BMP2, CCL3L3, CDH2, CXCL10, CXCR4, DDIT3, DUSP1, DUSP5, DUSP6, EGR1, EGR2, FOS, FOSB, GADD45A, GJA1, IER3, IGF1, IL10, IL1A, JUN, JUNB, JUND, KRT8, NPY, NR4A1, PHLDA1, PLAU, RGS1, SERPINE1, SLC16A7, STOM, ZFP36L1, ZFP36L2
	poly rI:rC-RNA	biologic drug	7.14e-17	ANXA1, ATF3, BMP2, CCL3L3, CDH2, CXCL10, CXCR4, DLL4, DUSP1, DUSP5, EGR1, FOS, GADD45B, GDF15, IFIT2, IGF1, IL10, IL1A, JUN, JUNB, KLF4, KLF6, NFKBIA, NR4A1, PHLDA1, PIM3, PLAU, RGS1, RGS2, SAT1, TNFAIP3, ZFP36
	prostaglandin E2	chemical - endogenous mammalian	1.14e-16	ADAMTS1, ALOX15, ATF3, BMP2, CCL3L3, CXCL10, CXCR4, DUSP1, EGR1, EGR2, FOS, FOSB, GJA1, ID1, IER3, IGF1, IL10, IL1A, JUN, KLF4, MRC1, NFKBIA, NR4A1, PLAU, PLK2, RGS2, SRF
	U0126	chemical - kinase inhibitor	1.39e-15	ATF3, CCL3L3, CCNL1, CXCL10, DDIT3, DUSP1, DUSP5, DUSP6, DUSP7, EGR1, FOS, FOSB, GADD45B, GDF15, GJA1, IER2, IER3, IL10, IL1A, JUN, JUNB, JUND, KDM6B, NPY, NR4A1, PHLDA1, PLAU, PLK2, RND3, SERPINE1, UBC, ZFP36
	Jnk	group	2.61e-15	CDH2, CXCR4, DDIT3, DUSP1, EGR1, FOS, FOSB, GADD45A, GDF15, GJA1, HES1, IGF1, IL10, IL1A, JUN, JUND, KLF6, MRC1, NR4A1, PLAU, SERPINE1, ZFP36		Jnk	group	1.23e-08	BCL2L11, FOS, GDF15, GJA1, IL10, IL1A, JUN, KLF6, MRC1, NR4A1, SERPINE1, ZFP36
	IGF2	growth factor	2.93e-15	BMP2, CXCR4, DDIT3, DUSP1, EGR1, EGR2, GADD45A, GHR, IER2, IER3, IGF1, IL10, JUNB, NFKBIA, PHLDA1, RHOB, SAT1, SERPINE1, TGIF1, ZFAND5
