# Supplementary material for: Transcriptional changes during hepatic ischemia-reperfusion in the rat
Source: PLoS One. 2019 Dec 31;14(12):e0227038. doi: 10.1371/journal.pone.0227038 (PMC6938360; doi:10.1371/journal.pone.0227038)
Supplement: S4 Table — Differentially expressed probe sets from ANOVA of pairwise comparisons were used for IPA (Core Analysis). Combined gene sets were analyzed for Canonical Pathway while upregulated and downregulated gene sets were analyzed separately for Upstream Analysis. All gene sets yielded similar results. The combined gene sets for each analysis are shown. Top results from the Upstream Analysis found in the 0.5 hr reperfused comparison were compared to that found in the 0.5 hr non-ischemic counterpart. (XLSX) [file pone.0227038.s009.xlsx]

## Sheet: Sheet1
Probeset ID	Gene Symbol	0 hr Non-Ischemic 1	0 hr Non-Ischemic 2	0 hr Non-Ischemic 3	0 hr Reperfused 1	0hr Reperfused 2	0.5 hr Non-Ischemic 1	0.5 hr Non-Ischemic 2	0. 5hr Non-Ischemic3	0 hr Reperfused 3	0.5 hr Reperfused 1	0.5 hr Reperfused 2	0.5 hr Reperfused 3	2 hr Non-Ischemic 1	2 hr Non-Ischemic 2	2 hr Non-Ischemic3	2 hr Reperfused 1	2 hr Reperfused 2	2 hr Reperfused 3	6 hr Non-Ischemic 1	6 hr Non-Ischemic 2	6 hr Non-Ischemic 3	6 hr Reperfused 1	6 hr Reperfused 2	6 hr Reperfused 3	q-value
TC0100001161.rn.1	Zfp36	2102.11	1816.93	1881.9	1045.45	967.71	2568.14	2196.16	2007.08	1119.42	13993.7	13394.1	8641.49	742.522	1351.47	1189.02	939.317	1076.36	1409.02	559.678	382.696	460.068	463.63	431.328	892.808	0.000654897
TC0100001798.rn.1	Akap13	506.126	584.309	437.143	441.25	412.611	473.449	769.914	591.445	460.039	414.768	631.28	500.636	390.248	377.943	427.843	964.408	1250.04	1421.31	268.521	321.15	417.628	264.582	324.318	444.815	0.0127012
TC0100004917.rn.1	Fosb	35.5992	95.1457	59.0745	31.7815	44.2981	37.2168	33.1606	35.2086	52.3732	1150.25	1667.56	1131.07	31.1392	32.0755	27.197	39.5711	56.3583	65.7255	28.0936	29.9804	27.3413	28.6849	30.2708	32.9115	2.48271e-08
TC0100007387.rn.1	Anxa1	50.5141	79.1186	53.5188	50.8051	56.3096	52.449	39.3181	42.9527	65.9992	236.11	160.212	150.88	129.219	65.2117	56.0815	234.446	239.214	272.314	84.6087	68.7288	60.257	77.4415	54.4122	144.733	0.00420141
TC0100008164.rn.1	Dusp6	22.0059	24.2497	20.1299	19.9284	18.555	37.1832	42.405	36.1138	17.0011	21.652	22.0943	19.2675	39.0707	46.4488	35.7768	23.7992	22.0004	22.4363	18.9817	18.9748	21.6268	19.3736	16.3859	17.8587	0.000255805
TC0200000364.rn.1	Plk2	2399.17	2855.41	2663.65	4928.4	3592.62	2568.93	2684.05	2165.01	2750.16	8909.7	7601.18	6584.49	872.682	1125.43	1032.86	987.29	1502.52	1421.1	1302.05	1641.13	1993.43	1390.39	1827.32	2851.67	0.0174903
TC0200001192.rn.1	Tm4sf4	3824.44	6319.31	3286.59	3882.88	5240.49	3622.25	4875.81	3412.36	4270.85	6340.06	7804.17	8315.37	3562.7	3827.33	3257.61	12528.9	8080.51	11201.8	9544.55	6540.14	7516.36	12353.9	8576.44	8521.92	0.00712489
TC0200004547.rn.1	Palmd	9072.17	8582.97	10913.5	8534.16	9123.01	6698.32	9011.52	8017.61	11579.3	6755.15	11474.4	6286.17	1722.83	1813.77	1431.02	4151.27	5203.26	4419.77	1962.97	1970.22	1882.06	1994.31	2318.24	3623.17	0.0255136
TC0300001675.rn.1	Bcl2l11	198.526	158.388	116.179	138.707	115.087	370.715	233.006	397.534	97.6148	116.577	165.306	118.269	98.3678	99.4649	108.182	305.212	320.711	307.544	64.8493	75.3269	64.6627	55.0971	63.5882	103.098	0.00207091
TC0300002046.rn.1	Id1	40.7347	35.9569	34.7689	35.0227	34.1679	33.6079	41.7458	35.2511	37.1085	81.4352	88.3773	63.1888	52.6547	54.7149	49.7651	48.0441	36.6091	50.1493	44.8363	38.4917	38.4433	37.3832	36.2377	56.3049	0.0360578
TC0300003100.rn.1	Rnd3	1189.43	1261.85	1519.92	1659.18	2563.46	1708.01	886.285	909.708	1871.97	3219.86	2892.28	4515.27	787.951	901.206	1226.44	1561.86	1400.9	1777.98	1265.9	1578.19	1515.99	1462.45	1438.01	1805.84	0.00712489
TC0300003792.rn.1	Depdc7	805.313	1291.11	1596.32	1082.58	1388.84	1038.13	1958.8	1372.29	1600.84	1202.25	2213.88	1791.87	379.67	381.804	513.987	1710.26	1194.45	2086.55	1031.52	1300.68	1528.9	1212.48	1309.36	1007.24	0.0266032
TC0400001580.rn.1	Vhl	86.3445	88.2715	85.9309	93.3327	101.189	95.9302	74.4756	80.5275	112.964	101.638	97.6911	78.3896	170.92	217.541	155.165	424.379	318.136	571.819	123.137	96.494	76.2717	130.623	138.387	197.081	0.0280107
TC0500002784.rn.1	Klf4	55.6416	65.8646	48.1955	33.2437	34.0349	97.9318	63.2794	43.5174	38.2721	357.321	319.201	321.592	65.8922	38.7792	43.7946	38.6377	42.6354	48.4399	41.5337	37.1048	37.8657	29.4894	36.3207	75.241	0.00339645
TC0600001192.rn.1	Fos	256.687	1467.76	561.673	59.7317	267.216	755.27	419.826	465.004	442.719	79609.6	54525.7	41882.9	46.6626	35.1475	27.1642	40.6177	55.2458	71.8006	29.6334	23.6711	28.1138	23.7232	27.9865	72.4097	0.000167954
TC0900000665.rn.1	Coq10b	9442.91	3311.54	1313.91	603.203	362.248	21052.5	5886.59	12323.6	392.411	2407.58	571.355	1617.95	15005.2	28775.2	11327.2	1784.11	7745.88	4336.21	876.454	906.561	672.459	759.445	684.934	576.081	0.0132174
TC0900000668.rn.1	Mob4	1690.52	1290.31	1019.38	761.713	945.799	2152.69	1211.11	1397.65	722.437	1090.02	788.921	805.169	1909.31	2299.32	1543.03	939.247	941.548	851.836	1188.73	1216.48	1082.68	1072.98	1254.56	1085.06	0.0171144
TC0900002026.rn.1	Clk1	1978.24	1022.35	1835.93	2637.83	2283	1057.03	1384.55	1895.26	2734.83	3704.93	5017.35	6355.58	1998.65	2694.54	1529.1	1577.92	1908.28	1385.29	2093.15	1920.74	2165.43	1935.74	1795.11	1796.79	0.00862518
TC1100001169.rn.1	Atp1b1	508.406	519.891	480.878	226.955	176.154	617.805	676.099	717.428	314.578	375.752	239.478	457.28	197.525	175.446	135.125	169.278	145.676	118.138	80.0293	100.32	99.9521	74.1538	99.2203	79.0474	0.0383733
TC1300002212.rn.1	Atf3	121.522	160.289	66.1398	69.1901	62.6827	161.852	149.407	139.042	89.0911	2671.82	2555.25	2596.01	46.1055	40.3894	33.6856	42.9451	70.8064	139.959	53.6471	38.3213	38.2229	37.7994	39.0055	127.802	0.000336515
TC1400000559.rn.1	Rell1	564.677	390.086	336.125	229.618	208.174	1259.21	1251.23	2164.44	259.209	357.042	342.859	537.797	1317.36	1376.32	754.683	1109.49	1046.01	1095.26	200.678	219.439	174.993	173.696	263.898	298.287	0.00712489
TC1400002180.rn.1	Urgcp	140.693	135.474	134.916	138.383	146.096	121.725	119.574	125.043	128.844	115.851	117.865	112.489	148.4	128.093	135.163	208.074	224.146	238.341	101.797	112.991	103.54	108.031	114.491	110.832	0.00420141
TC1600000292.rn.1	Gdf15	127.986	75.4901	78.7403	42.7492	51.9554	221.044	233.85	597.967	59.6541	3140.64	4437.27	2953.59	36.8595	45.6512	33.9892	34.2532	44.8899	63.4089	39.8972	42.6623	38.0114	32.8522	46.6319	72.7303	0.000293778
TC1600001396.rn.1	Ell	276.722	194.354	304.5	244.217	225.923	347.842	246.4	272.307	330.147	166.61	191.029	228.131	216.2	223	220.015	550.133	482.882	553.476	171.831	145.026	190.878	172.488	157.196	233.762	0.0171144
TC1800001874.rn.1	Apbb3	350.546	202.805	214.4	169.599	182.982	580.002	368.852	356.837	140.523	137.551	170.908	143.688	340.57	814.809	274.397	203.183	236.006	170.639	141.331	127.676	143.292	130.448	119.664	114.031	0.0410277
TC1900001202.rn.1	Ier2	377.088	390.461	517.726	334.714	261.439	573.399	421.75	370.784	466.771	16604.6	12262.4	8782.69	272.053	409.65	358.155	233.477	534.297	485.285	248.789	129.667	94.4644	138.523	106.725	274.163	6.02822e-05
TC1900001216.rn.1	Junb	208.627	162.71	165.719	132.582	79.7728	594.252	341.979	204.634	131.446	2891.96	2367.55	1473.01	353.032	266.821	231.529	347.5	240.641	177.619	327.963	164.867	245.251	239.962	131.062	191.911	0.0121413
TC2000000466.rn.1	Gucd1	2963.75	2952.35	4647.62	3420.51	3511.81	3661.15	3711.59	5092.77	4631.43	3146.28	5321.13	4609.92	1737.6	1632.11	1712.59	5155.01	5932.6	8120.48	1210.29	1411.52	1094.62	1228.06	1404.28	1122.51	0.00269521
TC2000001451.rn.1	Egr2	39.053	45.8438	31.2191	21.5406	26.3831	34.4752	56.3064	38.32	26.3894	409.06	372.082	1128.24	28.8448	26.1855	27.0682	35.9196	30.208	123.954	34.0366	24.5601	27.7371	23.4585	29.9545	143.444	0.0206946
