# Supplementary material for: Transcriptional changes during hepatic ischemia-reperfusion in the rat
Source: PLoS One. 2019 Dec 31;14(12):e0227038. doi: 10.1371/journal.pone.0227038 (PMC6938360; doi:10.1371/journal.pone.0227038)
Supplement: S5 Table — We performed pairwise comparisons of reperfused or non-ischemic lobes compared to pooled shams. Protein homogenates from reperfused and non-ischemic lobes at 2 hr of reperfusion as well as pooled shams were used for Kinexus KAM 900P antibody arrays. Raw data values are displayed in colored cells that is based on a color gradient; 0 is deep blue, the median value is white, and 100,000 is red. Statistically significant results from the one-way ANOVA results are tabulated with fold changes, p-values, and q-values. (XLSX) [file pone.0227038.s010.xlsx]

## Sheet: ANOVA Results
Protein and Phosphosite	Full Target Protein Name	Fold Change (with direction)	log2 (FC)	P.Value	Q Value	neg log 10 p-value
KIT- Y936	Mast/stem cell growth factor receptor kit	5.05237	2.33696	1.83465e-09	5.61402e-07	8.73645
Cofilin 1- S3	Cofilin 1 (CFL1)	2.22618	1.15457	5.80561e-07	5.92173e-05	6.23615
RSK1/2 - S221/S227	Ribosomal S6 protein-serine kinase 1/2 (RPS6KA1/A3, p90RSK)	-4.09531	-2.03397	4.1614e-07	5.92173e-05	6.38076
p70 S6K - T252	Ribosomal protein S6 kinase beta-1 (RPS6KB1, p70S6Ka)	8.3019	3.05344	4.96716e-06	0.000377972	5.30389
Paxillin 1 - Y31	Paxillin 1 (PXN)	5.5815	2.48065	6.8254e-06	0.000377972	5.16587
PKCb2- T642	Protein-serine kinase C beta 2 (PRKCB2)	4.24729	2.08654	7.41121e-06	0.000377972	5.13011
Rb- T356	Retinoblastoma-associated protein 1	19.4643	4.28276	0.000128918	0.00519222	3.88969
Raf1 (c-Raf)- S259	Raf1 proto-oncogene-encoded protein-serine kinase (RafC)	5.99753	2.58437	0.000135744	0.00519222	3.86728
PTP1D - S580	Protein-tyrosine phosphatase 1D (SHP2, SHPTP2, Syp, PTP2C, PTPN11)	3.35391	1.74585	0.00093158	0.0259149	3.03078
PKCl/I - T564	Protein-serine kinase C lambda/iota (PRKCI)	3.27334	1.71076	0.00104992	0.0267729	2.97884
PKR1 - T446	Double stranded RNA dependent protein-serine kinase (PRKR; EIF2AK2)	3.94683	1.98069	0.00148024	0.0344854	2.82967
CDK2- T160	Cyclin-dependent protein-serine kinase 2	-3.11871	-1.64095	0.00185418	0.0354612	2.73185
CDK1/2 - T161	Cyclin-dependent protein-serine kinase 1/2 (CDC2)	5.57487	2.47894	0.00225905	0.040663	2.64607
Paxillin 1 - Y118	Paxillin 1 (PXN)	5.38022	2.42766	0.00267616	0.0454948	2.57249
MYOD- S200	Myoblast determination protein 1	3.19512	1.67587	0.0030322	0.0488344	2.51824
GFAP- S8	Glial fibrillary acidic protein	2.14004	1.09764	0.00348462	0.0528145	2.45784
FAK (PTK2)- Y577	Focal adhesion protein-tyrosine kinase	4.87257	2.28468	0.00499671	0.0694997	2.30132
p70 S6K - T444+S447	Ribosomal protein S6 kinase beta-1 (RPS6KB1, p70S6Ka)	4.14477	2.05129	0.00529439	0.0704384	2.27618
CBL- Y700	Signal transduction protein CBL	3.94025	1.97829	0.00637516	0.0784527	2.19551
NMDAR2B - Y1474	N-methyl-D-aspartate (NMDA) glutamate receptor 2B subunit (GRIN2B)	3.59912	1.84765	0.00787297	0.0860404	2.10386
RelB- S573	Transcription factor RelB	4.57235	2.19294	0.0131621	0.134253	1.88068
MDM2- S166	Double minute 2	-2.42017	-1.27511	0.0136028	0.134273	1.86637
MEK3/6 - S218/S207	MAPK/ERK protein-serine kinase 3 beta isoform (MKK3 beta, MAP2K3)	3.9384	1.97761	0.0183579	0.169682	1.73618
STAT1- Y701	Signal transducer and activator of transcription 1 beta	3.71523	1.89345	0.0264944	0.169682	1.57685
FOS- T232	Fos-c FBJ murine osteosarcoma oncoprotein-related transcription factor	3.46761	1.79394	0.0269753	0.169682	1.56903
p70 S6K - S447	Ribosomal protein S6 kinase beta-1 (RPS6KB1, p70S6Ka)	3.36638	1.7512	0.0202501	0.169682	1.69357
p53 - S37	Tumor suppressor protein p53 (antigenNY-CO-13) (TP53)	3.09234	1.6287	0.0235874	0.169682	1.62732
GSK3a- T19+S21	Glycogen synthase-serine kinase 3 alpha	-1.84072	-0.880273	0.0233346	0.169682	1.632
ERK4 (MAPK4)- S186	Extracellular regulated protein-serine kinase 4	-1.9371	-0.9539	0.0230765	0.169682	1.63683
ANKRD3 - S438	Ankyrin repeat domain protein-serine kinase 3 (RIPK4, DIK)	-2.38093	-1.25152	0.0229346	0.169682	1.63951
p38d MAPK - Y182	Mitogen-activated protein-serine kinase p38 delta (MAPK13)	-2.11012	-1.07733	0.0289114	0.174087	1.53893
WNK1 - T60	Serine/threonine-protein kinase WNK1 (PRKWNK1)	-2.32426	-1.21677	0.0306188	0.174087	1.51401
JUN- Y170	Jun proto-oncogene-encoded AP1 transcription factor (c-Jun)	3.19146	1.67422	0.0369677	0.1934	1.43218
JAK1- Y1034	Janus protein-tyrosine kinase 1	3.00982	1.58968	0.0428368	0.1934	1.36818
EGFR - Y1110	Epidermal growth factor receptor-tyrosine kinase (ErbB1)	2.9518	1.5616	0.043772	0.1934	1.3588
MSK1 - S376	Mitogen & stress-activated protein-serine kinase 1 (RPS6KA5)	2.7956	1.48316	0.0422407	0.1934	1.37427
EGFR - Y1172	Epidermal growth factor receptor-tyrosine kinase (ErbB1)	2.48218	1.31161	0.0365083	0.1934	1.43761
ERK3 (MAPK6)- S189	Extracellular regulated protein-serine kinase 3	-1.7939	-0.843101	0.0448739	0.1934	1.34801
ERK2 (MAPK1)- T185+Y187	Extracellular regulated protein-serine kinase 2 (p42 MAP kinase)	-1.91199	-0.935078	0.0416125	0.1934	1.38078
GSK3a- S278+Y279	Glycogen synthase-serine kinase 3 alpha	-1.931	-0.949346	0.0375896	0.1934	1.42493
EphA3- Y779	Ephrin type-A receptor 3 protein-tyrosine kinase	-2.01302	-1.00936	0.0430711	0.1934	1.36581
PYK2 - Y402	Protein-tyrosine kinase 2 (PTK2B)	-2.04028	-1.02876	0.0447663	0.1934	1.34905
MET- Y1234+Y1235+S1236	Hepatocyte growth factor (HGF) receptor-tyrosine kinase	-2.05097	-1.03631	0.0363061	0.1934	1.44002
ANXA1- Y207	Annexin A1	-2.07651	-1.05416	0.0420696	0.1934	1.37603

## Sheet: Raw Data
Serial No.	Antibody Codes	Target Protein Name	Phospho Site (Human)	Full Target Protein Name	Globally Normalized - Non-Isch #1	Globally Normalized - Non-Isch #2	Globally Normalized - Non-Isch #3	Globally Normalized - Average of Non-Isch	S.Dev. of Non-Isch	%S.Dev. of Non-Isch		Globally Normalized - Reperfused #1	Globally Normalized - Reperfused #2	Globally Normalized - Reperfused #3	Globally Normalized - Average of Reperfused	S.Dev. Of Reperfused	%S.Dev. of Reperfused		Average Globally Normalized Signal Values	Median Globally Normalized Signal Values	Minimum Globally Normalized Signal Values	Maximum Globally Normalized Signal Values	S.Dev. Globally Normalized Signal Values	Range Max/Min		Block	Row	Column	Refseq ID	Refseq Link	Uniprot ID	Uniprot Link	PhosphoNET Link	KinaseNET Link	AbType	Kinexus Ab	Protein Kinase	Kinase or Phosphatase Type	Protein Phosphatase	Adapter	Trans- cription Factor	Stress Protein
1	NN166	4E-BP1	Pan-specific	Eukaryotic translation initiation factor 4E binding protein 1 (PHAS1)	485.11	388.617	364.14	412.622	52.2215	12.656		94.4668	92.7581	340.813	176.013	116.534	66.2075		621.502	592.817	355.525	1105.41	178.002	3.10923		1	1,6	4	NP_004086	http://www.ncbi.nlm.nih.gov/protein/NP_004086	Q13541	http://www.uniprot.org/uniprot/Q13541	http://www.phosphonet.ca/default.aspx?search=Q13541		RpAb
2	PN001	4E-BP1	S65	Eukaryotic translation initiation factor 4E binding protein 1 (PHAS1)	459.733	537.196	428.684	475.205	45.6307	9.60232		674.808	608.004	488.626	590.479	77.012	13.0423		1564.63	1592.89	469.548	2327.73	440.727	4.9574		1	1,6	6	NP_004086	http://www.ncbi.nlm.nih.gov/protein/NP_004086	Q13541	http://www.uniprot.org/uniprot/Q13541	http://www.phosphonet.ca/default.aspx?search=Q13541		RpAb
3	PN114	4E-BP1	T45	Eukaryotic translation initiation factor 4E binding protein 1 (PHAS1)	10237.2	9740.07	11213	10396.8	611.829	5.8848		13376	14179.4	9306.57	12287.3	2133.08	17.36		2445.01	2351.78	1561.12	3531.99	492.578	2.26247		1	1,6	5	NP_004086	http://www.ncbi.nlm.nih.gov/protein/NP_004086	Q13541	http://www.uniprot.org/uniprot/Q13541	http://www.phosphonet.ca/default.aspx?search=Q13541		RpAb
4	PK501	A6	Y309	Twinfilin-1	2390.86	3190.71	3313.66	2965.07	409.123	13.7981		1950.47	1868.97	2656.97	2158.8	353.825	16.3898		1759.04	1738.29	1023.79	3236.6	479.514	3.1614		1	1,6	7	NP_001229326.1	http://www.ncbi.nlm.nih.gov/protein/NP_001229326.1	Q12792	http://www.uniprot.org/uniprot/Q12792	http://www.phosphonet.ca/default.aspx?search=Q12792	http://www.kinasenet.ca/showProtein?query=Q12792	RpAb	TRUE	•	PSTK
5	PK502	A6r	Y309	Twinfilin-2	325.567	389.924	388.001	367.83	29.8953	8.12747		233.359	215.426	340.054	262.946	55.0129	20.9217		1387.73	1397.27	747.172	2189.03	349.947	2.92975		1	1,6	8	NP_009215.1	http://www.ncbi.nlm.nih.gov/protein/NP_009215.1	Q6IBS0	http://www.uniprot.org/uniprot/Q6IBS0	http://www.phosphonet.ca/default.aspx?search=Q6IBS0	http://www.kinasenet.ca/showProtein?query=Q6IBS0	RpAb	TRUE	•	PSTK
6	PK503	AAK1	S637	AP2-associated protein kinase 1	1940.18	2678.11	2027.36	2215.22	329.245	14.8629		981.44	1279.8	1925.99	1395.74	394.229	28.2451		2931.2	2864.14	1363.24	4340.07	745.571	3.18363		1	1,6	9	NP_055726.3	http://www.ncbi.nlm.nih.gov/protein/NP_055726.3	Q2M2I8	http://www.uniprot.org/uniprot/Q2M2I8	http://www.phosphonet.ca/default.aspx?search=Q2M2I8	http://www.kinasenet.ca/showProtein?query=Q2M2I8	RpAb	TRUE	•	PSTK
7	NK001	ABL1	Pan-specific	Abelson proto-oncogene-encoded protein-tyrosine kinase	676.036	564.3	844.175	694.837	115.029	16.5548		1892.86	1049.68	503.13	1148.56	571.646	49.7709		1295.62	1267.87	349.759	2993.12	643.316	8.55767		1	1,6	10	NP_005148	http://www.ncbi.nlm.nih.gov/protein/NP_005148	P00519	http://www.uniprot.org/uniprot/P00519	http://www.phosphonet.ca/default.aspx?search=P00519	http://www.kinasenet.ca/showProtein?query=P00519	MmAb		•	PYK
8	PK504	ABL1	Y139	Abelson proto-oncogene-encoded protein-tyrosine kinase	303.441	374.898	362.037	346.792	31.1003	8.96801		228.153	179.167	303.082	236.8	50.9561	21.5186		991.044	948.294	535.249	1672.94	304.297	3.12553		1	2,7	1	NP_005148	http://www.ncbi.nlm.nih.gov/protein/NP_005148	P00519	http://www.uniprot.org/uniprot/P00519	http://www.phosphonet.ca/default.aspx?search=P00519	http://www.kinasenet.ca/showProtein?query=P00519	RpAb	TRUE	•	PYK
9	PK505	ABL1	Y226	Abelson proto-oncogene-encoded protein-tyrosine kinase	398.833	449.588	500.338	449.586	41.4389	9.21712		258.359	225.215	307.273	263.616	33.7055	12.7858		892.72	849.139	494.017	1628.3	265.51	3.29603		1	2,7	2	NP_005148	http://www.ncbi.nlm.nih.gov/protein/NP_005148	P00519	http://www.uniprot.org/uniprot/P00519	http://www.phosphonet.ca/default.aspx?search=P00519	http://www.kinasenet.ca/showProtein?query=P00519	RpAb	TRUE	•	PYK
10	PK506	ABL1	Y257	Abelson proto-oncogene-encoded protein-tyrosine kinase	1422.75	1455	1710.98	1529.57	128.945	8.43014		481.624	483.992	1534.63	833.415	495.834	59.4942		2117.65	2164.09	944.283	2979.64	487.28	3.15545		1	2,7	3	NP_005148	http://www.ncbi.nlm.nih.gov/protein/NP_005148	P00519	http://www.uniprot.org/uniprot/P00519	http://www.phosphonet.ca/default.aspx?search=P00519	http://www.kinasenet.ca/showProtein?query=P00519	RpAb	TRUE	•	PYK
11	PK507	ABL1	Y264	Abelson proto-oncogene-encoded protein-tyrosine kinase	1533.43	1994.09	2234.68	1920.73	290.947	15.1477		773.483	1234.58	1777.07	1261.71	410.162	32.5085		2035.31	2108.35	1139.99	2972.44	505.951	2.60743		1	2,7	4	NP_005148	http://www.ncbi.nlm.nih.gov/protein/NP_005148	P00519	http://www.uniprot.org/uniprot/P00519	http://www.phosphonet.ca/default.aspx?search=P00519	http://www.kinasenet.ca/showProtein?query=P00519	RpAb	TRUE	•	PYK
12	PK001	ABL1	Y412	Abelson proto-oncogene-encoded protein-tyrosine kinase	6545.05	6995.72	6278.14	6606.3	296.137	4.48264		4791.09	5347.29	6332.25	5490.21	637.239	11.6068		5051.14	4969.35	2808.53	8995.63	1324.61	3.20297		1	2,7	5	NP_005148	http://www.ncbi.nlm.nih.gov/protein/NP_005148	P00519	http://www.uniprot.org/uniprot/P00519	http://www.phosphonet.ca/default.aspx?search=P00519	http://www.kinasenet.ca/showProtein?query=P00519	RpAb		•	PYK
13	PK508	ABL1	Y469	Abelson proto-oncogene-encoded protein-tyrosine kinase	1468.58	2669.22	1923.99	2020.59	494.897	24.4926		1593.76	1867.28	1640.79	1700.61	119.408	7.0215		3499.84	3551.56	1709.1	5164.2	776.038	3.0216		1	2,7	6	NP_005148	http://www.ncbi.nlm.nih.gov/protein/NP_005148	P00519	http://www.uniprot.org/uniprot/P00519	http://www.phosphonet.ca/default.aspx?search=P00519	http://www.kinasenet.ca/showProtein?query=P00519	RpAb	TRUE	•	PYK
14	NK001-2	ABL1	Pan-specific	Abelson proto-oncogene-encoded protein-tyrosine kinase	1325.23	2067.07	1524.93	1639.08	313.425	19.122		805.88	761.394	1716.17	1094.48	439.973	40.1993		3360.11	3360.91	1633.14	5174.48	861.112	3.16842		1	1,6	11	NP_005148	http://www.ncbi.nlm.nih.gov/protein/NP_005148	P00519	http://www.uniprot.org/uniprot/P00519	http://www.phosphonet.ca/default.aspx?search=P00519	http://www.kinasenet.ca/showProtein?query=P00519	RpAb	TRUE	•	PYK
15	PK509	ABL2 (Arg)	Y439	Tyrosine-protein kinase ABL2	107.897	225.033	128.012	153.647	51.1407	33.2844		206.432	162.3	122.049	163.594	34.4614	21.0652		628.534	574.687	282.588	1579.29	258.99	5.58866		1	2,7	7	NP_009298.1	http://www.ncbi.nlm.nih.gov/protein/NP_009298.1	P42684	http://www.uniprot.org/uniprot/P42684	http://www.phosphonet.ca/default.aspx?search=P42684	http://www.kinasenet.ca/showProtein?query=P42684	RpAb	TRUE	•	PYK
16	PK510	ABL2 (Arg)	Y439+T440	Tyrosine-protein kinase ABL2	15.3071	23.2484	15.4592	18.0049	3.7082	20.5955		60.8287	51.7813	18.0955	43.5685	18.3869	42.2023		1810.47	1932.38	884.297	2764.38	446.755	3.12608		1	2,7	8	NP_009298.1	http://www.ncbi.nlm.nih.gov/protein/NP_009298.1	P42684	http://www.uniprot.org/uniprot/P42684	http://www.phosphonet.ca/default.aspx?search=P42684	http://www.kinasenet.ca/showProtein?query=P42684	RpAb	TRUE	•	PYK
17	PN002	AcCoA carboxylase	S80	Acetyl coenzyme A carboxylase (ACACA, ACC1)	10170.8	10814.2	11838.2	10941.1	686.586	6.2753		2969.07	4156.67	9800.72	5642.15	2980.25	52.8212		9447.73	9435.39	3828.15	14943.6	2256.39	3.90362		1	2,7	9	NP_000655	http://www.ncbi.nlm.nih.gov/protein/NP_000655	Q13085	http://www.uniprot.org/uniprot/Q13085	http://www.phosphonet.ca/default.aspx?search=Q13085		RpAb
18	NK002	ACK1	Pan-specific	Activated CDC42 kinase 1 (TNK2)	4498.37	4816.43	5023.78	4779.53	216.077	4.52089		3995.26	2790.53	4399.11	3728.3	683.291	18.3272		3367.01	3102.08	1992.24	7193.22	1143.15	3.61062		1	2,7	10	NP_005772	http://www.ncbi.nlm.nih.gov/protein/NP_005772	Q07912	http://www.uniprot.org/uniprot/Q07912	http://www.phosphonet.ca/default.aspx?search=Q07912	http://www.kinasenet.ca/showProtein?query=Q07912	RpAb		•	PYK
19	PK511	ACK1	Y284	Activated CDC42 kinase 1 (TNK2)	4810.25	6858.24	6214.59	5961.03	855.1	14.3448		3641.46	4040.53	8087.65	5256.55	2008.51	38.2097		4912.3	4839.72	2378.36	7582.5	1427.97	3.18813		1	2,7	11	NP_005772	http://www.ncbi.nlm.nih.gov/protein/NP_005772	Q07912	http://www.uniprot.org/uniprot/Q07912	http://www.phosphonet.ca/default.aspx?search=Q07912	http://www.kinasenet.ca/showProtein?query=Q07912	RpAb	TRUE	•	PYK
20	PK512	ACK1	Y518	Activated CDC42 kinase 1 (TNK2)	2576.83	2667.84	4274.66	3173.11	779.801	24.5753		1431.77	2594.48	3271.88	2432.71	759.882	31.236		2537.3	2544.57	1321.61	4379.2	602.673	3.31354		1	3,8	1	NP_005772	http://www.ncbi.nlm.nih.gov/protein/NP_005772	Q07912	http://www.uniprot.org/uniprot/Q07912	http://www.phosphonet.ca/default.aspx?search=Q07912	http://www.kinasenet.ca/showProtein?query=Q07912	RpAb	TRUE	•	PYK
21	PK513	ACK1	Y859+Y860	Activated CDC42 kinase 1 (TNK2)	28.2432	22.8762	15.8198	22.3131	5.08746	22.8004		53.6602	92.7732	14.774	53.7358	31.8431	59.2586		1771.85	1740.71	883.771	2747.47	417.802	3.1088		1	3,8	2	NP_005772	http://www.ncbi.nlm.nih.gov/protein/NP_005772	Q07912	http://www.uniprot.org/uniprot/Q07912	http://www.phosphonet.ca/default.aspx?search=Q07912	http://www.kinasenet.ca/showProtein?query=Q07912	RpAb	TRUE	•	PYK
22	CN001	ACTA1	Pan-specific	ACTA1 (Alpha-actin)	203.926	295.787	291.622	263.778	42.3564	16.0576		261.021	597.462	251.277	369.92	160.946	43.5083		2008.28	1581.12	833.874	6184.44	1280.74	7.41652		1	3,8	5							GpAb
23	PN500	ACTB	Y294	Actin, cytoplasmic 1 (Beta-actin)	1787.53	2555	2509.5	2284.01	351.555	15.392		624.51	820.131	2474.92	1306.52	830.035	63.5302		1849.14	1819.64	1016.14	2791.56	425.664	2.74721		1	3,8	4	NP_001092.1	http://www.ncbi.nlm.nih.gov/protein/NP_001092.1	P60709	http://www.uniprot.org/uniprot/P60709	http://www.phosphonet.ca/default.aspx?search=P60709		RpAb	TRUE
24	PN501	ACTB	Y53	Actin, cytoplasmic 1 (Beta-actin)	608.733	846.587	1055.01	836.775	182.322	21.7887		426.917	477.646	594.976	499.846	70.3825	14.0808		1009.01	980.371	596.269	2101.79	295.525	3.5249		1	3,8	3	NP_001092.1	http://www.ncbi.nlm.nih.gov/protein/NP_001092.1	P60709	http://www.uniprot.org/uniprot/P60709	http://www.phosphonet.ca/default.aspx?search=P60709		RpAb	TRUE
25	PN502	ACTN1	Y246	Alpha-actinin-1	781.215	1187.29	847.02	938.507	177.953	18.9613		317.136	438.995	927.414	561.181	263.701	46.9902		1713.28	1792.42	551.881	2437.58	428.56	4.41685		1	3,8	6	NP_1093.1	http://www.ncbi.nlm.nih.gov/protein/NP_1093.1	P12814	http://www.uniprot.org/uniprot/P12814	http://www.phosphonet.ca/default.aspx?search=P12814		RpAb	TRUE
26	PN003-PN004	Adducin a/g	S726	Adducin alpha, gamma (ADD 1/3)	409.147	598.522	467.4	491.689	79.1969	16.1071		725.827	693.023	555.727	658.192	73.6813	11.1945		3389.67	3501.19	944.4	4557.61	776.408	4.82594		1	3,8	7	NP_058432.1	http://www.ncbi.nlm.nih.gov/protein/NP_058432.1	Q9UEY8	http://www.uniprot.org/uniprot/Q9UEY8	http://www.phosphonet.ca/default.aspx?search=Q9UEY8		RpAb
27	PK515	AKT1 (PKBa)	T308	RAC-alpha serine/threonine-protein kinase	919.546	1360.5	995.273	1091.77	192.518	17.6335		601.243	554.682	1196.47	784.133	292.188	37.2626		1657.55	1656.49	872.87	2643.75	407.337	3.0288		1	3,8	10	NP_001014431.1	http://www.ncbi.nlm.nih.gov/protein/NP_001014431.1	P31749	http://www.uniprot.org/uniprot/P31749	http://www.phosphonet.ca/default.aspx?search=P31749	http://www.kinasenet.ca/showProtein?query=P31749	RpAb	TRUE	•	PSTK
28	PK516	AKT1 (PKBa)	Y315	RAC-alpha serine/threonine-protein kinase	99.5096	188.471	145.671	144.551	36.327	25.131		168.114	130.515	156.483	151.704	15.7175	10.3606		565.31	495.988	296.184	1075.66	181.838	3.63172		1	3,8	11	NP_001014431.1	http://www.ncbi.nlm.nih.gov/protein/NP_001014431.1	P31749	http://www.uniprot.org/uniprot/P31749	http://www.phosphonet.ca/default.aspx?search=P31749	http://www.kinasenet.ca/showProtein?query=P31749	RpAb	TRUE	•	PSTK
29	PK517	AKT1 (PKBa)	Y326	RAC-alpha serine/threonine-protein kinase	137.383	193	186.493	172.292	24.8269	14.4098		130.802	156.83	145.055	144.229	10.642	7.37856		834.793	753.105	402.475	1396.97	288.996	3.47096		1	4,9	1	NP_001014431.1	http://www.ncbi.nlm.nih.gov/protein/NP_001014431.1	P31749	http://www.uniprot.org/uniprot/P31749	http://www.phosphonet.ca/default.aspx?search=P31749	http://www.kinasenet.ca/showProtein?query=P31749	RpAb	TRUE	•	PSTK
30	NK129	AKT1 (PKBa)	Pan-specific	RAC-alpha serine/threonine-protein kinase	11192.8	10455.7	12084.7	11244.4	666.048	5.9234		6790.75	2779.38	10624.6	6731.58	3203.08	47.5829		8489.85	8490.91	3987.17	12889.7	2472.36	3.2328		1	3,8	8	NP_001014431.1	http://www.ncbi.nlm.nih.gov/protein/NP_001014431.1	P31749	http://www.uniprot.org/uniprot/P31749	http://www.phosphonet.ca/default.aspx?search=P31749	http://www.kinasenet.ca/showProtein?query=P31749	MmAb		•	PSTK
31	NK130-7	AKT2 (PKBb)	Pan-specific	RAC-beta serine/threonine-protein kinase	1018.28	1464.51	1250.23	1244.34	182.222	14.6441		1864.59	1140.97	834.533	1280.03	431.861	33.7383		1436.73	1341.01	726.509	3843.76	603.297	5.29073		1	4,9	5	NP_001617.1	http://www.ncbi.nlm.nih.gov/protein/NP_001617.1	P31751	http://www.uniprot.org/uniprot/P31751	http://www.phosphonet.ca/default.aspx?search=P31751	http://www.kinasenet.ca/showProtein?query=P31751	GpAb		•	PSTK
32	NK129-3	AKT1 (PKBa)	Pan-specific	RAC-alpha serine/threonine-protein kinase	21.697	9.92084	12.112	14.5766	5.11374	35.0818		138.587	48.3137	12.7836	66.5616	52.9553	79.5583		3868.96	3887.38	1747.42	6590.87	1004.29	3.77178		1	3,8	9	NP_001014431.1	http://www.ncbi.nlm.nih.gov/protein/NP_001014431.1	P31749	http://www.uniprot.org/uniprot/P31749	http://www.phosphonet.ca/default.aspx?search=P31749	http://www.kinasenet.ca/showProtein?query=P31749	RpAb	TRUE	•	PSTK
33	NK130-8	AKT2 (PKBb)	Pan-specific	RAC-beta serine/threonine-protein kinase	2322.65	3188.93	3361.75	2957.78	454.612	15.3701		985.759	1477	2637.46	1700.08	692.509	40.734		2735.21	2749.18	1465.72	4288.14	610.768	2.92562		1	4,9	3	NP_001617.1	http://www.ncbi.nlm.nih.gov/protein/NP_001617.1	P31751	http://www.uniprot.org/uniprot/P31751	http://www.phosphonet.ca/default.aspx?search=P31751	http://www.kinasenet.ca/showProtein?query=P31751	RpAb	TRUE	•	PSTK
34	NK130-9	AKT2 (PKBb)	Pan-specific	RAC-beta serine/threonine-protein kinase	11.7413	17.8276	4.24264	11.2705	5.55602	49.2969		133.838	46.6071	19.2795	66.575	48.8533	73.3809		2431.06	2286.82	1229.45	3880.38	648.038	3.1562		1	4,9	4	NP_001617.1	http://www.ncbi.nlm.nih.gov/protein/NP_001617.1	P31751	http://www.uniprot.org/uniprot/P31751	http://www.phosphonet.ca/default.aspx?search=P31751	http://www.kinasenet.ca/showProtein?query=P31751	RpAb	TRUE	•	PSTK
35	NK131-3	AKT3 (PKBg)	Pan-specific	RAC-gamma serine/threonine-protein kinase	9746.58	13417.3	13932.8	12365.6	1863.83	15.0727		5244.95	7246.1	13346.5	8612.51	3445.67	40.0077		7685.3	7676.06	4750.96	10975.8	1634.09	2.31023		1	4,9	6	NP_005456.1	http://www.ncbi.nlm.nih.gov/protein/NP_005456.1	Q9Y243	http://www.uniprot.org/uniprot/Q9Y243	http://www.phosphonet.ca/default.aspx?search=Q9Y243	http://www.kinasenet.ca/showProtein?query=Q9Y243	RpAb	TRUE	•	PSTK
36	NK003	ALK	Pan-specific	Anaplastic lymphoma kinase	6604.45	6330.95	7439.13	6791.51	471.349	6.94027		2768.52	2504.69	5712.2	3661.8	1453.84	39.703		27704.2	29504.9	9975.64	36306	6150.81	3.63947		1	4,9	7	NP_004295.2	http://www.ncbi.nlm.nih.gov/protein/NP_004295.2	Q9UM73	http://www.uniprot.org/uniprot/Q9UM73	http://www.phosphonet.ca/default.aspx?search=Q9UM73	http://www.kinasenet.ca/showProtein?query=Q9UM73	RpAb		•	PYK
37	PK518	ALK	Y1092	Anaplastic lymphoma kinase	1096.25	1673.33	1420.53	1396.7	236.197	16.911		1536.51	2030.58	1670.89	1745.99	208.578	11.9461		2826.92	2784.59	1272.27	4151.19	602.294	3.26281		1	4,9	8	NP_004295.2	http://www.ncbi.nlm.nih.gov/protein/NP_004295.2	Q9UM73	http://www.uniprot.org/uniprot/Q9UM73	http://www.phosphonet.ca/default.aspx?search=Q9UM73	http://www.kinasenet.ca/showProtein?query=Q9UM73	RpAb	TRUE	•	PYK
38	PK519	ALK	Y1096	Anaplastic lymphoma kinase	14334.2	16450.6	14579.1	15121.3	945.272	6.25127		4302.23	6618.16	15812.4	8910.92	4970.81	55.7833		7227.63	7294.18	2847.59	10764.9	1737.56	3.78035		1	4,9	9	NP_004295.2	http://www.ncbi.nlm.nih.gov/protein/NP_004295.2	Q9UM73	http://www.uniprot.org/uniprot/Q9UM73	http://www.phosphonet.ca/default.aspx?search=Q9UM73	http://www.kinasenet.ca/showProtein?query=Q9UM73	RpAb	TRUE	•	PYK
39	PK520	ALK	Y1507	Anaplastic lymphoma kinase	12.3665	8.0136	25.4739	15.2847	7.42079	48.5505		131.44	44.1423	17.3837	64.3219	48.7005	75.7136		8106.42	7820.71	4034.78	12967.9	2217.23	3.21402		1	4,9	10	NP_004295.2	http://www.ncbi.nlm.nih.gov/protein/NP_004295.2	Q9UM73	http://www.uniprot.org/uniprot/Q9UM73	http://www.phosphonet.ca/default.aspx?search=Q9UM73	http://www.kinasenet.ca/showProtein?query=Q9UM73	RpAb	TRUE	•	PYK
40	PK521	AMPKa1	T183+S184	5'-AMP-activated protein kinase catalytic subunit alpha-1 (PRKAA1)	39867.1	32527.9	43658.2	38684.4	4620.23	11.9434		33393.5	25341.8	42167.6	33634.3	6871.23	20.4292		16714.9	16262.5	7542.64	29159.9	5551.58	3.86601		1	4,9	11	NP_006242.5	http://www.ncbi.nlm.nih.gov/protein/NP_006242.5	Q13131	http://www.uniprot.org/uniprot/Q13131	http://www.phosphonet.ca/default.aspx?search=Q13131	http://www.kinasenet.ca/showProtein?query=Q13131	RpAb	TRUE	•	PSTK
41	PK522	AMPKa2	S377	5'-AMP-activated protein kinase catalytic subunit alpha-2 (PRKAA2)	9059.06	5666.6	11909.1	8878.26	2551.7	28.741		3772.08	6365	5043.04	5060.04	1058.62	20.9212		8473.35	8618.62	3283.03	13033.2	2184.24	3.96987		1	5,10	1	NP_006243.2	http://www.ncbi.nlm.nih.gov/protein/NP_006243.2	P54646	http://www.uniprot.org/uniprot/P54646	http://www.phosphonet.ca/default.aspx?search=P54646	http://www.kinasenet.ca/showProtein?query=P54646	RpAb	TRUE	•	PSTK
42	PK523	ANKRD3	S438	Ankyrin repeat domain protein-serine kinase 3 (RIPK4, DIK)	2981.96	3595.46	4120.91	3566.11	465.436	13.0516		772.72	989.101	2731.53	1497.78	876.851	58.5432		2243.77	2132.96	1039.68	3701.37	627.06	3.5601		1	5,10	2			P57078	http://www.uniprot.org/uniprot/P57078	http://www.phosphonet.ca/default.aspx?search=P57078	http://www.kinasenet.ca/showProtein?query=P57078	RpAb	TRUE	•	PSTK
43	PN503	ANXA1	Y207	Annexin A1	1162.45	1616.32	1532.08	1436.95	197.126	13.7183		273.948	541.92	1260.14	692.003	416.364	60.1679		1441.75	1430.97	798.612	2249.45	364.129	2.8167		1	5,10	3	NP_000691.1	http://www.ncbi.nlm.nih.gov/protein/NP_000691.1	P04083	http://www.uniprot.org/uniprot/P04083	http://www.phosphonet.ca/default.aspx?search=P04083		RpAb	TRUE
44	PN504	ANXA2	Y238	Annexin A2	1918.16	2347.83	2409.52	2225.17	218.546	9.82156		1081.69	920.845	2159.74	1387.42	550.042	39.6448		910.039	862.876	576.333	1753.28	268.15	3.04213		1	5,10	4	NP_001002857.1	http://www.ncbi.nlm.nih.gov/protein/NP_001002857.1	P07355	http://www.uniprot.org/uniprot/P07355	http://www.phosphonet.ca/default.aspx?search=P07355		RpAb	TRUE
45	PN189	APP	T743	Amyloid beta A4 protein	9436.68	11763.2	9267.98	10156	1138.6	11.2111		4074.36	4911.85	8759.71	5915.31	2040.15	34.4893		1929.42	1815.67	1194.04	3202.07	508.812	2.68171		1	5,10	5	NP_000475.1	http://www.ncbi.nlm.nih.gov/protein/NP_000475.1	P05067	http://www.uniprot.org/uniprot/P05067	http://www.phosphonet.ca/default.aspx?search=P05067		RpAb
46	NK205-2	A-Raf (RafA)	Pan-specific	A-Raf proto-oncogene serine/threonine-protein kinase	5938.71	8071.08	7010.25	7006.68	870.541	12.4244		4099.14	4613.28	6903.92	5205.45	1219.21	23.4218		4376.7	3793.67	2361.42	9018.05	1477.52	3.81892		13	5,10	2	NP_001645.1	http://www.ncbi.nlm.nih.gov/protein/NP_001645.1	P10398	http://www.uniprot.org/uniprot/P10398	http://www.phosphonet.ca/default.aspx?search=P10398	http://www.kinasenet.ca/showProtein?query=P10398	RpAb		•	PSTK
47	PK500	A-Raf (RafA)	Y302	A-Raf proto-oncogene serine/threonine-protein kinase	23.0349	119.782	19.2902	54.0357	46.5148	86.0816		225.74	93.2565	34.8751	117.957	79.8539	67.6973		1874.07	1851	441.382	3226.24	595.054	7.3094		13	5,10	3	NP_001645.1	http://www.ncbi.nlm.nih.gov/protein/NP_001645.1	P10398	http://www.uniprot.org/uniprot/P10398	http://www.phosphonet.ca/default.aspx?search=P10398	http://www.kinasenet.ca/showProtein?query=P10398	RpAb	TRUE	•	PSTK
48	NN121	Arrestin b	Pan-specific	Arrestin beta 1 (ARRB1)	2696.06	3200.24	2900.16	2932.15	207.071	7.06207		5374.46	5765.76	2771.7	4637.31	1328.82	28.655		1568.65	1519.41	520.446	2392	445.184	4.59605		1	5,10	6	NP_004032	http://www.ncbi.nlm.nih.gov/protein/NP_004032	P49407	http://www.uniprot.org/uniprot/P49407	http://www.phosphonet.ca/default.aspx?search=P49407		MmAb
49	PN133	Arrestin b	S412	Arrestin beta 1 (ARRB1)	1807.34	2012.45	2013.44	1944.41	96.9229	4.98469		1760.9	1265.7	2258.03	1761.54	405.118	22.9979		9514.6	9807.01	2493.43	15093.8	2860.36	6.05344		1	5,10	7	NP_004032	http://www.ncbi.nlm.nih.gov/protein/NP_004032	P49407	http://www.uniprot.org/uniprot/P49407	http://www.phosphonet.ca/default.aspx?search=P49407		RpAb
50	NK007	ASK1	Pan-specific	Apoptosis signal regulating protein-serine kinase 1 (MAP3K5)	6265.88	6283.8	7426.27	6658.65	542.84	8.15241		5457.44	2939.97	6189.98	4862.46	1391.91	28.6257		2314.57	2146.2	1447.81	4454.93	775.287	3.07702		1	5,10	9	NP_005914	http://www.ncbi.nlm.nih.gov/protein/NP_005914	Q99683	http://www.uniprot.org/uniprot/Q99683	http://www.phosphonet.ca/default.aspx?search=Q99683	http://www.kinasenet.ca/showProtein?query=Q99683	RpAb		•	PSTK
51	NK007-2	ASK1	Pan-specific	Apoptosis signal regulating protein-serine kinase 1 (MAP3K5)	2829.57	4078.31	3438.89	3448.92	509.847	14.7828		1024.12	1340.87	4063.66	2142.88	1364.34	63.6682		1453.18	1528.86	613.914	2105.15	384.111	3.42906		1	5,10	8	NP_005914	http://www.ncbi.nlm.nih.gov/protein/NP_005914	Q99683	http://www.uniprot.org/uniprot/Q99683	http://www.phosphonet.ca/default.aspx?search=Q99683	http://www.kinasenet.ca/showProtein?query=Q99683	RpAb		•	PSTK
52	PK524	ASK1	S1033	Apoptosis signal regulating protein-serine kinase 1 (MAP3K5)	15.1005	10.4996	26.814	17.4714	6.86807	39.3104		133.558	32.7881	15.8014	60.7157	51.9718	85.5986		1622.13	1584.25	837.982	2200.11	329.836	2.62548		1	5,10	11	NP_005914	http://www.ncbi.nlm.nih.gov/protein/NP_005914	Q99683	http://www.uniprot.org/uniprot/Q99683	http://www.phosphonet.ca/default.aspx?search=Q99683	http://www.kinasenet.ca/showProtein?query=Q99683	RpAb	TRUE	•	PSTK
53	PK525	ASK1	T838	Apoptosis signal regulating protein-serine kinase 1 (MAP3K5)	46874.3	42419	43283.3	44192.2	1929.08	4.3652		13061.2	13767.4	42488.9	23105.8	13708.9	59.3311		4856.92	4820.58	1979.46	7190.14	1072.46	3.63238		1	5,10	10	NP_005914	http://www.ncbi.nlm.nih.gov/protein/NP_005914	Q99683	http://www.uniprot.org/uniprot/Q99683	http://www.phosphonet.ca/default.aspx?search=Q99683	http://www.kinasenet.ca/showProtein?query=Q99683	RpAb	TRUE	•	PSTK
54	PK143	ASK1	S1046	Apoptosis signal regulating protein-serine kinase 1 (MAP3K5)	6037.14	5223.47	5381.69	5547.43	352.248	6.34974		16502.8	16003	7969.32	13491.7	3910.25	28.9826		650.735	589.638	388.028	1656.79	252.348	4.26978		2	1,6	1	NP_005914	http://www.ncbi.nlm.nih.gov/protein/NP_005914	Q59GL6	http://www.uniprot.org/uniprot/Q59GL6	http://www.phosphonet.ca/default.aspx?search=Q59GL6	http://www.kinasenet.ca/showProtein?query=Q59GL6	RpAb		•	PSTK
55	PN115	ATF2	S112	Activating transcription factor 2 (CRE-BP1)	4853.18	5049.95	4445.18	4782.77	251.864	5.26607		2686.96	3577.55	5457.18	3907.23	1154.71	29.5532		743.108	706.53	496.262	1163.21	172.737	2.34395		2	1,6	2	NP_001871	http://www.ncbi.nlm.nih.gov/protein/NP_001871	P15336	http://www.uniprot.org/uniprot/P15336	http://www.phosphonet.ca/default.aspx?search=P15336		RpAb
56	PK526	ATM	S1981	Ataxia telangiectasia mutated	433.861	1221.09	799.014	817.99	321.666	39.324		612.163	750.948	1036.78	799.964	176.781	22.0986		1710.32	1756.37	843.131	2477.77	357.103	2.93878		2	1,6	5	NP_000042	http://www.ncbi.nlm.nih.gov/protein/NP_000042	Q13315	http://www.uniprot.org/uniprot/Q13315	http://www.phosphonet.ca/default.aspx?search=Q13315	http://www.kinasenet.ca/showProtein?query=Q13315	RpAb	TRUE	•	PSTK
57	PK527	ATM	Y2969	Ataxia telangiectasia mutated	5073.31	8209.87	5694.54	6325.91	1356.09	21.4371		3271.41	3108.11	8067.63	4815.72	2300.42	47.769		8797.73	8165.22	4269.81	14500.2	2398.1	3.39598		2	1,6	6	NP_000042	http://www.ncbi.nlm.nih.gov/protein/NP_000042	Q13315	http://www.uniprot.org/uniprot/Q13315	http://www.phosphonet.ca/default.aspx?search=Q13315	http://www.kinasenet.ca/showProtein?query=Q13315	RpAb	TRUE	•	PSTK
58	NK230-2	ATM	Pan-specific	Ataxia telangiectasia mutated	11214.4	19301.9	15905	15473.7	3315.76	21.4283		7045.41	5063.46	15186.2	9098.35	4380.12	48.142		13662.2	12317.5	7800.33	23383.7	3852.65	2.99778		2	1,6	4	NP_000042	http://www.ncbi.nlm.nih.gov/protein/NP_000042	Q62388	http://www.uniprot.org/uniprot/Q62388	http://www.phosphonet.ca/default.aspx?search=Q62388	http://www.kinasenet.ca/showProtein?query=Q62388	RpAb	TRUE	•	PSTK
59	NK230-1	ATM	Pan-specific	Ataxia telangiectasia mutated	7081.35	8620.37	9701.03	8467.59	1074.92	12.6946		3880.48	3910.51	10154.3	5981.76	2950.45	49.3241		10111.9	10148.1	7777.37	13524.5	1660.43	1.73896		2	1,6	3	NP_000042	http://www.ncbi.nlm.nih.gov/protein/NP_000042	Q62388	http://www.uniprot.org/uniprot/Q62388	http://www.phosphonet.ca/default.aspx?search=Q62388	http://www.kinasenet.ca/showProtein?query=Q62388	RpAb	TRUE	•	PSTK
60	PK528	ATR	S435+S436	Ataxia telangiectasia and Rad3 related	2076.11	4136.11	1763.89	2658.7	1052.43	39.5845		1624.82	2058.16	3539.69	2407.56	819.853	34.0534		7391.88	7122.32	4176.42	10597.1	1415.3	2.53737		2	1,6	9	NP_001175.2	http://www.ncbi.nlm.nih.gov/protein/NP_001175.2	Q13535	http://www.uniprot.org/uniprot/Q13535	http://www.phosphonet.ca/default.aspx?search=Q13535	http://www.kinasenet.ca/showProtein?query=Q13535	RpAb	TRUE	•	PSTK
61	NK237-2	ATR	Pan-specific	Ataxia telangiectasia and Rad3 related	13663.6	12441.3	11572.7	12559.2	857.663	6.82895		18244.3	9920.75	12472.2	13545.8	3481.82	25.7042		9133.11	8495.36	5459.3	13366.1	2182.11	2.44832		2	1,6	7	NP_001175.2	http://www.ncbi.nlm.nih.gov/protein/NP_001175.2	Q13535	http://www.uniprot.org/uniprot/Q13535	http://www.phosphonet.ca/default.aspx?search=Q13535	http://www.kinasenet.ca/showProtein?query=Q13535	RpAb	TRUE	•	PSTK
62	NK237-3	ATR	Pan-specific	Ataxia telangiectasia and Rad3 related	5970.87	9526.6	4994.86	6830.78	1947.43	28.5097		2600.74	4248.5	6440.69	4429.98	1572.89	35.5057		9455.15	9561.44	5623.24	14793.5	2431.92	2.63078		2	1,6	8	NP_001175.2	http://www.ncbi.nlm.nih.gov/protein/NP_001175.2	Q13535	http://www.uniprot.org/uniprot/Q13535	http://www.phosphonet.ca/default.aspx?search=Q13535	http://www.kinasenet.ca/showProtein?query=Q13535	RpAb	TRUE	•	PSTK
63	PK529	AurKA (Aurora A)	T287+T288	Aurora Kinase A (serine/threonine protein kinase 6), (AIK, STK15)	897.926	1470.18	1126.87	1164.99	235.173	20.1866		644.768	1181.2	1351.93	1059.3	301.291	28.4424		1375.63	1337.94	574.889	2172.48	414.527	3.77896		2	2,7	1	NP_940835	http://www.ncbi.nlm.nih.gov/protein/NP_940835	O14965	http://www.uniprot.org/uniprot/O14965	http://www.phosphonet.ca/default.aspx?search=O14965	http://www.kinasenet.ca/showProtein?query=O14965	RpAb	TRUE	•	PSTK
64	NK008-4	AurKA (Aurora A)	Pan-specific	Aurora Kinase A (serine/threonine protein kinase 6), (AIK, STK15)	61168	37207.2	39269.1	45881.4	10842	23.6304		11873.5	10977.2	40133.6	20994.8	13538.1	64.4834		169742	160938	90290.2	311559	54805.5	3.45064		2	1,6	10	NP_940835	http://www.ncbi.nlm.nih.gov/protein/NP_940835	O14965	http://www.uniprot.org/uniprot/O14965	http://www.phosphonet.ca/default.aspx?search=O14965	http://www.kinasenet.ca/showProtein?query=O14965	RpAb	TRUE	•	PSTK
65	NK008-5	AurKA (Aurora A)	Pan-specific	Aurora Kinase A (serine/threonine protein kinase 6), (AIK, STK15)	1854.98	3311.4	1228.37	2131.58	872.597	40.9366		1132.28	1170.43	3038.84	1780.51	889.904	49.9802		5173.31	5004.33	2373.11	8945.32	1424.32	3.76945		2	1,6	11	NP_940835	http://www.ncbi.nlm.nih.gov/protein/NP_940835	O14965	http://www.uniprot.org/uniprot/O14965	http://www.phosphonet.ca/default.aspx?search=O14965	http://www.kinasenet.ca/showProtein?query=O14965	RpAb	TRUE	•	PSTK
66	PK530	AurKB (Aurora B)	S227	Aurora Kinase B (serine/threonine protein kinase 12), (AIM-1)	6004.56	8109.4	7400.36	7171.44	874.412	12.193		3218.68	4384.52	9109.12	5570.77	2546.86	45.7182		10306	9994.16	5185.37	17853.4	3112.85	3.44303		2	2,7	4	NP_004208	http://www.ncbi.nlm.nih.gov/protein/NP_004208	Q96GD4	http://www.uniprot.org/uniprot/Q96GD4	http://www.phosphonet.ca/default.aspx?search=Q96GD4	http://www.kinasenet.ca/showProtein?query=Q96GD4	RpAb	TRUE	•	PSTK
67	PK531	AurKB (Aurora B)	T232	Aurora Kinase B (serine/threonine protein kinase 12), (AIM-1)	133.065	215.47	141.93	163.488	36.9343	22.5914		239.224	180.116	161.503	193.614	33.1343	17.1136		525.04	498.714	263.147	905.016	159.258	3.4392		2	2,7	5	NP_004208	http://www.ncbi.nlm.nih.gov/protein/NP_004208	Q96GD4	http://www.uniprot.org/uniprot/Q96GD4	http://www.phosphonet.ca/default.aspx?search=Q96GD4	http://www.kinasenet.ca/showProtein?query=Q96GD4	RpAb	TRUE	•	PSTK
68	NK193-2	AurKB (Aurora B)	Pan-specific	Aurora Kinase B (serine/threonine protein kinase 12), (AIM-1)	1065.62	2160.66	1282.33	1502.87	473.467	31.5042		602.741	1106.96	1864.44	1191.38	518.533	43.5237		1360	1359.49	588.175	2008.06	357.485	3.41405		2	2,7	2	NP_004208	http://www.ncbi.nlm.nih.gov/protein/NP_004208	Q96GD4	http://www.uniprot.org/uniprot/Q96GD4	http://www.phosphonet.ca/default.aspx?search=Q96GD4	http://www.kinasenet.ca/showProtein?query=Q96GD4	RpAb	TRUE	•	PSTK
69	NK193-3	AurKB (Aurora B)	Pan-specific	Aurora Kinase B (serine/threonine protein kinase 12), (AIM-1)	1384.98	1848.71	1482.37	1572.02	199.65	12.7002		852.621	1097.67	1881.22	1277.17	438.685	34.3482		1517.93	1549.2	431.975	2646.47	471.418	6.12644		2	2,7	3	NP_004208	http://www.ncbi.nlm.nih.gov/protein/NP_004208	Q96GD4	http://www.uniprot.org/uniprot/Q96GD4	http://www.phosphonet.ca/default.aspx?search=Q96GD4	http://www.kinasenet.ca/showProtein?query=Q96GD4	RpAb	TRUE	•	PSTK
70	PK532	AurKC (Aurora C)	S193	Aurora Kinase C (serine/threonine-protein kinase 13), ( AIK3)	12.7586	8.85058	28.8301	16.8131	8.64581	51.423		128.583	118.889	17.6702	88.3808	50.1564	56.7503		5830.74	5616.55	2564.26	9897.97	1517.6	3.85997		2	2,7	7	NP_003151	http://www.ncbi.nlm.nih.gov/protein/NP_003151	Q9UQB9	http://www.uniprot.org/uniprot/Q9UQB9	http://www.phosphonet.ca/default.aspx?search=Q9UQB9	http://www.kinasenet.ca/showProtein?query=Q9UQB9	RpAb	TRUE	•	PSTK
71	NK009-2	AurKC (Aurora C)	Pan-specific	Aurora Kinase C (serine/threonine-protein kinase 13), ( AIK3)	6948.77	7710.41	7723.02	7460.73	362.052	4.85276		3724.36	6080.07	9797.98	6534.14	2500.24	38.2643		7243.83	7253.75	4493.88	11830.7	1712.08	2.63262		2	2,7	6	NP_003151	http://www.ncbi.nlm.nih.gov/protein/NP_003151	Q9UQB9	http://www.uniprot.org/uniprot/Q9UQB9	http://www.phosphonet.ca/default.aspx?search=Q9UQB9	http://www.kinasenet.ca/showProtein?query=Q9UQB9	RpAb	TRUE	•	PSTK
72	PK533	AXL	Y702+Y703	Tyrosine-protein kinase receptor UFO	29.3903	25.9463	15.7086	23.6817	5.81054	24.536		44.1622	103.14	23.5649	56.9556	33.7223	59.2081		3627.05	3644.83	1612.29	5930.55	942.636	3.67833		2	2,7	8	NP_001690.2	http://www.ncbi.nlm.nih.gov/protein/NP_001690.2	P30530	http://www.uniprot.org/uniprot/P30530	http://www.phosphonet.ca/default.aspx?search=P30530	http://www.kinasenet.ca/showProtein?query=P30530	RpAb	TRUE	•	PYK
73	PN008	B23 (NPM)	T199	B23 (nucleophosmin, numatrin, nucleolar protein NO38)	352.522	488.75	353.191	398.154	64.0611	16.0895		471.502	449.298	493.927	471.576	18.2196	3.86356		1806.23	1719.34	383.938	3407.8	736.236	8.87591		2	2,7	9	NP_002511	http://www.ncbi.nlm.nih.gov/protein/NP_002511	P06748	http://www.uniprot.org/uniprot/P06748	http://www.phosphonet.ca/default.aspx?search=P06748		RpAb
74	PN009	B23 (NPM)	T234+T237	B23 (nucleophosmin, numatrin, nucleolar protein NO38)	336.113	416.884	348.846	367.281	35.4575	9.65404		503.165	524.377	448.16	491.9	32.1187	6.52952		1826.05	1680.5	449.403	3616.03	722.28	8.04629		2	2,7	10	NP_002511	http://www.ncbi.nlm.nih.gov/protein/NP_002511	P06748	http://www.uniprot.org/uniprot/P06748	http://www.phosphonet.ca/default.aspx?search=P06748		RpAb
75	NN000	BAK	Pan-specific	Bcl2 homologous antagonist/killer (BCK2L7)	2037.42	2187.22	1964.76	2063.13	92.6243	4.4895		1695.96	1655.18	2416.48	1922.54	349.666	18.1877		1936.46	1804.21	1126.99	3410.72	547.844	3.0264		2	2,7	11	NP_001179	http://www.ncbi.nlm.nih.gov/protein/NP_001179	Q16611	http://www.uniprot.org/uniprot/Q16611	http://www.phosphonet.ca/default.aspx?search=Q16611		RpAb
76	PK536	BARK1	S670	Beta-adrenergic receptor kinase 1 (GRK2, ADRBK1)	2569.69	3073.06	2306.93	2649.89	317.872	11.9957		785.712	865.491	2588.34	1413.18	831.601	58.846		795.516	722.61	348.5	1367.87	259.538	3.92503		2	3,8	2	NP_001610	http://www.ncbi.nlm.nih.gov/protein/NP_001610	P25098	http://www.uniprot.org/uniprot/P25098	http://www.phosphonet.ca/default.aspx?search=P25098	http://www.kinasenet.ca/showProtein?query=P25098	RpAb	TRUE	•	PSTK
77	PK537	BARK1	Y356	Beta-adrenergic receptor kinase 1 (GRK2, ADRBK1)	1489.82	1532.25	1319.88	1447.32	91.7614	6.3401		1229.46	1835.3	2011.24	1692	334.858	19.7907		4175.56	4149.08	1805.08	6108.64	923.712	3.38413		2	3,8	1	NP_001610	http://www.ncbi.nlm.nih.gov/protein/NP_001610	P25098	http://www.uniprot.org/uniprot/P25098	http://www.phosphonet.ca/default.aspx?search=P25098	http://www.kinasenet.ca/showProtein?query=P25098	RpAb	TRUE	•	PSTK
78	PK164	BCR	Y177	Breakpoint cluster region protein	5986.69	5136.66	5622.52	5581.95	348.206	6.23808		4994.36	5196.63	5869.03	5353.34	373.879	6.98404		1343.63	1282.36	763.808	2656.22	435.051	3.4776		2	3,8	3	NP_004318.3	http://www.ncbi.nlm.nih.gov/protein/NP_004318.3	P11274	http://www.uniprot.org/uniprot/P11274	http://www.phosphonet.ca/default.aspx?search=P11274	http://www.kinasenet.ca/showProtein?query=P11274	RpAb		•	PSTK
79	PK538	BCR	Y177	Breakpoint cluster region protein	1565.39	1727.45	1488.6	1593.82	99.5591	6.24658		779.806	1088.15	1962.23	1276.73	500.8	39.2252		2055.98	2093.91	847.343	3324.98	526.291	3.92401		2	3,8	4	NP_004318.3	http://www.ncbi.nlm.nih.gov/protein/NP_004318.3	P11274	http://www.uniprot.org/uniprot/P11274	http://www.phosphonet.ca/default.aspx?search=P11274	http://www.kinasenet.ca/showProtein?query=P11274	RpAb	TRUE	•	PSTK
80	PK539	BCR	Y591	Breakpoint cluster region protein	5532.91	6578.31	5398.01	5836.41	527.485	9.03784		1573.42	2673.38	7569.65	3938.82	2606.36	66.1711		5443.51	5455.18	2980.55	7706.1	1096.86	2.58546		2	3,8	5	NP_004318.3	http://www.ncbi.nlm.nih.gov/protein/NP_004318.3	P11274	http://www.uniprot.org/uniprot/P11274	http://www.phosphonet.ca/default.aspx?search=P11274	http://www.kinasenet.ca/showProtein?query=P11274	RpAb	TRUE	•	PSTK
81	PK540	BCR	Y644	Breakpoint cluster region protein	6289.76	6638.14	7020.69	6649.53	298.507	4.48914		2650.27	3877.87	8095.34	4874.49	2331.97	47.8403		5825.65	5689.28	2977.2	8971.57	1315.73	3.01343		2	3,8	6	NP_004318.3	http://www.ncbi.nlm.nih.gov/protein/NP_004318.3	P11274	http://www.uniprot.org/uniprot/P11274	http://www.phosphonet.ca/default.aspx?search=P11274	http://www.kinasenet.ca/showProtein?query=P11274	RpAb	TRUE	•	PSTK
82	PK542	BLK	Y188	B lymphoid tyrosine kinase	3060.07	4137.71	3508.15	3568.64	442.02	12.3862		1957.36	3518.12	5448.42	3641.3	1427.88	39.2135		5354.41	5324.68	3793.51	8369.9	1006.35	2.20637		2	3,8	7	NP_001706.2	http://www.ncbi.nlm.nih.gov/protein/NP_001706.2	P51451	http://www.uniprot.org/uniprot/P51451	http://www.phosphonet.ca/default.aspx?search=P51451	http://www.kinasenet.ca/showProtein?query=P51451	RpAb	TRUE	•	PYK
83	PK543	BLK	Y389	B lymphoid tyrosine kinase	2251.42	2961.25	2197.4	2470.02	348.051	14.091		1004.18	1739.72	3099.31	1947.74	867.888	44.5588		2350.79	2312.63	1262.07	3533.14	481.248	2.79948		2	3,8	8	NP_001706.2	http://www.ncbi.nlm.nih.gov/protein/NP_001706.2	P51451	http://www.uniprot.org/uniprot/P51451	http://www.phosphonet.ca/default.aspx?search=P51451	http://www.kinasenet.ca/showProtein?query=P51451	RpAb	TRUE	•	PYK
84	PN013	BLNK	Y84	B-cell linker protein	10425.8	12234.8	11209.9	11290.1	740.698	6.56058		4942.12	3491.82	10935.4	6456.45	3221.96	49.903		15598.7	15384.7	4447.5	30161	5031.32	6.78156		2	3,8	9	NP_037446	http://www.ncbi.nlm.nih.gov/protein/NP_037446	O75498	http://www.uniprot.org/uniprot/O75498	http://www.phosphonet.ca/default.aspx?search=O75498		RpAb
85	PK544	BMPR2	S375	Bone morphogenetic protein receptor type-2	1808.13	2515.45	1715.02	2012.87	357.405	17.756		780.61	1123.25	2953.1	1618.99	953.677	58.9057		2192.41	2141.46	1239.24	4321.28	676.413	3.48705		2	3,8	10	NP_001195.2	http://www.ncbi.nlm.nih.gov/protein/NP_001195.2	Q13873	http://www.uniprot.org/uniprot/Q13873	http://www.phosphonet.ca/default.aspx?search=Q13873	http://www.kinasenet.ca/showProtein?query=Q13873	RpAb	TRUE	•	PSTK
86	NK012	Bmx	Pan-specific	Bone marrow X protein-tyrosine kinase (Etk)	1463.4	1329.23	1155.74	1316.13	125.941	9.56908		1189.43	1548.06	1384.62	1374.04	146.599	10.6692		3630.27	3582.1	1469.76	7212.2	1314.04	4.90706		2	3,8	11	NP_001712	http://www.ncbi.nlm.nih.gov/protein/NP_001712	P51813	http://www.uniprot.org/uniprot/P51813	http://www.phosphonet.ca/default.aspx?search=P51813	http://www.kinasenet.ca/showProtein?query=P51813	MmAb		•	PYK
87	PK545	Bmx	Y40	Bone marrow X protein-tyrosine kinase (Etk)	101.507	139.047	98.0826	112.879	18.5562	16.4391		133.672	124.53	134.834	131.012	4.60813	3.51733		842.244	812.35	401.732	1487.85	246.956	3.70358		2	4,9	2	NP_001712	http://www.ncbi.nlm.nih.gov/protein/NP_001712	P51813	http://www.uniprot.org/uniprot/P51813	http://www.phosphonet.ca/default.aspx?search=P51813	http://www.kinasenet.ca/showProtein?query=P51813	RpAb	TRUE	•	PYK
88	PK003	Bmx	Y40	Bone marrow X protein-tyrosine kinase (Etk)	1157.67	937.319	1085.3	1060.1	91.7063	8.65075		4315.53	3879.82	662.794	2952.71	1628.96	55.1682		454.636	361.59	200.354	2394.87	413.901	11.9532		2	4,9	1	NP_001712	http://www.ncbi.nlm.nih.gov/protein/NP_001712	P51813	http://www.uniprot.org/uniprot/P51813	http://www.phosphonet.ca/default.aspx?search=P51813	http://www.kinasenet.ca/showProtein?query=P51813	RpAb		•	PYK
89	NK156	B-Raf (RafB)	Pan-specific	RafB proto-oncogene-encoded protein-serine kinase	9.59014	267.355	9.52492	95.4901	121.527	127.267		171.893	88.6018	17.8118	92.7688	62.9723	67.8809		3627.98	3221.11	1957.9	8524.62	1696	4.35397		13	5,10	4	NP_004324	http://www.ncbi.nlm.nih.gov/protein/NP_004324	P15056	http://www.uniprot.org/uniprot/P15056	http://www.phosphonet.ca/default.aspx?search=P15056	http://www.kinasenet.ca/showProtein?query=P15056	RpAb		•	PSTK
90	PK534	B-Raf (RafB)	S446+S447	RafB proto-oncogene-encoded protein-serine kinase	264.153	397.412	377.983	346.516	58.7773	16.9624		947.164	272.209	407.405	542.259	291.582	53.7718		1021.03	972.373	459.876	2139.35	371.209	4.65202		13	5,10	6	NP_004324	http://www.ncbi.nlm.nih.gov/protein/NP_004324	P15056	http://www.uniprot.org/uniprot/P15056	http://www.phosphonet.ca/default.aspx?search=P15056	http://www.kinasenet.ca/showProtein?query=P15056	RpAb	TRUE	•	PSTK
91	PK535	B-Raf (RafB)	S729	RafB proto-oncogene-encoded protein-serine kinase	5406.67	6447.18	6933.85	6262.57	636.988	10.1714		8282.17	3184.55	7972.24	6479.65	2333.42	36.0116		1968.58	1851.97	949.96	3443.22	626.147	3.6246		13	5,10	7	NP_004324	http://www.ncbi.nlm.nih.gov/protein/NP_004324	P15056	http://www.uniprot.org/uniprot/P15056	http://www.phosphonet.ca/default.aspx?search=P15056	http://www.kinasenet.ca/showProtein?query=P15056	RpAb	TRUE	•	PSTK
92	NK156-4	B-Raf (RafB)	Pan-specific	RafB proto-oncogene-encoded protein-serine kinase	11677.3	13303	12548.4	12509.6	664.252	5.30995		4585.23	3828.03	14154.8	7522.67	4699.78	62.4748		2728.93	2700.06	1527.65	4504.09	725.902	2.94838		13	5,10	5	NP_004324	http://www.ncbi.nlm.nih.gov/protein/NP_004324	P15056	http://www.uniprot.org/uniprot/P15056	http://www.phosphonet.ca/default.aspx?search=P15056	http://www.kinasenet.ca/showProtein?query=P15056	RpAb	TRUE	•	PSTK
93	PN116	BRCA1	S1423	Breast cancer type 1 susceptibility protein	12181.8	9642.2	9756.27	10526.7	1171.2	11.126		16711.9	18897.2	10375.6	15328.2	3613.9	23.5768		4228.7	3963.88	2621.94	9918.14	1338.4	3.78275		2	4,9	3	NP_009225	http://www.ncbi.nlm.nih.gov/protein/NP_009225	P38398	http://www.uniprot.org/uniprot/P38398	http://www.phosphonet.ca/default.aspx?search=P38398		RpAb
94	PN014	BRCA1	S1497	Breast cancer type 1 susceptibility protein	21516.1	18994	22287.6	20932.5	1406.49	6.71914		27061.5	30389.8	18672.4	25374.6	4930.1	19.4293		3221.95	3212.34	2095.3	4960.16	729.612	2.36728		2	4,9	4	NP_009225	http://www.ncbi.nlm.nih.gov/protein/NP_009225	P38398	http://www.uniprot.org/uniprot/P38398	http://www.phosphonet.ca/default.aspx?search=P38398		RpAb
95	PK546	BRD2	S37	Bromodomain-containing protein-serine kinase 2	12255.4	14147.9	10966.6	12456.6	1306.55	10.4887		2852.09	4980.34	13371.2	7067.88	4541.02	64.2487		3640.44	3715.32	2115.6	5561.51	738.424	2.62881		2	4,9	5	NP_001106653.1	http://www.ncbi.nlm.nih.gov/protein/NP_001106653.1	P25440	http://www.uniprot.org/uniprot/P25440	http://www.phosphonet.ca/default.aspx?search=P25440	http://www.kinasenet.ca/showProtein?query=P25440	RpAb	TRUE	•	PSTK
96	PK547	BRK	S446+Y447	Protein-tyrosine kinase 6 (PTK6)	159.414	251.77	172.695	194.626	40.7687	20.9472		223.612	244.526	256.956	241.698	13.7586	5.6925		953.353	886.591	435.428	1627.54	313.936	3.73779		2	4,9	7	NP_005966.1	http://www.ncbi.nlm.nih.gov/protein/NP_005966.1	Q13882	http://www.uniprot.org/uniprot/Q13882	http://www.phosphonet.ca/default.aspx?search=Q13882	http://www.kinasenet.ca/showProtein?query=Q13882	RpAb	TRUE	•	PYK
97	PK548	BRK	Y342	Protein-tyrosine kinase 6 (PTK6)	217.712	243.98	217.39	226.361	12.4595	5.50427		257.347	250.041	363.783	290.39	51.9818	17.9007		1107.03	1086.53	575.413	1706.78	284.177	2.96618		2	4,9	6	NP_005966.1	http://www.ncbi.nlm.nih.gov/protein/NP_005966.1	Q13882	http://www.uniprot.org/uniprot/Q13882	http://www.phosphonet.ca/default.aspx?search=Q13882	http://www.kinasenet.ca/showProtein?query=Q13882	RpAb	TRUE	•	PYK
98	PK549	BRSK1	T189	BR serine/threonine-protein kinase 1	1658.02	1895.6	1076.08	1543.23	344.272	22.3085		3223.49	2692.6	1847.96	2588.02	566.403	21.8856		4070.85	3990.82	2039.23	6647.17	1184.33	3.25964		2	4,9	8	NP_115806.1	http://www.ncbi.nlm.nih.gov/protein/NP_115806.1	Q8TDC3	http://www.uniprot.org/uniprot/Q8TDC3	http://www.phosphonet.ca/default.aspx?search=Q8TDC3	http://www.kinasenet.ca/showProtein?query=Q8TDC3	RpAb	TRUE	•	PSTK
99	NK014	BTK	Pan-specific	Bruton's agammaglobulinemia tyrosine kinase	6279.27	7278.11	7003.87	6853.75	421.362	6.14791		5049.71	4418.92	6627.01	5365.21	928.644	17.3086		3445.34	3419.68	1875.11	5624.06	854.11	2.99932		2	4,9	9	NP_000052	http://www.ncbi.nlm.nih.gov/protein/NP_000052	Q06187	http://www.uniprot.org/uniprot/Q06187	http://www.phosphonet.ca/default.aspx?search=Q06187	http://www.kinasenet.ca/showProtein?query=Q06187	RpAb		•	PYK
100	PK550	BTK	Y223+Y225	Bruton's agammaglobulinemia tyrosine kinase	297.443	550.032	381.171	409.549	105.054	25.651		245.981	425.519	542.441	404.647	121.926	30.1315		1124.19	1092.01	551.419	2245.11	391.294	4.0715		2	4,9	11	NP_000052	http://www.ncbi.nlm.nih.gov/protein/NP_000052	Q06187	http://www.uniprot.org/uniprot/Q06187	http://www.phosphonet.ca/default.aspx?search=Q06187	http://www.kinasenet.ca/showProtein?query=Q06187	RpAb	TRUE	•	PYK
101	PK551	BTK	Y551	Bruton's agammaglobulinemia tyrosine kinase	21.8825	23.4318	29.1096	24.8079	3.10678	12.5233		91.4857	87.0463	28.6449	69.059	28.6345	41.4638		6137.15	5883.31	2418.84	10958	1881.99	4.53028		2	4,9	10	NP_000052	http://www.ncbi.nlm.nih.gov/protein/NP_000052	Q06187	http://www.uniprot.org/uniprot/Q06187	http://www.phosphonet.ca/default.aspx?search=Q06187	http://www.kinasenet.ca/showProtein?query=Q06187	RpAb	TRUE	•	PYK
102	PK552	BUB1B	S670	Mitotic checkpoint serine/threonine-protein kinase BUB1 beta (Bub1R)	401.665	790.43	573.265	588.453	159.075	27.0328		490.013	456.855	758.47	568.446	135.047	23.7573		1197.58	1121.77	525.809	3740.23	577.298	7.11329		2	5,10	1	NP_001202.4	http://www.ncbi.nlm.nih.gov/protein/NP_001202.4	O60566	http://www.uniprot.org/uniprot/O60566	http://www.phosphonet.ca/default.aspx?search=O60566	http://www.kinasenet.ca/showProtein?query=O60566	RpAb	TRUE	•	PSTK
103	PN015	Caldesmon	S789	Caldesmon	5040.31	4385.78	4770.59	4732.23	268.584	5.67564		10291.6	11626.6	6011.33	9309.84	2395.23	25.7279		692.238	659.095	378.439	1632.48	249.699	4.31372		2	5,10	2	NP_004333	http://www.ncbi.nlm.nih.gov/protein/NP_004333	Q05682	http://www.uniprot.org/uniprot/Q05682	http://www.phosphonet.ca/default.aspx?search=Q05682		RpAb
104	PK553	CaMK1a	T177	Calcium/calmodulin-dependent protein-serine kinase 1 alpha (CaMKI)	149	181.727	184.555	171.761	16.1358	9.39438		212.173	157.111	221.243	196.842	28.3371	14.3959		785.118	745.043	403.69	1218.67	224.679	3.01884		2	5,10	3	NP_003647.1	http://www.ncbi.nlm.nih.gov/protein/NP_003647.1	Q14012	http://www.uniprot.org/uniprot/Q14012	http://www.phosphonet.ca/default.aspx?search=Q14012	http://www.kinasenet.ca/showProtein?query=Q14012	RpAb	TRUE	•	PSTK
105	NK016-2	CaMK1d	Pan-specific	Calcium/calmodulin-dependent protein-serine kinase 1 delta	16.0145	23.8627	20.6964	20.1912	3.22389	15.9668		108.88	44.674	22.4641	58.6727	36.6416	62.4508		2658.12	2266.79	1658.6	5176.97	930.634	3.12129		2	5,10	4	NP_003647	http://www.ncbi.nlm.nih.gov/protein/NP_003647	Q8IU85	http://www.uniprot.org/uniprot/Q8IU85	http://www.phosphonet.ca/default.aspx?search=Q8IU85	http://www.kinasenet.ca/showProtein?query=Q8IU85	GpAb		•	PSTK
106	PK554	CaMK1d	T180	Calcium/calmodulin-dependent protein-serine kinase 1 delta	239.658	380.018	243.111	287.595	65.3675	22.729		200.678	379.004	327.194	302.292	74.9004	24.7775		811.296	808.473	431.086	1396.41	238.436	3.23927		2	5,10	5	NP_003647	http://www.ncbi.nlm.nih.gov/protein/NP_003647	Q8IU85	http://www.uniprot.org/uniprot/Q8IU85	http://www.phosphonet.ca/default.aspx?search=Q8IU85	http://www.kinasenet.ca/showProtein?query=Q8IU85	RpAb	TRUE	•	PSTK
107	PK555	CaMK2a	T286	Calcium/calmodulin-dependent protein-serine kinase 2 alpha	4722.37	5187.9	4758.89	4889.72	211.372	4.32279		2050.93	3942.1	6073.74	4022.26	1643.28	40.8548		2735.67	2768.4	1385.71	3735.53	553.111	2.69575		2	5,10	6	NP_741960.1	http://www.ncbi.nlm.nih.gov/protein/NP_741960.1	Q9UQM7	http://www.uniprot.org/uniprot/Q9UQM7	http://www.phosphonet.ca/default.aspx?search=Q9UQM7	http://www.kinasenet.ca/showProtein?query=Q9UQM7	RpAb	TRUE	•	PSTK
108	PK556	CaMK4	T200	Calcium/calmodulin-dependent protein-serine kinase 4 (CaMPK4)	1404.44	2351.54	1536.4	1764.13	418.845	23.7423		736.711	928.735	2519.09	1394.85	798.818	57.2692		1347.05	1346.7	566.41	2193.22	432.464	3.87215		2	5,10	9	NP_001735	http://www.ncbi.nlm.nih.gov/protein/NP_001735	Q16566	http://www.uniprot.org/uniprot/Q16566	http://www.phosphonet.ca/default.aspx?search=Q16566	http://www.kinasenet.ca/showProtein?query=Q16566	RpAb	TRUE	•	PSTK
109	NK021-3	CaMK4	Pan-specific	Calcium/calmodulin-dependent protein-serine kinase 4 (CaMPK4)	550.646	792.027	457.277	599.984	141.044	23.5079		437.94	587.559	759.77	595.09	131.494	22.0965		2262.34	2323.95	1159.24	3018.25	449.546	2.60364		2	5,10	7	NP_001735	http://www.ncbi.nlm.nih.gov/protein/NP_001735	Q16566	http://www.uniprot.org/uniprot/Q16566	http://www.phosphonet.ca/default.aspx?search=Q16566	http://www.kinasenet.ca/showProtein?query=Q16566	RpAb	TRUE	•	PSTK
110	NK021	CaMK4	Pan-specific	Calcium/calmodulin-dependent protein-serine kinase 4 (CaMPK4)	450.037	643.09	424.984	506.037	97.4492	19.2573		332.062	390.159	643.68	455.3	135.299	29.7165		1627.93	1630.81	1044.39	2469.19	319.123	2.36423		2	5,10	8	NP_001735	http://www.ncbi.nlm.nih.gov/protein/NP_001735	Q16566	http://www.uniprot.org/uniprot/Q16566	http://www.phosphonet.ca/default.aspx?search=Q16566	http://www.kinasenet.ca/showProtein?query=Q16566	RpAb	TRUE	•	PSTK
111	PN505	Cas-L	Y166	Enhancer of filamentation 1	3453.48	2649.6	2367.68	2823.59	460.035	16.2926		582.033	1096.59	2512.11	1396.91	816.065	58.4193		1150.74	1129.61	442.695	1737.89	328.552	3.92572		2	5,10	10	NP_006394.1	http://www.ncbi.nlm.nih.gov/protein/NP_006394.1	Q14511	http://www.uniprot.org/uniprot/Q14511	http://www.phosphonet.ca/default.aspx?search=Q14511		RpAb	TRUE				•
112	PN162	Catenin a	S641	Catenin (cadherin-associated protein) alpha (CTNNA1)	5733.73	7343.39	5502.8	6193.31	818.68	13.2188		10693	11970	6831.75	9831.59	2184.33	22.2175		3553.51	3441.34	2217.8	5340.47	747.709	2.40801		2	5,10	11	NP_001277236.1	http://www.ncbi.nlm.nih.gov/protein/NP_001277236.1	P35221	http://www.uniprot.org/uniprot/P35221	http://www.phosphonet.ca/default.aspx?search=P35221		RpAb
113	PN166	Catenin b	S33	Catenin (cadherin-associated protein) beta 1 (CTNNB1)	9963.22	8987.94	10250.5	9733.89	540.344	5.55117		27603.8	21570.1	10721.8	19965.2	6984.85	34.9851		4255.19	4381.86	2477.66	6997.8	1234.88	2.82436		3	1,6	3	NP_001895	http://www.ncbi.nlm.nih.gov/protein/NP_001895	P35222	http://www.uniprot.org/uniprot/P35222	http://www.phosphonet.ca/default.aspx?search=P35222		RpAb
114	PN167	Catenin b	Y333	Catenin (cadherin-associated protein) beta 1 (CTNNB1)	11720.6	8921.83	11911.5	10851.3	1366.56	12.5935		14960.4	14438.7	11202	13533.7	1662.46	12.2838		2711.4	2591.74	1581.68	4447.37	695.335	2.81181		3	1,6	4	NP_001895	http://www.ncbi.nlm.nih.gov/protein/NP_001895	P35222	http://www.uniprot.org/uniprot/P35222	http://www.phosphonet.ca/default.aspx?search=P35222		RpAb
115	NN021	Catenin b	Pan-specific	Catenin (cadherin-associated protein) beta 1 (CTNNB1)	7718.61	4601.3	5776.24	6032.05	1285.43	21.3099		36798.6	64517.4	4942.44	35419.5	24340.9	68.7219		12676.6	8862.73	3140.85	60786	12178.6	19.3533		3	1,6	1	NP_001895	http://www.ncbi.nlm.nih.gov/protein/NP_001895	P35222	http://www.uniprot.org/uniprot/P35222	http://www.phosphonet.ca/default.aspx?search=P35222		RpAb						•
116	NN021-1	Catenin b	Pan-specific	Catenin (cadherin-associated protein) beta 1 (CTNNB1)	14072.8	9364.15	19486.9	14308	4135.95	28.9066		24013.8	19366	12655.8	18678.5	4662.29	24.9607		8368.7	7402.7	4148.19	26738.5	4120.24	6.44583		3	1,6	2	NP_001895	http://www.ncbi.nlm.nih.gov/protein/NP_001895	P35222	http://www.uniprot.org/uniprot/P35222	http://www.phosphonet.ca/default.aspx?search=P35222		RpAb						•
117	NN167	Caveolin 1	Pan-specific	Caveolin 1 (CAV1)	747.141	802.575	667.141	738.952	55.5931	7.52324		371.552	273.315	648.888	431.251	159.032	36.8769		651.094	591.185	340.65	1202.92	225.874	3.53124		3	1,6	5	NP_001744.2	http://www.ncbi.nlm.nih.gov/protein/NP_001744.2	Q03135	http://www.uniprot.org/uniprot/Q03135	http://www.phosphonet.ca/default.aspx?search=Q03135		RpAb
118	PN147	Caveolin 1	Y14	Caveolin 1 (CAV1)	5195.48	8302.47	6516.21	6671.39	1273.16	19.0839		9902.92	10776.8	6177.91	8952.54	1994.13	22.2745		1737.57	1719.92	874.002	3399.47	552.589	3.88955		3	1,6	6	NP_001744.2	http://www.ncbi.nlm.nih.gov/protein/NP_001744.2	Q03135	http://www.uniprot.org/uniprot/Q03135	http://www.phosphonet.ca/default.aspx?search=Q03135		RpAb
119	NN022-1	Caveolin 2	Pan-specific	Caveolin 2 (CAV2)	3196.58	3962.13	2176.45	3111.72	731.466	23.5068		5854.98	3951.96	3462.69	4423.21	1031.93	23.3299		2398.29	2158.44	959.533	7527.84	1225.25	7.84531		3	1,6	8	NP_001224	http://www.ncbi.nlm.nih.gov/protein/NP_001224	P51636	http://www.uniprot.org/uniprot/P51636	http://www.phosphonet.ca/default.aspx?search=P51636		MmAb
120	PN018	Caveolin 2	S36	Caveolin 2 (CAV2)	2252.14	3933.46	2952.55	3046.05	689.571	22.6382		7769.87	4728.56	2787.31	5095.25	2050.58	40.245		3866.15	3641.48	545.115	10810.5	1931.44	19.8317		3	1,6	7	NP_001224	http://www.ncbi.nlm.nih.gov/protein/NP_001224	P51636	http://www.uniprot.org/uniprot/P51636	http://www.phosphonet.ca/default.aspx?search=P51636		RpAb
121	PN171	CBL	Y700	Signal transduction protein CBL	3030.5	3577.26	3699.9	3435.88	290.992	8.46922		20837	14498.5	5279.16	13538.2	6387.66	47.1824		4202.73	3522.05	1601.11	9563.99	1943.17	5.97335		3	1,6	9	NP_005179.2	http://www.ncbi.nlm.nih.gov/protein/NP_005179.2	P22681	http://www.uniprot.org/uniprot/P22681	http://www.phosphonet.ca/default.aspx?search=P22681		RpAb
122	NK025-6	CDK1	Pan-specific	Cyclin-dependent protein-serine kinase 1 (CDC2)	3225.5	3010.06	3916.96	3384.17	386.867	11.4317		2813.36	1576.5	2791.22	2393.69	577.914	24.1432		1917.69	1861.2	867.514	3272.44	638.541	3.7722		3	2,7	2	NP_001777.1	http://www.ncbi.nlm.nih.gov/protein/NP_001777.1	P06493	http://www.uniprot.org/uniprot/P06493	http://www.phosphonet.ca/default.aspx?search=P06493	http://www.kinasenet.ca/showProtein?query=P06493	RpAb		•	PSTK
123	PK558	CDC7	T376	Cell division cycle 7-related protein kinase	374.635	1472.42	972.665	939.907	448.767	47.7459		619.65	1033.02	660.489	771.054	185.989	24.1213		1167.7	1170.02	565.245	1854.67	275.96	3.28117		3	1,6	10	NP_001127891.1	http://www.ncbi.nlm.nih.gov/protein/NP_001127891.1	O00311	http://www.uniprot.org/uniprot/O00311	http://www.phosphonet.ca/default.aspx?search=O00311	http://www.kinasenet.ca/showProtein?query=O00311	RpAb	TRUE	•	PSTK
124	NK025-1	CDK1	Pan-specific	Cyclin-dependent protein-serine kinase 1 (CDC2)	1367.46	1219.35	1284.61	1290.47	60.6052	4.69635		2232.51	1296.59	1237.46	1588.85	455.776	28.6858		12403	11716.7	2574.54	21458.6	4848.3	8.33494		3	2,7	1	NP_001777.1	http://www.ncbi.nlm.nih.gov/protein/NP_001777.1	P06493	http://www.uniprot.org/uniprot/P06493	http://www.phosphonet.ca/default.aspx?search=P06493	http://www.kinasenet.ca/showProtein?query=P06493	MmAb		•	PSTK
125	PK559	CDK1	T14	Cyclin-dependent protein-serine kinase 1 (CDC2)	2524.13	4112.09	3161.88	3266.03	652.452	19.9769		2063	1947.9	2483.27	2164.73	230.097	10.6294		2244.5	2183.95	1392.53	3523.52	579.558	2.5303		3	2,7	3	NP_001777.1	http://www.ncbi.nlm.nih.gov/protein/NP_001777.1	P06493	http://www.uniprot.org/uniprot/P06493	http://www.phosphonet.ca/default.aspx?search=P06493	http://www.kinasenet.ca/showProtein?query=P06493	RpAb	TRUE	•	PSTK
126	PK560	CDK1	T14+Y15	Cyclin-dependent protein-serine kinase 1 (CDC2)	9216.45	18107.2	10041	12454.9	4010.94	32.2038		7031	7160.56	17757	10649.5	5026.01	47.1948		11676.2	10562.4	5385.45	27716.7	5360.65	5.14659		3	2,7	5	NP_001777.1	http://www.ncbi.nlm.nih.gov/protein/NP_001777.1	P06493	http://www.uniprot.org/uniprot/P06493	http://www.phosphonet.ca/default.aspx?search=P06493	http://www.kinasenet.ca/showProtein?query=P06493	RpAb	TRUE	•	PSTK
127	PK008-1	CDK1/2	T161	Cyclin-dependent protein-serine kinase 1/2 (CDC2)	4091.58	3712.35	3207.68	3670.54	362.06	9.86394		30975.1	26291.3	4121.91	20462.8	11711.9	57.235		1632.78	1291.24	949.33	5590.91	1047.52	5.88932		3	2,7	9	NP_001777.1	http://www.ncbi.nlm.nih.gov/protein/NP_001777.1	P06493	http://www.uniprot.org/uniprot/P06493	http://www.phosphonet.ca/default.aspx?search=P06493	http://www.kinasenet.ca/showProtein?query=P06493	RpAb		•	PSTK
128	PK561	CDK1	T161	Cyclin-dependent protein-serine kinase 1 (CDC2)	3067.92	3179.75	4357.15	3534.94	583.183	16.4977		3184.28	3579.53	4585.92	3783.24	590.072	15.597		4935.08	5071.91	3111.5	7567.44	1180.75	2.43209		3	2,7	10	NP_001777.1	http://www.ncbi.nlm.nih.gov/protein/NP_001777.1	P06493	http://www.uniprot.org/uniprot/P06493	http://www.phosphonet.ca/default.aspx?search=P06493	http://www.kinasenet.ca/showProtein?query=P06493	RpAb	TRUE	•	PSTK
129	PK563	CDK1	Y19	Cyclin-dependent protein-serine kinase 1 (CDC2)	592.811	1062.55	655.531	770.296	208.233	27.0328		675.064	922.359	832.99	810.138	102.243	12.6204		1266.54	1267.63	541.433	2053.47	340.518	3.79266		3	2,7	8	NP_001777.1	http://www.ncbi.nlm.nih.gov/protein/NP_001777.1	P06493	http://www.uniprot.org/uniprot/P06493	http://www.phosphonet.ca/default.aspx?search=P06493	http://www.kinasenet.ca/showProtein?query=P06493	RpAb	TRUE	•	PSTK
130	PK006	CDK1/2	T14+Y15	Cyclin-dependent protein-serine kinase 1/2 (CDC2)	239.944	766.315	382.76	463.007	222.255	48.0026		313.399	255.795	395.636	321.61	57.3842	17.8428		1005.21	1069.5	369.915	1427.46	291.876	3.8589		3	2,7	4	NP_001777.1	http://www.ncbi.nlm.nih.gov/protein/NP_001777.1	P06493	http://www.uniprot.org/uniprot/P06493	http://www.phosphonet.ca/default.aspx?search=P06493	http://www.kinasenet.ca/showProtein?query=P06493	RpAb		•	PSTK
131	PK007-1	CDK1/2	Y15	Cyclin-dependent protein-serine kinase 1/2 (CDC2)	6786.02	8686.87	4792.44	6755.11	1590.04	23.5383		21157.8	17905.2	4642.26	14568.4	7143.38	49.0332		983.192	944.109	443.969	1561.12	268.938	3.51627		3	2,7	7	NP_001777.1	http://www.ncbi.nlm.nih.gov/protein/NP_001777.1	P06493	http://www.uniprot.org/uniprot/P06493	http://www.phosphonet.ca/default.aspx?search=P06493	http://www.kinasenet.ca/showProtein?query=P06493	RpAb		•	PSTK
132	PK007-3	CDK1/2	Y15	Cyclin-dependent protein-serine kinase 1/2 (CDC2)	3481.97	4206.25	2866.41	3518.21	547.585	15.5643		16342.8	10417.1	3028.8	9929.56	5446.32	54.8496		1098.71	997.015	445.879	2412.47	420.556	5.41059		3	2,7	6	NP_001777.1	http://www.ncbi.nlm.nih.gov/protein/NP_001777.1	P06493	http://www.uniprot.org/uniprot/P06493	http://www.phosphonet.ca/default.aspx?search=P06493	http://www.kinasenet.ca/showProtein?query=P06493	RpAb		•	PSTK
133	PK564	CDK10	T196	Cyclin-dependent protein-serine kinase 10 (PISSLRE)	3738.29	3970.79	5140.12	4283.06	613.415	14.3219		3082.91	4405.4	5079.62	4189.31	829.351	19.7968		3891.39	3765.56	1889.46	6479.9	1016.19	3.4295		3	4,9	7	NP_443714.3	http://www.ncbi.nlm.nih.gov/protein/NP_443714.3	Q15131	http://www.uniprot.org/uniprot/Q15131	http://www.phosphonet.ca/default.aspx?search=Q15131	http://www.kinasenet.ca/showProtein?query=Q15131	RpAb	TRUE	•	PSTK
134	PK565	CDK11A	T583	Cell division cycle 2-like 2 protein kinase (Cdc2L2)	2692.54	5556.13	4412.91	4220.53	1176.95	27.8862		3540.82	4344.81	5840.62	4575.42	952.948	20.8276		4121.52	3880	2426.3	6798.23	1303.21	2.80189		3	4,9	8	NP_001300825.1	http://www.ncbi.nlm.nih.gov/protein/NP_001300825.1	Q9UQ88	http://www.uniprot.org/uniprot/Q9UQ88	http://www.phosphonet.ca/default.aspx?search=Q9UQ88	http://www.kinasenet.ca/showProtein?query=Q9UQ88	RpAb	TRUE	•	PSTK
135	PK566	CDK12	S383+S385	Cell division protein kinase 12 (Cdc2L7)	1761.59	4606.97	2965.1	3111.22	1166.21	37.4839		18857.1	4675.57	4412.1	9314.92	6748.2	72.445		1112.85	1111.98	521.307	1840.88	311.897	3.53127		3	4,9	9	NP_057591.2	http://www.ncbi.nlm.nih.gov/protein/NP_057591.2	Q9NYV4	http://www.uniprot.org/uniprot/Q9NYV4	http://www.phosphonet.ca/default.aspx?search=Q9NYV4	http://www.kinasenet.ca/showProtein?query=Q9NYV4	RpAb	TRUE	•	PSTK
136	PK567	CDK12	T893	Cell division protein kinase 12 (Cdc2L7)	39782.5	39596.3	51298.5	43559.1	5473.13	12.5648		31449.3	25124	32217.1	29596.8	3178.24	10.7385		10698.3	9920.44	5400.32	16578	3121.31	3.06983		3	4,9	10	NP_057591.2	http://www.ncbi.nlm.nih.gov/protein/NP_057591.2	Q9NYV4	http://www.uniprot.org/uniprot/Q9NYV4	http://www.phosphonet.ca/default.aspx?search=Q9NYV4	http://www.kinasenet.ca/showProtein?query=Q9NYV4	RpAb	TRUE	•	PSTK
137	NK204	CDK1/2	Pan-specific	Cyclin-dependent protein-serine kinase 1/2 (CDC2)	173.131	573.813	350.18	365.708	163.946	44.8297		363.399	442.698	393.661	399.919	32.6749	8.17039		1569.14	1377.99	610.791	2835.28	567.512	4.64198		3	1,6	11	NP_001777.1	http://www.ncbi.nlm.nih.gov/protein/NP_001777.1	P06493	http://www.uniprot.org/uniprot/P06493	http://www.phosphonet.ca/default.aspx?search=P06493	http://www.kinasenet.ca/showProtein?query=P06493	RpAb	TRUE	•	PSTK
138	NK026-5	CDK2	Pan-specific	Cyclin-dependent protein-serine kinase 2	3142.07	1955.02	3210.74	2769.28	576.449	20.8159		4019.33	1978.87	2870.22	2956.14	835.228	28.254		2354.33	2005.92	1134.95	4286.38	824.941	3.77672		3	2,7	11	NP_001789.2	http://www.ncbi.nlm.nih.gov/protein/NP_057591.2	P24941	http://www.uniprot.org/uniprot/P24941	http://www.phosphonet.ca/default.aspx?search=P24941	http://www.kinasenet.ca/showProtein?query=P24941	RpAb		•	PSTK
139	NK026-6	CDK2	Pan-specific	Cyclin-dependent protein-serine kinase 2	3607.58	3589.66	4612.14	3936.46	477.835	12.1387		2375.34	1782.03	3819.12	2658.83	855.456	32.1742		3006.83	2605.52	1434.4	6126.19	1256.09	4.27092		3	3,8	1	NP_001789.2	http://www.ncbi.nlm.nih.gov/protein/NP_057591.2	P24941	http://www.uniprot.org/uniprot/P24941	http://www.phosphonet.ca/default.aspx?search=P24941	http://www.kinasenet.ca/showProtein?query=P24941	RpAb		•	PSTK
140	PK568	CDK2	T160	Cyclin-dependent protein-serine kinase 2	20218.9	14714.8	20140.7	18358.1	2576.45	14.0344		2597.15	2600	12462.2	5886.46	4649.77	78.9909		739.937	773.158	288.424	1279.64	266.54	4.43666		3	3,8	2	NP_001789.2	http://www.ncbi.nlm.nih.gov/protein/NP_057591.2	P24941	http://www.uniprot.org/uniprot/P24941	http://www.phosphonet.ca/default.aspx?search=P24941	http://www.kinasenet.ca/showProtein?query=P24941	RpAb	TRUE	•	PSTK
141	NK027-2	CDK4	Pan-specific	Cyclin-dependent protein-serine kinase 4	5893.14	7149.74	7005.79	6682.89	561.52	8.40235		3960.28	3464.68	5916.96	4447.31	1058.71	23.8057		2793.21	2763.35	1065.92	7110.19	1389.24	6.6705		3	3,8	3	NP_000066	http://www.ncbi.nlm.nih.gov/protein/NP_000066	P11802	http://www.uniprot.org/uniprot/P11802	http://www.phosphonet.ca/default.aspx?search=P11802	http://www.kinasenet.ca/showProtein?query=P11802	RpAb		•	PSTK
142	PK569	CDK4	T172	Cyclin-dependent protein-serine kinase 4	8498.92	11136.4	9520.07	9718.45	1085.83	11.1729		4390.68	4900.59	10633.7	6641.64	2830.45	42.6167		4769.48	4310.06	2867.81	9376.99	1541.7	3.26974		3	3,8	4	NP_000066	http://www.ncbi.nlm.nih.gov/protein/NP_000066	P11802	http://www.uniprot.org/uniprot/P11802	http://www.phosphonet.ca/default.aspx?search=P11802	http://www.kinasenet.ca/showProtein?query=P11802	RpAb	TRUE	•	PSTK
143	NK028-5	CDK5	Pan-specific	Cyclin-dependent protein-serine kinase 5	4412.02	3549	4693.6	4218.21	486.967	11.5444		2228.31	1186.13	3650.75	2355.06	1010.16	42.893		4284.07	3962.44	1243.26	9203.13	2014.56	7.40241		3	3,8	5	NP_004926	http://www.ncbi.nlm.nih.gov/protein/NP_004926	Q00535	http://www.uniprot.org/uniprot/Q00535	http://www.phosphonet.ca/default.aspx?search=Q00535	http://www.kinasenet.ca/showProtein?query=Q00535	MmAb		•	PSTK
144	PK570	CDK5	Y15	Cyclin-dependent protein-serine kinase 5	1640.21	2249.43	2004.23	1964.63	250.283	12.7395		1496.11	2123.51	2198.86	1939.49	315.027	16.2428		2792.77	2591.51	1240.8	4863.2	846.034	3.91942		3	3,8	6	NP_004926	http://www.ncbi.nlm.nih.gov/protein/NP_004926	Q00535	http://www.uniprot.org/uniprot/Q00535	http://www.phosphonet.ca/default.aspx?search=Q00535	http://www.kinasenet.ca/showProtein?query=Q00535	RpAb	TRUE	•	PSTK
145	NK029	CDK6	Pan-specific	Cyclin-dependent protein-serine kinase 6	166.859	351.623	223.775	247.419	77.26	31.2264		380.537	408.962	249.029	346.176	69.6664	20.1246		2626.66	2698.63	1334.11	3521.61	516.138	2.63967		3	3,8	7	NP_001250	http://www.ncbi.nlm.nih.gov/protein/NP_001250	Q00534	http://www.uniprot.org/uniprot/Q00534	http://www.phosphonet.ca/default.aspx?search=Q00534	http://www.kinasenet.ca/showProtein?query=Q00534	MmAb		•	PSTK
146	NK029-3	CDK6	Pan-specific	Cyclin-dependent protein-serine kinase 6	21.5778	10.4836	15.946	16.0025	4.52938	28.3043		52.1419	26.7017	14.5805	31.1414	15.6524	50.2625		2032	1729.38	700.595	4988.69	1043.48	7.12065		3	3,8	8	NP_001250	http://www.ncbi.nlm.nih.gov/protein/NP_001250	Q00534	http://www.uniprot.org/uniprot/Q00534	http://www.phosphonet.ca/default.aspx?search=Q00534	http://www.kinasenet.ca/showProtein?query=Q00534	RpAb		•	PSTK
147	PK165	CDK6	Y13	Cyclin-dependent protein-serine kinase 6	3331.08	4596.39	4696.2	4207.89	621.336	14.766		2619.36	2713.87	4102.67	3145.3	678.063	21.558		2701.76	2665.69	1204.35	4286.27	751.38	3.559		3	3,8	9	NP_001250	http://www.ncbi.nlm.nih.gov/protein/NP_001250	Q00534	http://www.uniprot.org/uniprot/Q00534	http://www.phosphonet.ca/default.aspx?search=Q00534	http://www.kinasenet.ca/showProtein?query=Q00534	RpAb		•	PSTK
148	PK571	CDK6	Y13	Cyclin-dependent protein-serine kinase 6	485.203	886.317	572.339	647.953	172.262	26.5856		422.626	406.155	501.399	443.393	41.5635	9.37396		1334.59	1344.9	525.372	2258.36	442.647	4.29859		3	3,8	10	NP_001250	http://www.ncbi.nlm.nih.gov/protein/NP_001250	Q00534	http://www.uniprot.org/uniprot/Q00534	http://www.phosphonet.ca/default.aspx?search=Q00534	http://www.kinasenet.ca/showProtein?query=Q00534	RpAb	TRUE	•	PSTK
149	PK572	CDK6	Y24	Cyclin-dependent protein-serine kinase 6	239.873	377.024	285.892	300.929	56.9925	18.9388		291.339	413.405	283.662	329.468	59.4347	18.0396		1259.87	1325.09	505.233	2608.59	467.975	5.16314		3	3,8	11	NP_001250	http://www.ncbi.nlm.nih.gov/protein/NP_001250	Q00534	http://www.uniprot.org/uniprot/Q00534	http://www.phosphonet.ca/default.aspx?search=Q00534	http://www.kinasenet.ca/showProtein?query=Q00534	RpAb	TRUE	•	PSTK
150	NK030-2	CDK7	Pan-specific	Cyclin-dependent protein-serine kinase 7	9295.36	8857.14	11542.3	9898.27	1176.2	11.8829		10455.2	7811.58	9444.76	9237.19	1089.2	11.7915		7256.47	6283.58	3626.16	14040.6	2988.57	3.87202		3	4,9	2	NP_001790	http://www.ncbi.nlm.nih.gov/protein/NP_001790	P50613	http://www.uniprot.org/uniprot/P50613	http://www.phosphonet.ca/default.aspx?search=P50613	http://www.kinasenet.ca/showProtein?query=P50613	MmAb		•	PSTK
151	PK573	CDK7	T170	Cyclin-dependent protein-serine kinase 7	19845.3	24692.8	19799.7	21445.9	2295.96	10.7058		8917.33	11983	19528.2	13476.2	4458.7	33.0857		7334.83	6895.54	4229.15	16070.1	2616.43	3.79985		3	4,9	3	NP_001790	http://www.ncbi.nlm.nih.gov/protein/NP_001790	P50613	http://www.uniprot.org/uniprot/P50613	http://www.phosphonet.ca/default.aspx?search=P50613	http://www.kinasenet.ca/showProtein?query=P50613	RpAb	TRUE	•	PSTK
152	NK030-1	CDK7	Pan-specific	Cyclin-dependent protein-serine kinase 7	114.043	242.303	174.712	177.019	52.3872	29.5941		216.554	181.007	224.035	207.198	18.7706	9.05923		967.746	914.364	525.083	1618.51	258.56	3.08239		3	4,9	1	NP_001790	http://www.ncbi.nlm.nih.gov/protein/NP_001790	P50613	http://www.uniprot.org/uniprot/P50613	http://www.phosphonet.ca/default.aspx?search=P50613	http://www.kinasenet.ca/showProtein?query=P50613	RpAb	TRUE	•	PSTK
153	NK032	CDK9	Pan-specific	Cyclin-dependent protein-serine kinase 9	17636.2	16376.5	18345.8	17452.8	814.343	4.66596		5682.45	5448.76	15872.8	9001.33	4859.78	53.9896		3201.9	2869.67	1867.45	6045.96	1010.1	3.23754		3	4,9	4	NP_001252	http://www.ncbi.nlm.nih.gov/protein/NP_001252	P50750	http://www.uniprot.org/uniprot/P50750	http://www.phosphonet.ca/default.aspx?search=P50750	http://www.kinasenet.ca/showProtein?query=P50750	RpAb		•	PSTK
154	PK574	CDK9	S347	Cyclin-dependent protein-serine kinase 9	2503.64	3910.42	3642.85	3352.3	609.955	18.1951		1958.03	2689.97	4045.33	2897.78	864.713	29.8406		3834.34	3752.84	1698.7	6023.89	1052.77	3.54617		3	4,9	6	NP_001252	http://www.ncbi.nlm.nih.gov/protein/NP_001252	P50750	http://www.uniprot.org/uniprot/P50750	http://www.phosphonet.ca/default.aspx?search=P50750	http://www.kinasenet.ca/showProtein?query=P50750	RpAb	TRUE	•	PSTK
155	PK575	CDK9	T186	Cyclin-dependent protein-serine kinase 9	515.833	1007.53	629.095	717.486	210.24	29.3023		342.378	534.988	821.73	566.366	196.948	34.7741		1473.29	1420.05	750.764	2371.39	373.416	3.15863		3	4,9	5	NP_001252	http://www.ncbi.nlm.nih.gov/protein/NP_001252	P50750	http://www.uniprot.org/uniprot/P50750	http://www.phosphonet.ca/default.aspx?search=P50750	http://www.kinasenet.ca/showProtein?query=P50750	RpAb	TRUE	•	PSTK
156	PK576	CDKL5	Y171	Cyclin-dependent kinase-like 5 (STK9)	9777.24	16497.2	8955.22	11743.2	3378.29	28.768		4593.61	5406.36	12922.3	7640.75	3749.31	49.07		5763.5	5701.08	3286.05	8465.7	1365.65	2.57625		3	4,9	11	NP_001032420.1	http://www.ncbi.nlm.nih.gov/protein/NP_001032420.1	O76039	http://www.uniprot.org/uniprot/O76039	http://www.phosphonet.ca/default.aspx?search=O76039	http://www.kinasenet.ca/showProtein?query=O76039	RpAb	TRUE	•	PSTK
157	NK034	CHK1	Pan-specific	Checkpoint protein-serine kinase 1 (CHEK1)	6868.99	8628.25	9438.28	8311.84	1072.51	12.9034		3686.4	2825.35	8250.35	4920.7	2380.51	48.3776		2577.85	2454.47	1374.79	4635.53	903.827	3.37182		3	5,10	1	NP_001265	http://www.ncbi.nlm.nih.gov/protein/NP_001265	O14757	http://www.uniprot.org/uniprot/O14757	http://www.phosphonet.ca/default.aspx?search=O14757	http://www.kinasenet.ca/showProtein?query=O14757	MmAb		•	PSTK
158	NK034-2	CHK1	Pan-specific	Checkpoint protein-serine kinase 1 (CHEK1)	4274.33	5216.03	6817.14	5435.83	1049.67	19.3102		2806.59	2302.23	5333.68	3480.84	1326.24	38.1012		3243.39	2652.9	1647.37	6470.27	1289.46	3.92764		3	5,10	2	NP_001265	http://www.ncbi.nlm.nih.gov/protein/NP_001265	O14757	http://www.uniprot.org/uniprot/O14757	http://www.phosphonet.ca/default.aspx?search=O14757	http://www.kinasenet.ca/showProtein?query=O14757	RpAb		•	PSTK
159	PK162	CHK1	S280	Checkpoint protein-serine kinase 1 (CHEK1)	7286.16	4018.71	9142.09	6815.65	2117.9	31.0741		16625.2	16955.5	7492.37	13691	4385.18	32.0296		1898.29	1914.29	1331.62	3022.32	364.225	2.26965		3	5,10	3	NP_001265	http://www.ncbi.nlm.nih.gov/protein/NP_001265	O14757	http://www.uniprot.org/uniprot/O14757	http://www.phosphonet.ca/default.aspx?search=O14757	http://www.kinasenet.ca/showProtein?query=O14757	RpAb		•	PSTK
160	PK577	CHK1	S280	Checkpoint protein-serine kinase 1 (CHEK1)	6842.3	13498.2	8318.19	9552.9	2854.09	29.8766		4460.5	5527.98	13219.4	7735.96	3901.79	50.4371		5108.31	4715.63	3379.53	9615.76	1382.15	2.8453		3	5,10	4	NP_001265	http://www.ncbi.nlm.nih.gov/protein/NP_001265	O14757	http://www.uniprot.org/uniprot/O14757	http://www.phosphonet.ca/default.aspx?search=O14757	http://www.kinasenet.ca/showProtein?query=O14757	RpAb	TRUE	•	PSTK
161	PK578	CHK1	S317	Checkpoint protein-serine kinase 1 (CHEK1)	3955.59	6142.54	4772.94	4957.03	902.259	18.2016		1851.95	3085.06	5777.89	3571.63	1639.27	45.897		1779.44	1736.14	936.403	3028.17	510.036	3.23384		3	5,10	5	NP_001265	http://www.ncbi.nlm.nih.gov/protein/NP_001265	O14757	http://www.uniprot.org/uniprot/O14757	http://www.phosphonet.ca/default.aspx?search=O14757	http://www.kinasenet.ca/showProtein?query=O14757	RpAb	TRUE	•	PSTK
162	PK579	CHK1	S345	Checkpoint protein-serine kinase 1 (CHEK1)	1778.18	3245.22	1722.96	2248.79	704.943	31.3477		698.768	1663.84	3577.37	1979.99	1196.26	60.4172		1412.56	1399	736.03	2512.75	432.183	3.41392		3	5,10	6	NP_001265	http://www.ncbi.nlm.nih.gov/protein/NP_001265	O14757	http://www.uniprot.org/uniprot/O14757	http://www.phosphonet.ca/default.aspx?search=O14757	http://www.kinasenet.ca/showProtein?query=O14757	RpAb	TRUE	•	PSTK
163	NK035	CHK2	Pan-specific	Checkpoint protein-serine kinase 2 (CHEK2)	2873.2	3597.35	4636.98	3702.51	723.89	19.5513		2670.01	1903.29	3701.39	2758.23	736.716	26.7097		2326.69	2330.13	1156.82	4316.13	736.339	3.73102		3	5,10	7	NP_009125	http://www.ncbi.nlm.nih.gov/protein/NP_009125	O96017	http://www.uniprot.org/uniprot/O96017	http://www.phosphonet.ca/default.aspx?search=O96017	http://www.kinasenet.ca/showProtein?query=O96017	RpAb		•	PSTK
164	PK580	CHK2	T383	Checkpoint protein-serine kinase 2 (CHEK2)	40862.2	32122.9	39062.4	37349.2	3767.87	10.0882		43421.6	45898.5	32374.5	40564.8	5879.1	14.4931		3396.64	3412	1295.44	5532.42	979.995	4.27069		3	5,10	10	NP_009125	http://www.ncbi.nlm.nih.gov/protein/NP_009125	O96017	http://www.uniprot.org/uniprot/O96017	http://www.phosphonet.ca/default.aspx?search=O96017	http://www.kinasenet.ca/showProtein?query=O96017	RpAb	TRUE	•	PSTK
165	PK119	CHK2	T68	Checkpoint protein-serine kinase 2 (CHEK2)	8168.83	6090.77	7744.35	7334.65	896.467	12.2224		18158.1	16226.3	5558.32	13314.2	5540.68	41.6147		2607.35	2561.08	1489.4	4325.29	812.695	2.90405		3	5,10	8	NP_009125	http://www.ncbi.nlm.nih.gov/protein/NP_009125	O96017	http://www.uniprot.org/uniprot/O96017	http://www.phosphonet.ca/default.aspx?search=O96017	http://www.kinasenet.ca/showProtein?query=O96017	RpAb		•	PSTK
166	PK581	CHK2	T68	Checkpoint protein-serine kinase 2 (CHEK2)	4026.68	6900.18	4704.31	5210.39	1226.47	23.539		2442.29	2950.32	7389.94	4260.85	2222.3	52.1562		3305.94	3155.86	1651.8	6120.04	1042.72	3.70508		3	5,10	9	NP_009125	http://www.ncbi.nlm.nih.gov/protein/NP_009125	O96017	http://www.uniprot.org/uniprot/O96017	http://www.phosphonet.ca/default.aspx?search=O96017	http://www.kinasenet.ca/showProtein?query=O96017	RpAb	TRUE	•	PSTK
167	PK167	CK2a1	T360+S362	Casein protein-serine kinase 2 alpha/ alpha prime (CSNK2A1)	29226.3	22416	29662.6	27101.6	3318.03	12.2429		34405.3	32691.8	28513.8	31870.3	2474.33	7.76375		10305	10135.3	5431.33	14977.2	2571.82	2.75756		4	1,6	1	NP_001887	http://www.ncbi.nlm.nih.gov/protein/NP_001887	P68400	http://www.uniprot.org/uniprot/P68400	http://www.phosphonet.ca/default.aspx?search=P68400	http://www.kinasenet.ca/showProtein?query=P68400	RpAb		•	DSK
168	PK582	CK2a1	Y255	Casein protein-serine kinase 2 alpha/ alpha prime (CSNK2A1)	24.4072	57.1806	23.1573	34.915	15.7524	45.1165		139.919	98.917	36.1547	91.6634	42.6708	46.5516		390.412	127.793	64.4655	6024.38	1131.95	93.4511		3	5,10	11	NP_001887	http://www.ncbi.nlm.nih.gov/protein/NP_001887	P68400	http://www.uniprot.org/uniprot/P68400	http://www.phosphonet.ca/default.aspx?search=P68400	http://www.kinasenet.ca/showProtein?query=P68400	RpAb	TRUE	•	DSK
169	PK583	CLK1	S337	Dual specificity protein kinase CLK1	807.204	1017.36	953.757	926.106	87.9945	9.50156		732.884	1423.2	1135.52	1097.2	283.12	25.8038		1649.34	1623.52	882.718	2745.94	450.24	3.11078		4	1,6	2	NP_004062.2	http://www.ncbi.nlm.nih.gov/protein/NP_004062.2	P49759	http://www.uniprot.org/uniprot/P49759	http://www.phosphonet.ca/default.aspx?search=P49759	http://www.kinasenet.ca/showProtein?query=P49759	RpAb	TRUE	•	DSK
170	PK584	CLK1	S337+T338	Dual specificity protein kinase CLK1	1672.85	2644.14	2013.54	2110.18	402.374	19.0683		1494.2	1958.69	3071.98	2174.96	662.028	30.4387		2148.53	2101.93	1002.26	2890.04	383.981	2.88353		4	1,6	3	NP_004062.2	http://www.ncbi.nlm.nih.gov/protein/NP_004062.2	P49759	http://www.uniprot.org/uniprot/P49759	http://www.phosphonet.ca/default.aspx?search=P49759	http://www.kinasenet.ca/showProtein?query=P49759	RpAb	TRUE	•	DSK
171	NN026	Cofilin 1	Pan-specific	Cofilin 1 (CFL1)	3077.16	3233.92	4665.41	3658.83	714.63	19.5317		3202.51	4779.18	4797.52	4259.73	747.61	17.5506		3704.28	3231.79	1790.4	10231.2	1898.12	5.71446		4	1,6	4	NP_005498	http://www.ncbi.nlm.nih.gov/protein/NP_005498	P23528	http://www.uniprot.org/uniprot/P23528	http://www.phosphonet.ca/default.aspx?search=P23528		MmAb
172	PN019	Cofilin 1	S3	Cofilin 1 (CFL1)	16.69	2054.18	22.7727	697.882	959.053	137.423		1160.71	1288.04	2212.08	1553.61	468.499	30.1555		1701.92	1583.9	810.33	3068.36	512.73	3.78656		4	1,6	5	NP_005498	http://www.ncbi.nlm.nih.gov/protein/NP_005498	P23528	http://www.uniprot.org/uniprot/P23528	http://www.phosphonet.ca/default.aspx?search=P23528		RpAb
173	PN020	Cofilin 2	S3	Cofilin 2 (CFL2)	22665.2	16691.9	23027.7	20794.9	2905.03	13.9699		17670.6	15617.8	18248.8	17179.1	1128.95	6.57164		4553.4	4568.69	3049.42	6657.64	1055.09	2.18325		4	1,6	6	NP_068733	http://www.ncbi.nlm.nih.gov/protein/NP_068733	Q9Y281	http://www.uniprot.org/uniprot/Q9Y281	http://www.phosphonet.ca/default.aspx?search=Q9Y281		RpAb
174	PN148	Connexin 43	S368	Gap junction alpha-1 protein (Cx43, GJA1)	15458.1	14430.3	14463.9	14784.1	476.811	3.22516		29850.5	27918.2	13478.5	23749.1	7305.12	30.7596		5223.79	4842.84	3130.62	8863.71	1502.36	2.83129		4	1,6	7	NP_000156.1	http://www.ncbi.nlm.nih.gov/protein/NP_000156.1	P17302	http://www.uniprot.org/uniprot/P17302	http://www.phosphonet.ca/default.aspx?search=P17302		RpAb
175	PK585	COT	S334	Osaka thyroid oncogene protein-serine kinase (TPL2) (MAP3K8)	4270.88	6532.12	4544.82	5115.94	1007.62	19.6956		2737.85	3182.18	8357.84	4759.29	2551.02	53.6008		5976.74	5971.53	2856.87	9779.34	1549.84	3.42309		4	1,6	10	NP_005195	http://www.ncbi.nlm.nih.gov/protein/NP_005195	P41279	http://www.uniprot.org/uniprot/P41279	http://www.phosphonet.ca/default.aspx?search=P41279	http://www.kinasenet.ca/showProtein?query=P41279	RpAb	TRUE	•	PSTK
176	NK042-1	COT	Pan-specific	Osaka thyroid oncogene protein-serine kinase (TPL2) (MAP3K8)	260.571	375.144	320.449	318.721	46.79	14.6805		308.865	267.138	407.223	327.742	58.7265	17.9185		957.653	919.298	514.537	1646.1	271.281	3.19919		4	1,6	8	NP_005195	http://www.ncbi.nlm.nih.gov/protein/NP_005195	P41279	http://www.uniprot.org/uniprot/P41279	http://www.phosphonet.ca/default.aspx?search=P41279	http://www.kinasenet.ca/showProtein?query=P41279	RpAb	TRUE	•	PSTK
177	NK042-2	COT	Pan-specific	Osaka thyroid oncogene protein-serine kinase (TPL2) (MAP3K8)	1168.08	1611.62	1244.75	1341.48	193.563	14.429		1041.05	1095.61	1760.12	1298.93	326.874	25.1649		3582.2	3603.95	1990.48	4894.1	692.332	2.45876		4	1,6	9	NP_005195	http://www.ncbi.nlm.nih.gov/protein/NP_005195	P41279	http://www.uniprot.org/uniprot/P41279	http://www.phosphonet.ca/default.aspx?search=P41279	http://www.kinasenet.ca/showProtein?query=P41279	RpAb	TRUE	•	PSTK
178	PN024	CREB1	S133	cAMP response element binding protein 1	13948	12171	13585.5	13234.8	766.665	5.79279		6524.43	7012.27	12211.5	8582.73	2573.64	29.9863		10825.8	10045.3	7085.6	15696.5	2410.25	2.21527		4	1,6	11	NP_004370	http://www.ncbi.nlm.nih.gov/protein/NP_004370	P16220	http://www.uniprot.org/uniprot/P16220	http://www.phosphonet.ca/default.aspx?search=P16220		RpAb						•
179	NN149-1	Crystallin aB	Pan-specific	Crystallin alpha B (heat-shock 20 kDa like-protein) (HspB5; CRYA2; CRYAB)	23314.7	15596	20502.4	19804.4	3189.55	16.1053		9647.69	8271.22	18006.6	11975.2	4301.71	35.922		57543.8	56571.8	39821	85676	13557.8	2.15153		4	2,7	1	NP_001876	http://www.ncbi.nlm.nih.gov/protein/NP_001876	P02511	http://www.uniprot.org/uniprot/P02511	http://www.phosphonet.ca/default.aspx?search=P02511		RpAb							•
180	NN149-2	Crystallin aB	Pan-specific	Crystallin alpha B (heat-shock 20 kDa like-protein) (HspB5; CRYA2; CRYAB)	746.99	662.177	683.531	697.566	36.019	5.16352		372.758	321.515	607.685	433.986	124.592	28.7089		1219.07	1236.72	712.961	1599.93	219.296	2.24407		4	2,7	2	NP_001876.1	http://www.ncbi.nlm.nih.gov/protein/NP_001876.1	P02511	http://www.uniprot.org/uniprot/P02511	http://www.phosphonet.ca/default.aspx?search=P02511		MmAb							•
181	PN025	Crystallin aB	S19	Crystallin alpha B (heat-shock 20 kDa like-protein) (HspB5; CRYA2; CRYAB)	2770.73	3053.7	3110.62	2978.35	148.636	4.99054		2159.01	1291.19	3962.4	2470.87	1112.59	45.0282		15365.4	14413.2	2970.31	25754.3	6049.63	8.67056		4	2,7	3	NP_001876	http://www.ncbi.nlm.nih.gov/protein/NP_001876	P02511	http://www.uniprot.org/uniprot/P02511	http://www.phosphonet.ca/default.aspx?search=P02511		RpAb							•
182	PN110	Crystallin aB	S45	Crystallin alpha B (heat-shock 20 kDa like-protein) (HspB5; CRYA2; CRYAB)	4114.75	4906.16	4282.92	4434.61	340.431	7.6767		2560.64	1328.92	5667.99	3185.85	1825.75	57.3081		14828.7	14145.2	2099.24	26617.6	6054.28	12.6797		4	2,7	4	NP_001876	http://www.ncbi.nlm.nih.gov/protein/NP_001876	P02511	http://www.uniprot.org/uniprot/P02511	http://www.phosphonet.ca/default.aspx?search=P02511		RpAb							•
183	PK586	CSF1R	S807+Y809	Macrophage colony-stimulating factor 1 receptor (Fms)	306.331	506.314	361.048	391.231	84.3862	21.5694		456.306	511.941	506.934	491.727	25.1301	5.11058		527.211	503.65	209.711	980.444	170.806	4.67521		4	2,7	8	NP_005202.2	http://www.ncbi.nlm.nih.gov/protein/NP_005202.2	P07333	http://www.uniprot.org/uniprot/P07333	http://www.phosphonet.ca/default.aspx?search=P07333	http://www.kinasenet.ca/showProtein?query=P07333	RpAb	TRUE	•	PYK
184	PK587	CSF1R	Y699	Macrophage colony-stimulating factor 1 receptor (Fms)	1651.57	2130.42	1716.4	1832.8	212.109	11.5729		2162.48	2193.56	1796.95	2051	180.084	8.78032		1665.11	1569.96	799.058	2866.57	409.171	3.58744		4	2,7	7	NP_005202.2	http://www.ncbi.nlm.nih.gov/protein/NP_005202.2	P07333	http://www.uniprot.org/uniprot/P07333	http://www.phosphonet.ca/default.aspx?search=P07333	http://www.kinasenet.ca/showProtein?query=P07333	RpAb	TRUE	•	PYK
185	PK588	CSF1R	Y809	Macrophage colony-stimulating factor 1 receptor (Fms)	129.573	283.005	141.861	184.813	69.6132	37.6668		284.877	237.427	206.295	242.866	32.3109	13.304		1116.04	577.357	292.614	14706.1	2722.59	50.2575		4	2,7	9	NP_005202.2	http://www.ncbi.nlm.nih.gov/protein/NP_005202.2	P07333	http://www.uniprot.org/uniprot/P07333	http://www.phosphonet.ca/default.aspx?search=P07333	http://www.kinasenet.ca/showProtein?query=P07333	RpAb	TRUE	•	PYK
186	NK234-2	CSF1R	Pan-specific	Macrophage colony-stimulating factor 1 receptor (Fms)	12803.6	14382.4	12647.9	13278	783.546	5.90109		3860.36	4734.92	13630.2	7408.49	4413.87	59.5786		8410.95	8151.15	5287.46	12821	1797.16	2.4248		4	2,7	5	NP_005202.2	http://www.ncbi.nlm.nih.gov/protein/NP_005202.2	P07333	http://www.uniprot.org/uniprot/P07333	http://www.phosphonet.ca/default.aspx?search=P07333	http://www.kinasenet.ca/showProtein?query=P07333	RpAb	TRUE	•	PYK
187	NK234-4	CSF1R	Pan-specific	Macrophage colony-stimulating factor 1 receptor (Fms)	17990.1	19033.9	16377.9	17800.6	1092.58	6.13788		6908.93	7834.47	17373.8	10705.7	4730.16	44.1834		10194	9647.12	4564.82	17331.1	2712.49	3.79668		4	2,7	6	NP_005202.2	http://www.ncbi.nlm.nih.gov/protein/NP_005202.2	P07333	http://www.uniprot.org/uniprot/P07333	http://www.phosphonet.ca/default.aspx?search=P07333	http://www.kinasenet.ca/showProtein?query=P07333	RpAb	TRUE	•	PYK
188	NK044	CSK	Pan-specific	C-terminus of Src tyrosine kinase	221.596	596.846	332.296	383.579	157.429	41.042		441.615	366.583	306.889	371.696	55.1204	14.8294		2256.07	2117.65	585.872	4209.31	773.913	7.18469		4	2,7	11	NP_004374	http://www.ncbi.nlm.nih.gov/protein/NP_004374	P41240	http://www.uniprot.org/uniprot/P41240	http://www.phosphonet.ca/default.aspx?search=P41240	http://www.kinasenet.ca/showProtein?query=P41240	MmAb		•	PYK
189	NK044-2	CSK	Pan-specific	C-terminus of Src tyrosine kinase	2800.78	2961.98	2489.07	2750.61	196.294	7.13638		3857.09	1865.77	2580.81	2767.89	823.646	29.7572		4517.88	4345.19	594.731	10775.8	2364.03	18.1188		4	2,7	10	NP_004374	http://www.ncbi.nlm.nih.gov/protein/NP_004374	P41240	http://www.uniprot.org/uniprot/P41240	http://www.phosphonet.ca/default.aspx?search=P41240	http://www.kinasenet.ca/showProtein?query=P41240	RpAb		•	PYK
190	PK589	CSK	Y184	C-terminus of Src tyrosine kinase	39.958	93.4636	58.4235	63.9484	22.1901	34.7001		135.773	103.333	74.1016	104.402	25.1885	24.1263		263.548	236.902	118.996	515.238	107.729	4.32988		4	3,8	1	NP_004374	http://www.ncbi.nlm.nih.gov/protein/NP_004374	P41240	http://www.uniprot.org/uniprot/P41240	http://www.phosphonet.ca/default.aspx?search=P41240	http://www.kinasenet.ca/showProtein?query=P41240	RpAb	TRUE	•	PYK
191	NN029	Cyclin B1	Pan-specific	Cyclin B1 (CCNB1)	4887.01	4506.23	5412.54	4935.26	371.57	7.52888		8592.36	8053.71	4568.27	7071.45	1783.62	25.2229		3370.98	2974.91	1360.35	7189.77	1472.11	5.28523		4	3,8	2	NP_114172	http://www.ncbi.nlm.nih.gov/protein/NP_114172	P14635	http://www.uniprot.org/uniprot/P14635	http://www.phosphonet.ca/default.aspx?search=P14635		MmAb
192	PN190	Cyclin B1	S147	Cyclin B1 (CCNB1)	12363.6	9336.85	11769.6	11156.7	1309.47	11.7371		13497.2	11587.8	10574.7	11886.6	1211.66	10.1935		4476.21	4362.24	2215.77	10589.4	1883.07	4.7791		4	3,8	3	NP_114172	http://www.ncbi.nlm.nih.gov/protein/NP_114172	P14635	http://www.uniprot.org/uniprot/P14635	http://www.phosphonet.ca/default.aspx?search=P14635		RpAb
193	PN191	Cyclin E1	T395	Cyclin E1 (CCNE1)	18190.1	15729.6	13986.6	15968.8	1724.39	10.7985		63003.7	44814.8	12457.2	40091.9	20904	52.1402		2468.82	2307.93	1749.16	3664.45	548.992	2.09497		4	3,8	5	NP_001229	http://www.ncbi.nlm.nih.gov/protein/NP_001229	P24864	http://www.uniprot.org/uniprot/P24864	http://www.phosphonet.ca/default.aspx?search=P24864		RpAb
194	NN031	Cyclin E1	Pan-specific	Cyclin E1 (CCNE1)	3383.48	4077.26	3536.63	3665.79	297.595	8.11818		7311.65	5739.14	3182.86	5411.22	1701.45	31.443		10993.8	10181.4	3780.63	39142.9	6837.89	10.3535		4	3,8	4	NP_001229	http://www.ncbi.nlm.nih.gov/protein/NP_001229	P24864	http://www.uniprot.org/uniprot/P24864	http://www.phosphonet.ca/default.aspx?search=P24864		MmAb
195	PK590	DAPK3	S269	Death-associated protein kinase 3 (DLK, MAP3K12)	499.726	928.764	572.201	666.897	187.517	28.1178		543.694	752.731	761.251	685.892	100.609	14.6684		1157.7	1099.95	521.791	1825.62	363.225	3.49876		4	3,8	6	NP_006292.3	http://www.ncbi.nlm.nih.gov/protein/NP_006292.3	Q12852	http://www.uniprot.org/uniprot/Q12852	http://www.phosphonet.ca/default.aspx?search=Q12852	http://www.kinasenet.ca/showProtein?query=Q12852	RpAb	TRUE	•	PSTK
196	PK591	DDR1	Y796+Y797	Epithelial discoidin domain-containing receptor 1	1070.15	1536.49	1229.75	1278.8	193.515	15.1326		939.524	1186.44	1333.34	1153.1	162.492	14.0918		1197.51	1237.39	488.035	1875.22	304.408	3.84239		4	3,8	7	NP_001284583.1	http://www.ncbi.nlm.nih.gov/protein/NP_001284583.1	Q08345	http://www.uniprot.org/uniprot/Q08345	http://www.phosphonet.ca/default.aspx?search=Q08345	http://www.kinasenet.ca/showProtein?query=Q08345	RpAb	TRUE	•	PSTK
197	PK592	DDR1	Y797	Epithelial discoidin domain-containing receptor 1	30.2116	18.9655	8.05561	19.0776	9.04549	47.4142		44.0235	69.3066	11.1943	41.5081	23.7908	57.3161		346.398	346.54	134.39	713.354	126.019	5.30811		4	3,8	8	NP_001284583.1	http://www.ncbi.nlm.nih.gov/protein/NP_001284583.1	Q08345	http://www.uniprot.org/uniprot/Q08345	http://www.phosphonet.ca/default.aspx?search=Q08345	http://www.kinasenet.ca/showProtein?query=Q08345	RpAb	TRUE	•	PSTK
198	PK593	DDR2	Y736	Discoidin domain-containing receptor 2 (Tyro10)	1226.81	1860.97	1101.88	1396.55	332.332	23.7966		942.512	689.637	1209.6	947.251	212.302	22.4124		718.548	701.305	236.47	1219.89	202.652	5.15875		4	3,8	9	NP_001014796.1	http://www.ncbi.nlm.nih.gov/protein/NP_001014796.1	Q16832	http://www.uniprot.org/uniprot/Q16832	http://www.phosphonet.ca/default.aspx?search=Q16832	http://www.kinasenet.ca/showProtein?query=Q16832	RpAb	TRUE	•	PSTK
199	PK594	DDR2	Y740	Discoidin domain-containing receptor 2 (Tyro10)	766.928	1161.92	719.504	882.785	198.328	22.4661		710.193	639.466	924.182	757.947	121.04	15.9695		1279.04	1181.16	617.37	2053.48	369.466	3.32618		4	3,8	10	NP_001014796.1	http://www.ncbi.nlm.nih.gov/protein/NP_001014796.1	Q16832	http://www.uniprot.org/uniprot/Q16832	http://www.phosphonet.ca/default.aspx?search=Q16832	http://www.kinasenet.ca/showProtein?query=Q16832	RpAb	TRUE	•	PSTK
200	NK048	DNAPK	Pan-specific	DNA-activated protein-serine kinase (PRKDC)	12859.2	15453.3	13928.8	14080.5	1064.45	7.55974		29329.8	23198.7	14845	22457.8	5936.56	26.4343		5710.88	4697.37	2311.1	14409.1	3152.7	6.23472		4	3,8	11	NP_008835	http://www.ncbi.nlm.nih.gov/protein/NP_008835	P78527	http://www.uniprot.org/uniprot/P78527	http://www.phosphonet.ca/default.aspx?search=P78527	http://www.kinasenet.ca/showProtein?query=P78527	RpAb		•	PSTK
201	PK595	DNAPK	T2609	DNA-activated protein-serine kinase (PRKDC)	2924.44	3658.24	3255.12	3279.27	300.056	9.1501		2641.74	2801.22	3335.94	2926.3	296.887	10.1455		3532.68	3438.48	1424.19	5543.93	737.793	3.8927		4	4,9	2	NP_008835	http://www.ncbi.nlm.nih.gov/protein/NP_008835	P78527	http://www.uniprot.org/uniprot/P78527	http://www.phosphonet.ca/default.aspx?search=P78527	http://www.kinasenet.ca/showProtein?query=P78527	RpAb	TRUE	•	PSTK
202	PK596	DNAPK	Y883	DNA-activated protein-serine kinase (PRKDC)	2329.78	4646.53	2067.12	3014.48	1159.01	38.4481		2794.93	2984.79	3218.99	2999.57	173.438	5.7821		7062.03	6738.28	1996.37	13452.9	2140.71	6.73868		4	4,9	1	NP_008835	http://www.ncbi.nlm.nih.gov/protein/NP_008835	P78527	http://www.uniprot.org/uniprot/P78527	http://www.phosphonet.ca/default.aspx?search=P78527	http://www.kinasenet.ca/showProtein?query=P78527	RpAb	TRUE	•	PSTK
203	PN508	DOK3	Y398	Docking protein 3	12772.8	18472.1	11190.1	14145	3127.21	22.1082		6792.75	6505.71	14875.6	9391.34	3879.7	41.3115		4529.78	4399	2483.5	6407.9	745.324	2.58019		4	4,9	3	NP_079148.2	http://www.ncbi.nlm.nih.gov/protein/NP_079148.2	Q7L591	http://www.uniprot.org/uniprot/Q7L591	http://www.phosphonet.ca/default.aspx?search=Q7L591		RpAb	TRUE				•
204	PK597	DYRK1A	Y321	Dual specificity tyrosine-phosphorylation-regulated kinase 1A	274.707	518.637	310.554	367.966	107.541	29.2257		296.122	277.631	346.477	306.744	29.0925	9.48432		794.063	773.635	272.723	1507.8	311.974	5.52869		4	4,9	4	NP_001387.2	http://www.ncbi.nlm.nih.gov/protein/NP_001387.2	Q13627	http://www.uniprot.org/uniprot/Q13627	http://www.phosphonet.ca/default.aspx?search=Q13627	http://www.kinasenet.ca/showProtein?query=Q13627	RpAb	TRUE	•	PSTK
205	PK598	DYRK2	Y382	Dual specificity tyrosine-phosphorylation-regulated kinase 2	349.306	510.983	326.473	395.588	82.1276	20.7609		413.176	369.078	366.627	382.96	21.3893	5.58526		1323.41	1214.51	652.289	2325.46	403.019	3.56508		4	4,9	5	NP_006473.2	http://www.ncbi.nlm.nih.gov/protein/NP_006473.2	Q92630	http://www.uniprot.org/uniprot/Q92630	http://www.phosphonet.ca/default.aspx?search=Q92630	http://www.kinasenet.ca/showProtein?query=Q92630	RpAb	TRUE	•	PSTK
206	PN509	eEF1A1	Y141	Elongation factor 1-alpha 1	1181.21	2192.88	1347.02	1573.7	443.028	28.152		921.665	997.465	1565.5	1161.54	287.313	24.7355		1532.62	1526	784.003	2445.47	424.023	3.11922		4	4,9	6	NP_001393.1	http://www.ncbi.nlm.nih.gov/protein/NP_001393.1	P68104	http://www.uniprot.org/uniprot/P68104	http://www.phosphonet.ca/default.aspx?search=P68104		RpAb	TRUE
207	PN173	EFNB2	Y316	EPH-related receptor tyrosine kinase ligand 5	2547.43	3995.12	4138.92	3560.49	718.742	20.1866		5926.54	6310.07	2846.92	5027.85	1550.07	30.8298		3793.45	3789.1	2018.39	6533.84	1227.46	3.23716		5	2,7	11	NP_004084.1	http://www.ncbi.nlm.nih.gov/protein/NP_004084.1	P52799	http://www.uniprot.org/uniprot/P52799	http://www.phosphonet.ca/default.aspx?search=P52799		RpAb
208	PK121	EGFR	T693	Epidermal growth factor receptor-tyrosine kinase (ErbB1)	6967.42	5089.84	8930.29	6995.85	1567.99	22.4131		10820.9	1192.56	6123.75	6045.73	3931.13	65.0233		3093.12	2785.05	1194	9244.15	1969.93	7.74218		4	4,9	10	NP_005219	http://www.ncbi.nlm.nih.gov/protein/NP_005219	P00533	http://www.uniprot.org/uniprot/P00533	http://www.phosphonet.ca/default.aspx?search=P00533	http://www.kinasenet.ca/showProtein?query=P00533	RpAb		•	PYK
209	PK599	EGFR	Y1069	Epidermal growth factor receptor-tyrosine kinase (ErbB1)	823.632	1003.74	895.399	907.589	74.0308	8.15687		846.319	1161.92	1062.22	1023.48	131.721	12.8698		2011.63	1978.16	885.526	4147.29	754.275	4.68342		4	5,10	2	NP_005219	http://www.ncbi.nlm.nih.gov/protein/NP_005219	P00533	http://www.uniprot.org/uniprot/P00533	http://www.phosphonet.ca/default.aspx?search=P00533	http://www.kinasenet.ca/showProtein?query=P00533	RpAb	TRUE	•	PYK
210	PK123	EGFR	Y1110	Epidermal growth factor receptor-tyrosine kinase (ErbB1)	9003.78	8129.66	9826.7	8986.71	692.917	7.71046		40346.2	30383.5	8851.39	26527	13143.7	49.5483		3143.71	2877.98	1792.74	10997	1657.75	6.13421		4	5,10	3	NP_005219	http://www.ncbi.nlm.nih.gov/protein/NP_005219	P00533	http://www.uniprot.org/uniprot/P00533	http://www.phosphonet.ca/default.aspx?search=P00533	http://www.kinasenet.ca/showProtein?query=P00533	RpAb		•	PYK
211	PK010	EGFR	Y1172	Epidermal growth factor receptor-tyrosine kinase (ErbB1)	5378.87	5579.5	4352.47	5103.61	537.417	10.5301		10702.2	12593.3	4371	9222.17	3516.09	38.1265		4288.66	4174.94	2269.7	9381.52	1372.8	4.13338		4	5,10	4	NP_005219	http://www.ncbi.nlm.nih.gov/protein/NP_005219	P00533	http://www.uniprot.org/uniprot/P00533	http://www.phosphonet.ca/default.aspx?search=P00533	http://www.kinasenet.ca/showProtein?query=P00533	RpAb		•	PYK
212	PK010-2	EGFR	Y1172	Epidermal growth factor receptor-tyrosine kinase (ErbB1)	1902.51	5475.72	6399.05	4592.43	1939.05	42.2228		14522.7	14246.3	5428.74	11399.2	4223.29	37.0489		4510.91	4455.01	2389.59	8767.08	1346.3	3.66886		4	5,10	5	NP_005219	http://www.ncbi.nlm.nih.gov/protein/NP_005219	P00533	http://www.uniprot.org/uniprot/P00533	http://www.phosphonet.ca/default.aspx?search=P00533	http://www.kinasenet.ca/showProtein?query=P00533	RpAb		•	PYK
213	PK601	EGFR	Y1172	Epidermal growth factor receptor-tyrosine kinase (ErbB1)	696.091	1273.21	947.951	972.419	236.244	24.2945		654.571	1164.56	1329.7	1049.61	287.354	27.3773		1035.58	993.899	401.863	2049.67	370.737	5.10042		4	5,10	6	NP_005219	http://www.ncbi.nlm.nih.gov/protein/NP_005219	P00533	http://www.uniprot.org/uniprot/P00533	http://www.phosphonet.ca/default.aspx?search=P00533	http://www.kinasenet.ca/showProtein?query=P00533	RpAb	TRUE	•	PYK
214	PK011-1	EGFR	Y1197	Epidermal growth factor receptor-tyrosine kinase (ErbB1)	5235.79	5827.7	5393.05	5485.51	250.336	4.56357		10161	12104	5132.24	9132.39	2937.66	32.1675		1207.71	1209.76	724.872	1965.78	305.068	2.7119		4	5,10	7	NP_005219	http://www.ncbi.nlm.nih.gov/protein/NP_005219	P00533	http://www.uniprot.org/uniprot/P00533	http://www.phosphonet.ca/default.aspx?search=P00533	http://www.kinasenet.ca/showProtein?query=P00533	RpAb		•	PYK
215	PK602	EGFR	Y869	Epidermal growth factor receptor-tyrosine kinase (ErbB1)	470.457	981.951	560.681	671.03	222.919	33.2204		411.096	518.173	746.619	558.629	139.932	25.0492		1138.97	1044.2	486.387	1821.31	365.062	3.74456		4	4,9	11	NP_005219	http://www.ncbi.nlm.nih.gov/protein/NP_005219	P00533	http://www.uniprot.org/uniprot/P00533	http://www.phosphonet.ca/default.aspx?search=P00533	http://www.kinasenet.ca/showProtein?query=P00533	RpAb	TRUE	•	PYK
216	PK603	EGFR	Y998	Epidermal growth factor receptor-tyrosine kinase (ErbB1)	503.779	680.708	615.652	600.046	73.0688	12.1772		326.467	396.432	712.81	478.57	168.077	35.1208		1242.02	1267.91	302.755	2101.59	399.171	6.94154		4	5,10	1	NP_005219	http://www.ncbi.nlm.nih.gov/protein/NP_005219	P00533	http://www.uniprot.org/uniprot/P00533	http://www.phosphonet.ca/default.aspx?search=P00533	http://www.kinasenet.ca/showProtein?query=P00533	RpAb	TRUE	•	PYK
217	NK052-5	EGFR	Pan-specific	Epidermal growth factor receptor-tyrosine kinase (ErbB1)	16134.1	19080.9	14105.8	16440.3	2042.57	12.4242		7919.21	8886.02	17199.9	11335	4165.82	36.7517		7567.23	7209.45	5195.86	14640.3	1988.38	2.81769		4	4,9	7	NP_005219	http://www.ncbi.nlm.nih.gov/protein/NP_005219	P00533	http://www.uniprot.org/uniprot/P00533	http://www.phosphonet.ca/default.aspx?search=P00533	http://www.kinasenet.ca/showProtein?query=P00533	RpAb	TRUE	•	PYK
218	NK052-6	EGFR	Pan-specific	Epidermal growth factor receptor-tyrosine kinase (ErbB1)	33658.1	27890.2	19642.1	27063.5	5751.8	21.253		23195.4	15503.5	20523	19740.6	3188.58	16.1524		8245.29	8384.62	5543.75	10657.3	1575.97	1.9224		4	4,9	8	NP_005219	http://www.ncbi.nlm.nih.gov/protein/NP_005219	P00533	http://www.uniprot.org/uniprot/P00533	http://www.phosphonet.ca/default.aspx?search=P00533	http://www.kinasenet.ca/showProtein?query=P00533	RpAb	TRUE	•	PYK
219	NK052-4	EGFR	Pan-specific	Epidermal growth factor receptor-tyrosine kinase (ErbB1)	22008.5	19055.7	15855.9	18973.4	2512.47	13.2421		17570.1	6835.56	16988.8	13798.1	4929.01	35.7223		4877.16	4669.74	2165.5	10249.6	1594.48	4.73315		4	4,9	9	NP_005219	http://www.ncbi.nlm.nih.gov/protein/NP_005219	P00533	http://www.uniprot.org/uniprot/P00533	http://www.phosphonet.ca/default.aspx?search=P00533	http://www.kinasenet.ca/showProtein?query=P00533	RpAb	TRUE	•	PYK
220	NN038-1	eIF2a	Pan-specific	Eukaryotic translation initiation factor 2 alpha	2783.63	4205.44	3394.64	3461.24	582.356	16.8251		2749.32	2789.48	3969.64	3169.48	566.038	17.859		934.464	905.567	710.145	1492.73	169.74	2.102		4	5,10	8	NP_004085	http://www.ncbi.nlm.nih.gov/protein/NP_004085	P05198	http://www.uniprot.org/uniprot/P05198	http://www.phosphonet.ca/default.aspx?search=P05198		RpAb
221	PN028-1	eIF2a	S52	Eukaryotic translation initiation factor 2 alpha	3653.76	4437.11	2683.65	3591.51	717.199	19.9693		10342.3	11204.2	2585.02	8043.84	3875.97	48.1856		3893.78	3877.37	2569.54	5446.93	754.272	2.1198		4	5,10	9	NP_004085	http://www.ncbi.nlm.nih.gov/protein/NP_004085	P05198	http://www.uniprot.org/uniprot/P05198	http://www.phosphonet.ca/default.aspx?search=P05198		RpAb
222	PN028-2	eIF2a	S52	Eukaryotic translation initiation factor 2 alpha	3810.35	7094.36	3903.72	4936.14	1526.57	30.9263		11230.5	13581.7	6668.87	10493.7	2869.84	27.3483		2339.56	2239.23	636.957	4169.96	818.629	6.54669		4	5,10	10	NP_004085	http://www.ncbi.nlm.nih.gov/protein/NP_004085	P05198	http://www.uniprot.org/uniprot/P05198	http://www.phosphonet.ca/default.aspx?search=P05198		RpAb
223	PK604	EIF2AK3	T982	Eukaryotic translation initiation factor 2-alpha kinase 3 (PERK)	15017.1	13515.7	15195.1	14576	753.225	5.16758		3299.89	4425.93	15836.2	7853.99	5662.93	72.1026		4155.51	3926.24	2320.53	6693.23	1088.53	2.88435		4	5,10	11	NP_004827.4	http://www.ncbi.nlm.nih.gov/protein/NP_004827.4	Q9NZJ5	http://www.uniprot.org/uniprot/Q9NZJ5	http://www.phosphonet.ca/default.aspx?search=Q9NZJ5	http://www.kinasenet.ca/showProtein?query=Q9NZJ5	RpAb	TRUE	•	PSTK
224	PN172	eIF4B	S422	Eukaryotic translation initiation factor 4B	2812.78	3465.48	3740.42	3339.56	389.035	11.6493		13334	7165.82	2646.48	7715.43	4380.43	56.7749		3150.92	3099.47	1914.07	4157.32	574.74	2.17198		5	1,6	1	NP_001408.2	http://www.ncbi.nlm.nih.gov/protein/NP_001408.2	P23588	http://www.uniprot.org/uniprot/P23588	http://www.phosphonet.ca/default.aspx?search=P23588		RpAb
225	NN039-1	eIF4E	Pan-specific	Eukaryotic translation initiation factor 4 (mRNA cap binding protein)	4708.56	4735.14	6230.97	5224.89	711.489	13.6173		2292.93	3749.05	4474.4	3505.46	907.085	25.8764		2432.34	2196.85	735.562	4025.99	898.608	5.47335		5	1,6	2	NP_001959	http://www.ncbi.nlm.nih.gov/protein/NP_001959	P06730	http://www.uniprot.org/uniprot/P06730	http://www.phosphonet.ca/default.aspx?search=P06730		MmAb
226	PN030-1	eIF4E	S209	Eukaryotic translation initiation factor 4 (mRNA cap binding protein)	3124.99	2951.3	3592.75	3223.01	270.886	8.40473		7260.38	2612.02	3680.88	4517.76	1987.81	43.9999		15220	14499.8	1597.08	30022	6837.83	18.798		5	1,6	3	NP_001959	http://www.ncbi.nlm.nih.gov/protein/NP_001959	P06730	http://www.uniprot.org/uniprot/P06730	http://www.phosphonet.ca/default.aspx?search=P06730		RpAb
227	PN030-2	eIF4E	S209	Eukaryotic translation initiation factor 4 (mRNA cap binding protein)	2793.54	2168.92	2782.61	2581.69	291.907	11.3068		2149.41	3412.75	1479.28	2347.15	801.623	34.1531		792.267	741.991	341.562	1382.82	268.935	4.04851		5	1,6	4	NP_001959	http://www.ncbi.nlm.nih.gov/protein/NP_001959	P06730	http://www.uniprot.org/uniprot/P06730	http://www.phosphonet.ca/default.aspx?search=P06730		RpAb
228	PN031	eIF4G	S1106	Eukaryotic translation initiation factor 4 gamma 1 (eIF4G1)	2320.88	1007.22	962.617	1430.24	630.043	44.0515		1127.64	871.308	3516.64	1838.53	1191.21	64.7915		11570.2	11009.9	3181.55	20792.5	4285.68	6.53536		5	1,6	5	NP_004944	http://www.ncbi.nlm.nih.gov/protein/NP_004944	Q04637	http://www.uniprot.org/uniprot/Q04637	http://www.phosphonet.ca/default.aspx?search=Q04637		RpAb
229	PN193	eIF4G	S1231	Eukaryotic translation initiation factor 4 gamma 1 (eIF4G1)	18646.3	16092.1	18660.3	17799.6	1207.39	6.78329		37502	35405.7	16626.4	29844.7	9385.84	31.449		5065.62	5359.24	3506.68	5973.66	749.487	1.70351		5	1,6	6	NP_004944	http://www.ncbi.nlm.nih.gov/protein/NP_004944	Q04637	http://www.uniprot.org/uniprot/Q04637	http://www.phosphonet.ca/default.aspx?search=Q04637		RpAb
230	NN168	ELK1	Pan-specific	ETS domain-containing protein Elk-1	9426.63	7568.74	7657.38	8217.58	855.691	10.4129		15272.7	11127.8	8755.3	11718.6	2693.3	22.9831		1121.64	1088.76	655.127	1680.49	270.442	2.56513		5	1,6	7	NP_001107595.1	http://www.ncbi.nlm.nih.gov/protein/NP_001107595.1	P19419	http://www.uniprot.org/uniprot/P19419	http://www.phosphonet.ca/default.aspx?search=P19419		RpAb						•
231	PN149	ELK1	S383	ETS domain-containing protein Elk-1	4992.82	5674.66	5934.89	5534.12	397.228	7.1778		5857.8	7498.11	5209.77	6188.56	963.04	15.5616		1963.44	1851.26	1445.9	2795.1	361.88	1.93312		5	1,6	8	NP_001107595.1	http://www.ncbi.nlm.nih.gov/protein/NP_001107595.1	P19419	http://www.uniprot.org/uniprot/P19419	http://www.phosphonet.ca/default.aspx?search=P19419		RpAb						•
232	PN170	ELK1	S389	ETS domain-containing protein Elk-1	7060.71	7151.15	6722.85	6978.24	184.323	2.6414		6187.37	3617.5	6716.45	5507.11	1353.5	24.5773		2175.4	2033.89	1502.59	3565.35	547.792	2.3728		5	1,6	9	NP_001107595.1	http://www.ncbi.nlm.nih.gov/protein/NP_001107595.1	P19419	http://www.uniprot.org/uniprot/P19419	http://www.phosphonet.ca/default.aspx?search=P19419		RpAb						•
233	PN510	EML4	Y226	Echinoderm microtubule-associated protein-like 4	864.564	1370.41	863.117	1032.7	238.798	23.1237		437.268	605.687	1352.82	798.592	397.885	49.8233		1772.56	1844.56	796.583	2404.21	420.77	3.01815		5	1,6	10	NP_001107595.1	http://www.ncbi.nlm.nih.gov/protein/NP_001107595.1	Q9HC35	http://www.uniprot.org/uniprot/Q9HC35	http://www.phosphonet.ca/default.aspx?search=Q9HC35		RpAb	TRUE
234	PN511	ENO1	Y44	Alpha-enolase	366.879	497.987	375.267	413.377	59.9258	14.4966		259.378	228.967	462.999	317.115	103.9	32.7643		1659.17	1647.1	582.013	2690.27	502.424	4.62235		5	1,6	11	NP_001419.1	http://www.ncbi.nlm.nih.gov/protein/NP_001419.1	P06733	http://www.uniprot.org/uniprot/P06733	http://www.phosphonet.ca/default.aspx?search=P06733		RpAb	TRUE
235	PN512	ENO2	Y25	Gamma-enolase	600.038	1246.89	706.418	851.115	283.205	33.2745		404.046	577.039	765.434	582.173	147.581	25.35		1012.96	899.43	376.208	1861.84	446.794	4.94896		5	2,7	1	NP_001966.1	http://www.ncbi.nlm.nih.gov/protein/NP_001966.1	P09104	http://www.uniprot.org/uniprot/P09104	http://www.phosphonet.ca/default.aspx?search=P09104		RpAb	TRUE
236	NK053	EphA1	Pan-specific	Ephrin type-A receptor 1 protein-tyrosine kinase	287.442	484.403	372.118	381.321	80.6718	21.1559		251.613	198.42	350.203	266.746	62.8822	23.5739		865.427	846.441	383.96	1469.75	305.651	3.82788		5	2,7	2	NP_005223	http://www.ncbi.nlm.nih.gov/protein/NP_005223	P21709	http://www.uniprot.org/uniprot/P21709	http://www.phosphonet.ca/default.aspx?search=P21709	http://www.kinasenet.ca/showProtein?query=P21709	RpAb		•	PYK
237	PK605	EphA1	Y781	Ephrin type-A receptor 1 protein-tyrosine kinase	1708.22	2056.06	2076.79	1947.02	169.072	8.68363		796.049	1070.84	2361.13	1409.34	682.305	48.413		4593.88	4500.88	1881.8	7084.21	1133.89	3.76459		5	2,7	3	NP_005223	http://www.ncbi.nlm.nih.gov/protein/NP_005223	P21709	http://www.uniprot.org/uniprot/P21709	http://www.phosphonet.ca/default.aspx?search=P21709	http://www.kinasenet.ca/showProtein?query=P21709	RpAb	TRUE	•	PYK
238	PK606	EphA2	Y588	Ephrin type-A receptor 2 protein-tyrosine kinase	1875.08	2564.76	2537.03	2325.62	318.783	13.7074		918.559	1444.67	2818.24	1727.16	800.85	46.3682		3817.38	3676.99	1622.12	5319	894.173	3.27904		5	2,7	4	NP_004422.2	http://www.ncbi.nlm.nih.gov/protein/NP_004422.2	P29317	http://www.uniprot.org/uniprot/P29317	http://www.phosphonet.ca/default.aspx?search=P29317	http://www.kinasenet.ca/showProtein?query=P29317	RpAb	TRUE	•	PYK
239	PK607	EphA2	Y772	Ephrin type-A receptor 2 protein-tyrosine kinase	178.928	272.019	235.728	228.892	38.3106	16.7375		182.715	228.444	224.28	211.813	20.6456	9.7471		1151.68	1164.62	674.816	1706.28	262.551	2.52851		5	2,7	5	NP_004422.2	http://www.ncbi.nlm.nih.gov/protein/NP_004422.2	P29317	http://www.uniprot.org/uniprot/P29317	http://www.phosphonet.ca/default.aspx?search=P29317	http://www.kinasenet.ca/showProtein?query=P29317	RpAb	TRUE	•	PYK
240	PK608	EphA3	Y779	Ephrin type-A receptor 3 protein-tyrosine kinase	66346.3	49113.7	64340.1	59933.4	7694.35	12.8382		14417.5	16359.2	58542.1	29772.9	20358.3	68.3787		207208	173287	45154.9	702351	141582	15.5542		5	2,7	6	NP_005224.2	http://www.ncbi.nlm.nih.gov/protein/NP_005224.2	P29320	http://www.uniprot.org/uniprot/P29320	http://www.phosphonet.ca/default.aspx?search=P29320	http://www.kinasenet.ca/showProtein?query=P29320	RpAb	TRUE	•	PYK
241	PK609	EphB1	Y594	Ephrin type-B receptor 1 protein-tyrosine kinase	25.0536	67.5618	26.9131	39.8428	19.615	49.2308		122.933	59.1484	25.3925	69.158	40.4449	58.4819		1923.43	1891.6	1059.77	3141.17	465.202	2.96401		5	2,7	7	NP_004432.1	http://www.ncbi.nlm.nih.gov/protein/NP_004432.1	P54762	http://www.uniprot.org/uniprot/P54762	http://www.phosphonet.ca/default.aspx?search=P54762	http://www.kinasenet.ca/showProtein?query=P54762	RpAb	TRUE	•	PYK
242	PK610	EphB2	Y780	Ephrin type-B receptor 2 protein-tyrosine kinase	284.258	455.415	376.405	372.026	69.9433	18.8006		276.024	336.29	424.025	345.446	60.7668	17.5908		714.395	695.926	185.04	1242.56	236.568	6.71506		5	2,7	8	NP_001296122.1	http://www.ncbi.nlm.nih.gov/protein/NP_001296122.1	P29323	http://www.uniprot.org/uniprot/P29323	http://www.phosphonet.ca/default.aspx?search=P29323	http://www.kinasenet.ca/showProtein?query=P29323	RpAb	TRUE	•	PYK
243	PK611	EphB3	Y600	Ephrin type-B receptor 3 protein-tyrosine kinase	2150.37	3630.35	2491.88	2757.54	632.728	22.9454		1550.11	2419.31	3258.64	2409.35	697.538	28.9512		5115.57	5083.82	3591.77	6558.48	798.163	1.82597		5	2,7	9	NP_004434.2	http://www.ncbi.nlm.nih.gov/protein/NP_004434.2	P54753	http://www.uniprot.org/uniprot/P54753	http://www.phosphonet.ca/default.aspx?search=P54753	http://www.kinasenet.ca/showProtein?query=P54753	RpAb	TRUE	•	PYK
244	PK612	EphB4	Y596	Ephrin type-B receptor 4 protein-tyrosine kinase	883.233	1478.57	1130.69	1164.16	244.194	20.9759		583.488	850.21	1529.14	987.613	398.1	40.3093		1900.03	1966.25	1124.86	2644.36	401.873	2.35083		5	2,7	10	NP_004435.3	http://www.ncbi.nlm.nih.gov/protein/NP_004435.3	P54760	http://www.uniprot.org/uniprot/P54760	http://www.phosphonet.ca/default.aspx?search=P54760	http://www.kinasenet.ca/showProtein?query=P54760	RpAb	TRUE	•	PYK
245	PN198	ER-alpha	S104	Estrogen receptor alpha (ESR1)	14405.9	12417.2	12404.4	13075.8	940.519	7.1928		20604.8	13324.7	12963.7	15631	3520.03	22.5195		6702.9	6518.6	3878.29	14687.1	2482.89	3.787		6	1,6	3	NP_000116.2	http://www.ncbi.nlm.nih.gov/protein/NP_000116.2	P03372	http://www.uniprot.org/uniprot/P03372	http://www.phosphonet.ca/default.aspx?search=P03372		RpAb
246	PK613	ErbB2 (HER2)	Y1248	ErbB2 (Neu) receptor-tyrosine kinase	14728.4	16810.7	16338.5	15959.2	891.405	5.58552		5328.1	6417.36	20534	10759.8	6925.66	64.366		17459.7	16281.4	7517.76	33425.3	5717.22	4.44618		5	3,8	5	NP_004439	http://www.ncbi.nlm.nih.gov/protein/NP_004439	P04626	http://www.uniprot.org/uniprot/P04626	http://www.phosphonet.ca/default.aspx?search=P04626	http://www.kinasenet.ca/showProtein?query=P04626	RpAb	TRUE	•	PYK
247	PK614	ErbB2 (HER2)	Y735	ErbB2 (Neu) receptor-tyrosine kinase	9450.59	10191.7	9425.69	9689.31	355.354	3.66749		2499.98	3490.03	9377.59	5122.53	3035.8	59.2637		6347.21	6588.37	2474.63	8428.6	1358.3	3.406		5	3,8	3	NP_004439	http://www.ncbi.nlm.nih.gov/protein/NP_004439	P04626	http://www.uniprot.org/uniprot/P04626	http://www.phosphonet.ca/default.aspx?search=P04626	http://www.kinasenet.ca/showProtein?query=P04626	RpAb	TRUE	•	PYK
248	PK615	ErbB2 (HER2)	Y877	ErbB2 (Neu) receptor-tyrosine kinase	375.912	593.598	475.131	481.547	88.9855	18.4791		278.076	282.216	472.243	344.179	90.5712	26.3152		1826.7	1919.11	600.751	2591.14	489.049	4.31316		5	3,8	4	NP_004439	http://www.ncbi.nlm.nih.gov/protein/NP_004439	P04626	http://www.uniprot.org/uniprot/P04626	http://www.phosphonet.ca/default.aspx?search=P04626	http://www.kinasenet.ca/showProtein?query=P04626	RpAb	TRUE	•	PYK
249	NK054-4	ErbB2 (HER2)	Pan-specific	ErbB2 (Neu) receptor-tyrosine kinase	6671.33	9010.58	8424.94	8035.62	993.884	12.3685		2396.31	4323.01	8075.11	4931.48	2357.94	47.8141		7992.17	8194.01	2872.57	11209.1	1892.18	3.90212		5	3,8	1	NP_004439	http://www.ncbi.nlm.nih.gov/protein/NP_004439	P04626	http://www.uniprot.org/uniprot/P04626	http://www.phosphonet.ca/default.aspx?search=P04626	http://www.kinasenet.ca/showProtein?query=P04626	RpAb	TRUE	•	PYK
250	NK054-5	ErbB2 (HER2)	Pan-specific	ErbB2 (Neu) receptor-tyrosine kinase	31792.2	25354.7	27967.9	28371.6	2643.56	9.31764		21020.5	22425.2	23186.4	22210.7	897.115	4.03911		17166.6	17057.6	8814.19	22017.2	2982.32	2.49792		5	3,8	2	NP_004439	http://www.ncbi.nlm.nih.gov/protein/NP_004439	P04626	http://www.uniprot.org/uniprot/P04626	http://www.phosphonet.ca/default.aspx?search=P04626	http://www.kinasenet.ca/showProtein?query=P04626	RpAb	TRUE	•	PYK
251	PN513	ERBB2IP	Y1104	Protein LAP2 (Erbin)	4994.92	7860.19	6562.43	6472.51	1171.47	18.0991		3279.38	3526.6	8504.53	5103.51	2407	47.1637		7858.58	8121.73	3193.37	10478.9	1559.92	3.28146		5	3,8	6	NP_001240626.1	http://www.ncbi.nlm.nih.gov/protein/NP_001240626.1	Q96RT1	http://www.uniprot.org/uniprot/Q96RT1	http://www.phosphonet.ca/default.aspx?search=Q96RT1		RpAb	TRUE				•
252	PK616	ErbB3 (HER3)	Y1289	Tyrosine kinase-type cell surface receptor HER3	10082.3	14250	9854.11	11395.5	2020.6	17.7316		5919.51	11080.9	12689.6	9896.68	2887.95	29.181		5700.1	5386.88	3292.51	12124.8	1573.18	3.68254		5	3,8	9	NP_001005915.1	http://www.ncbi.nlm.nih.gov/protein/NP_001005915.1	P21860	http://www.uniprot.org/uniprot/P21860	http://www.phosphonet.ca/default.aspx?search=P21860	http://www.kinasenet.ca/showProtein?query=P21860	RpAb	TRUE	•	PYK
253	PK617	ErbB3 (HER3)	Y1307	Tyrosine kinase-type cell surface receptor HER3	590.575	1047.37	726.727	788.226	191.491	24.2939		952.142	478.144	1209.41	879.9	302.878	34.4219		2028.36	2157.29	1028.64	2869.69	455.06	2.78978		5	3,8	10	NP_001005915.1	http://www.ncbi.nlm.nih.gov/protein/NP_001005915.1	P21860	http://www.uniprot.org/uniprot/P21860	http://www.phosphonet.ca/default.aspx?search=P21860	http://www.kinasenet.ca/showProtein?query=P21860	RpAb	TRUE	•	PYK
254	PK163	ErbB3 (HER3)	Y1328	Tyrosine kinase-type cell surface receptor HER3	9918.58	9982.96	10163.6	10021.7	103.719	1.03494		19695.1	25441.6	14640.8	19925.8	4412.41	22.1442		1858.69	1670.9	907.875	5498.77	820.76	6.05674		5	3,8	11	NP_001005915.1	http://www.ncbi.nlm.nih.gov/protein/NP_001005915.1	P21860	http://www.uniprot.org/uniprot/P21860	http://www.phosphonet.ca/default.aspx?search=P21860	http://www.kinasenet.ca/showProtein?query=P21860	RpAb		•	PYK
255	PK618	ErbB3 (HER3)	Y1328	Tyrosine kinase-type cell surface receptor HER3	5914.03	7679.29	6586	6726.44	727.475	10.8152		2088.73	2397.14	6467.32	3651.06	1995.37	54.6517		7414.5	7452.22	2700.24	12104.4	1807.19	4.48271		5	4,9	1	NP_001005915.1	http://www.ncbi.nlm.nih.gov/protein/NP_001005915.1	P21860	http://www.uniprot.org/uniprot/P21860	http://www.phosphonet.ca/default.aspx?search=P21860	http://www.kinasenet.ca/showProtein?query=P21860	RpAb	TRUE	•	PYK
256	NK231-2	ErbB3 (HER3)	Pan-specific	Tyrosine kinase-type cell surface receptor HER3	27864.7	28421.7	27851.1	28045.8	265.841	0.947882		19807.8	22395.6	28516.8	23573.4	3651.68	15.4907		34719.8	32708.6	21052.4	55667.1	9613.04	2.64422		5	3,8	7	NP_001005915.1	http://www.ncbi.nlm.nih.gov/protein/NP_001005915.1	P21860	http://www.uniprot.org/uniprot/P21860	http://www.phosphonet.ca/default.aspx?search=P21860	http://www.kinasenet.ca/showProtein?query=P21860	RpAb	TRUE	•	PYK
257	NK231-3	ErbB3 (HER3)	Pan-specific	Tyrosine kinase-type cell surface receptor HER3	14439.7	15738.1	14527.7	14901.8	592.426	3.97553		3768.68	5159.38	14936.9	7955	4969.51	62.4703		5393.78	5240.66	3730.91	7382.39	885.651	1.97871		5	3,8	8	NP_001005915.1	http://www.ncbi.nlm.nih.gov/protein/NP_001005915.1	P21860	http://www.uniprot.org/uniprot/P21860	http://www.phosphonet.ca/default.aspx?search=P21860	http://www.kinasenet.ca/showProtein?query=P21860	RpAb	TRUE	•	PYK
258	PK619	ErbB4 (HER4)	Y733	Receptor tyrosine-protein kinase erbB-4	793.547	1061.25	842.003	898.934	116.469	12.9563		418.081	648.392	901.169	655.881	197.291	30.0803		1512.09	1502.5	718.713	2544.84	416.799	3.54082		5	4,9	4	NP_001036064.1	http://www.ncbi.nlm.nih.gov/protein/NP_001036064.1	Q15303	http://www.uniprot.org/uniprot/Q15303	http://www.phosphonet.ca/default.aspx?search=Q15303	http://www.kinasenet.ca/showProtein?query=Q15303	RpAb	TRUE	•	PYK
259	NK235-1	ErbB4 (HER4)	Pan-specific	Receptor tyrosine-protein kinase erbB-4	7399.13	8923.14	7610.71	7977.66	674.109	8.44996		1573.77	2671.36	7314.85	3853.33	2488.34	64.5765		4571.92	4537.02	1999.37	9329.62	1312.51	4.66628		5	4,9	2	NP_001036064.1	http://www.ncbi.nlm.nih.gov/protein/NP_001036064.1	Q15303	http://www.uniprot.org/uniprot/Q15303	http://www.phosphonet.ca/default.aspx?search=Q15303	http://www.kinasenet.ca/showProtein?query=Q15303	RpAb	TRUE	•	PYK
260	NK235-3	ErbB4 (HER4)	Pan-specific	Receptor tyrosine-protein kinase erbB-4	7818.68	9389.38	8917.73	8708.6	658.065	7.5565		1453	2286.04	9819.24	4519.43	3762.93	83.2612		3458.9	3534.18	1415.57	4497.44	604.571	3.17713		5	4,9	3	NP_001036064.1	http://www.ncbi.nlm.nih.gov/protein/NP_001036064.1	Q15303	http://www.uniprot.org/uniprot/Q15303	http://www.phosphonet.ca/default.aspx?search=Q15303	http://www.kinasenet.ca/showProtein?query=Q15303	RpAb	TRUE	•	PYK
261	PK170-PK171	ERK1 (MAPK3)	T202	Extracellular regulated protein-serine kinase 1 (p44 MAP kinase)	10013.6	8244.04	10457.5	9571.73	956.155	9.98936		6714.87	7368.72	9731.58	7938.39	1295.77	16.3228		2609.52	2587.51	1213.31	3915.35	742.494	3.22701		5	4,9	8	NP_002737.2	http://www.ncbi.nlm.nih.gov/protein/NP_002737.2	P27361	http://www.uniprot.org/uniprot/P27361	http://www.phosphonet.ca/default.aspx?search=P27361	http://www.kinasenet.ca/showProtein?query=P27361	RpAb		•	PSTK
262	PK621	ERK1 (MAPK3)	T202+Y204	Extracellular regulated protein-serine kinase 1 (p44 MAP kinase)	16.6741	12.5992	27.2377	18.837	6.16873	32.748		42.4602	54.0981	17.9834	38.1805	15.0511	39.421		1511.94	1467.55	697.438	2472.05	442.456	3.54448		5	4,9	9	NP_002737.2	http://www.ncbi.nlm.nih.gov/protein/NP_002737.2	P27361	http://www.uniprot.org/uniprot/P27361	http://www.phosphonet.ca/default.aspx?search=P27361	http://www.kinasenet.ca/showProtein?query=P27361	RpAb	TRUE	•	PSTK
263	PK865 (PK014-7)	ERK1 (MAPK3)	T207	Extracellular regulated protein-serine kinase 1 (p44 MAP kinase)	636.817	845.506	789.375	757.233	88.1765	11.6446		358.615	597.619	722.354	559.53	150.919	26.9725		1909.79	1801.2	768.939	3138.04	568.525	4.081		5	5,10	2	NP_002737.2	http://www.ncbi.nlm.nih.gov/protein/NP_002737.2	P27361	http://www.uniprot.org/uniprot/P27361	http://www.phosphonet.ca/default.aspx?search=P27361	http://www.kinasenet.ca/showProtein?query=P27361	RpAb	TRUE	•	PSTK
264	PK168-PK169	ERK1 (MAPK3)	Y204	Extracellular regulated protein-serine kinase 1 (p44 MAP kinase)	7366.43	7156.29	8416.9	7646.54	551.442	7.21165		9221.29	10873.8	8593.06	9562.71	961.888	10.0587		2136.78	2054.87	1346.19	4856.04	659.959	3.60726		5	4,9	11	NP_002737.2	http://www.ncbi.nlm.nih.gov/protein/NP_002737.2	P27361	http://www.uniprot.org/uniprot/P27361	http://www.phosphonet.ca/default.aspx?search=P27361	http://www.kinasenet.ca/showProtein?query=P27361	RpAb		•	PSTK
265	PK864 (PK014-6)	ERK1 (MAPK3)	Y204	Extracellular regulated protein-serine kinase 1 (p44 MAP kinase)	590.366	1027.33	733.079	783.591	181.93	23.2174		317.503	254.503	1132.79	568.264	400.005	70.3907		632.822	622.698	185.888	1481.23	272.592	7.96843		5	4,9	10	NP_002737.2	http://www.ncbi.nlm.nih.gov/protein/NP_002737.2	P27361	http://www.uniprot.org/uniprot/P27361	http://www.phosphonet.ca/default.aspx?search=P27361	http://www.kinasenet.ca/showProtein?query=P27361	RpAb	TRUE	•	PSTK
266	PK866 (PK014-8)	ERK1 (MAPK3)	Y204+T207	Extracellular regulated protein-serine kinase 1 (p44 MAP kinase)	234.429	310.233	278.987	274.55	31.1058	11.3298		165.362	196.952	237.918	200.077	29.7033	14.8459		904.21	851.276	234.693	1784.8	417.458	7.60482		5	5,10	1	NP_002737.2	http://www.ncbi.nlm.nih.gov/protein/NP_002737.2	P27361	http://www.uniprot.org/uniprot/P27361	http://www.phosphonet.ca/default.aspx?search=P27361	http://www.kinasenet.ca/showProtein?query=P27361	RpAb	TRUE	•	PSTK
267	NK055-1	ERK1 (MAPK3)	Pan-specific	Extracellular regulated protein-serine kinase 1 (p44 MAP kinase)	42044.1	34404.5	39418.1	38622.2	3169.19	8.20561		8232.31	13293.4	38552.4	20026	13262	66.224		33534.2	31655.3	18911.1	64307	11735.5	3.40049		5	4,9	5	NP_002737.2	http://www.ncbi.nlm.nih.gov/protein/NP_002737.2	P27361	http://www.uniprot.org/uniprot/P27361	http://www.phosphonet.ca/default.aspx?search=P27361	http://www.kinasenet.ca/showProtein?query=P27361	RpAb	TRUE	•	PSTK
268	NK055-3	ERK1 (MAPK3)	Pan-specific	Extracellular regulated protein-serine kinase 1 (p44 MAP kinase)	12189	14450.4	12474	13037.8	1005.63	7.71315		4356.08	7185.21	14529.2	8690.17	4287.34	49.3355		15411.3	14328.2	8659.94	23251.5	3813.75	2.68495		5	4,9	6	NP_002737.2	http://www.ncbi.nlm.nih.gov/protein/NP_002737.2	P27361	http://www.uniprot.org/uniprot/P27361	http://www.phosphonet.ca/default.aspx?search=P27361	http://www.kinasenet.ca/showProtein?query=P27361	RpAb	TRUE	•	PSTK
269	NK055-6	ERK1 (MAPK3)	Pan-specific	Extracellular regulated protein-serine kinase 1 (p44 MAP kinase)	11.5453	55.8183	20.1826	29.1821	19.1619	65.6633		75.769	35.3374	16.7289	42.6118	24.6457	57.8379		139.37	96.3547	47.9286	569.769	119.28	11.8879		5	4,9	7	NP_002737.2	http://www.ncbi.nlm.nih.gov/protein/NP_002737.2	P27361	http://www.uniprot.org/uniprot/P27361	http://www.phosphonet.ca/default.aspx?search=P27361	http://www.kinasenet.ca/showProtein?query=P27361	RpAb	TRUE	•	PSTK
270	PK622	ERK2 (MAPK1)	T185+Y187	Extracellular regulated protein-serine kinase 2 (p42 MAP kinase)	13325.5	15938.2	14633.7	14632.5	1066.64	7.28953		3086.85	4065.08	15807	7652.98	5779.58	75.5207		3899.15	3903.01	2382.51	5816.35	902.874	2.44127		5	5,10	5	NP_002736	http://www.ncbi.nlm.nih.gov/protein/NP_002736	P28482	http://www.uniprot.org/uniprot/P28482	http://www.phosphonet.ca/default.aspx?search=P28482	http://www.kinasenet.ca/showProtein?query=P28482	RpAb	TRUE	•	PSTK
271	NK056-2	ERK2 (MAPK1)	Pan-specific	Extracellular regulated protein-serine kinase 2 (p42 MAP kinase)	2720.26	3279.86	3719.48	3239.87	408.907	12.6211		971.353	1287.61	3239.69	1832.88	1003.1	54.7282		4024.09	4125.72	1407.4	5617.09	882.771	3.99113		5	5,10	3	NP_002736	http://www.ncbi.nlm.nih.gov/protein/NP_002736	P28482	http://www.uniprot.org/uniprot/P28482	http://www.phosphonet.ca/default.aspx?search=P28482	http://www.kinasenet.ca/showProtein?query=P28482	RpAb	TRUE	•	PSTK
272	NK056-4	ERK2 (MAPK1)	Pan-specific	Extracellular regulated protein-serine kinase 2 (p42 MAP kinase)	15.7072	30.6672	1103.72	383.366	509.407	132.877		59.5115	53.2825	19.6509	44.1483	17.5079	39.6571		15899.4	16126.1	7356.23	23468.5	3494.95	3.19029		5	5,10	4	NP_002736	http://www.ncbi.nlm.nih.gov/protein/NP_002736	P28482	http://www.uniprot.org/uniprot/P28482	http://www.phosphonet.ca/default.aspx?search=P28482	http://www.kinasenet.ca/showProtein?query=P28482	RpAb	TRUE	•	PSTK
273	NK057-2	ERK3 (MAPK6)	Pan-specific	Extracellular regulated protein-serine kinase 3	8379.25	9910.62	9371.43	9220.43	634.231	6.87853		4513.53	4112.82	7989.59	5538.65	1740.78	31.4297		5601.02	5388.46	3264.02	9461.45	1448.48	2.89871		5	5,10	6	NP_002739	http://www.ncbi.nlm.nih.gov/protein/NP_002739	Q16659	http://www.uniprot.org/uniprot/Q16659	http://www.phosphonet.ca/default.aspx?search=Q16659	http://www.kinasenet.ca/showProtein?query=Q16659	RpAb		•	PSTK
274	PK623	ERK3 (MAPK6)	S189	Extracellular regulated protein-serine kinase 3	5727.14	8537.8	7194.27	7153.07	1147.82	16.0465		1472.2	1803.42	8686.69	3987.44	3325.62	83.4026		3609.95	3472.41	2064.31	5749.11	775.657	2.785		5	5,10	7	NP_002739	http://www.ncbi.nlm.nih.gov/protein/NP_002739	Q16659	http://www.uniprot.org/uniprot/Q16659	http://www.phosphonet.ca/default.aspx?search=Q16659	http://www.kinasenet.ca/showProtein?query=Q16659	RpAb	TRUE	•	PSTK
275	NK058	ERK4 (MAPK4)	Pan-specific	Extracellular regulated protein-serine kinase 4	458.626	1084.95	675.139	739.573	259.725	35.1182		323.389	321.912	726.917	457.406	190.574	41.664		704.662	674.165	331.538	1187.78	250.306	3.58263		5	5,10	8	NP_002738	http://www.ncbi.nlm.nih.gov/protein/NP_002738	P31152	http://www.uniprot.org/uniprot/P31152	http://www.phosphonet.ca/default.aspx?search=P31152	http://www.kinasenet.ca/showProtein?query=P31152	RpAb		•	PSTK
276	PK624	ERK4 (MAPK4)	S186	Extracellular regulated protein-serine kinase 4	13851.5	19015	14381.9	15749.5	2319.18	14.7255		2852.43	3255.4	18283.5	8130.43	7181.16	88.3245		2175.43	2253.86	914.29	3105.96	418.218	3.39712		5	5,10	9	NP_002738	http://www.ncbi.nlm.nih.gov/protein/NP_002738	P31152	http://www.uniprot.org/uniprot/P31152	http://www.phosphonet.ca/default.aspx?search=P31152	http://www.kinasenet.ca/showProtein?query=P31152	RpAb	TRUE	•	PSTK
277	PK625	ERK5 (MAPK7)	T219+Y221	Extracellular regulated protein-serine kinase 5 (Big MAP kinase 1 (BMK1))	2794.73	4954.54	3038.18	3595.82	965.89	26.8615		1757.26	2516.4	4486.26	2919.97	1150.08	39.3866		7504.95	7333.19	4853.03	11809.7	1730.61	2.43348		6	1,6	2	NP_620602	http://www.ncbi.nlm.nih.gov/protein/NP_620602	Q13164	http://www.uniprot.org/uniprot/Q13164	http://www.phosphonet.ca/default.aspx?search=Q13164	http://www.kinasenet.ca/showProtein?query=Q13164	RpAb	TRUE	•	PSTK
278	PK626	ERK5 (MAPK7)	Y221	Extracellular regulated protein-serine kinase 5 (Big MAP kinase 1 (BMK1))	521.081	927.071	640.621	696.258	170.35	24.4665		458.469	449.035	831.672	579.725	178.195	30.7378		1472.48	1491.97	589.965	2537.65	429.525	4.30136		6	1,6	1	NP_620602	http://www.ncbi.nlm.nih.gov/protein/NP_620602	Q13164	http://www.uniprot.org/uniprot/Q13164	http://www.phosphonet.ca/default.aspx?search=Q13164	http://www.kinasenet.ca/showProtein?query=Q13164	RpAb	TRUE	•	PSTK
279	NK206-4	ERK5 (MAPK7)	Pan-specific	Extracellular regulated protein-serine kinase 5 (Big MAP kinase 1 (BMK1))	27787.7	23857.8	17628.3	23091.3	4182.82	18.1143		2888.56	2989.48	20568.9	8815.65	8310.91	94.2745		3622.87	3634.55	1560.09	5310.79	703.098	3.40416		5	5,10	10	NP_620602	http://www.ncbi.nlm.nih.gov/protein/NP_620602	Q13164	http://www.uniprot.org/uniprot/Q13164	http://www.phosphonet.ca/default.aspx?search=Q13164	http://www.kinasenet.ca/showProtein?query=Q13164	RpAb	TRUE	•	PSTK
280	NK206-5	ERK5 (MAPK7)	Pan-specific	Extracellular regulated protein-serine kinase 5 (Big MAP kinase 1 (BMK1))	7.58204	20.1836	11.6853	13.1503	5.24783	39.9065		86.8269	76.4562	15.9145	59.7325	31.272	52.3533		5098.27	4951.69	2953.29	6877.29	1007.07	2.32869		5	5,10	11	NP_620602	http://www.ncbi.nlm.nih.gov/protein/NP_620602	Q13164	http://www.uniprot.org/uniprot/Q13164	http://www.phosphonet.ca/default.aspx?search=Q13164	http://www.kinasenet.ca/showProtein?query=Q13164	RpAb	TRUE	•	PSTK
281	PN514	ESYT1	Y822	Extended synaptotagmin-1	983.146	1501.09	1011.24	1165.16	237.815	20.4106		683.696	782.916	1510.15	992.254	368.441	37.1318		2889.63	2822.83	1294.53	5784.33	1023.75	4.4683		6	1,6	4	NP_056107.1	http://www.ncbi.nlm.nih.gov/protein/NP_056107.1	Q9BSJ8	http://www.uniprot.org/uniprot/Q9BSJ8	http://www.phosphonet.ca/default.aspx?search=Q9BSJ8		RpAb	TRUE
282	PN174	Ezrin	T567	Cytovillin 2	4600.55	2969.95	3884.23	3818.24	667.321	17.4772		8319.61	7551.65	3272.07	6381.11	2220.67	34.8006		1079.34	1033.92	477.209	1890.98	283.869	3.96257		6	1,6	6	NP_001104547.1	http://www.ncbi.nlm.nih.gov/protein/NP_001104547.1	P15311	http://www.uniprot.org/uniprot/P15311	http://www.phosphonet.ca/default.aspx?search=P15311		RpAb
283	PN175	Ezrin	Y354	Cytovillin 2	9697.35	10144.9	9936.57	9926.29	182.872	1.8423		16935.5	23561.6	10010.1	16835.7	5532.83	32.8636		4993.76	4860.89	3270.05	7108.71	937.929	2.17388		6	1,6	5	NP_001104547.1	http://www.ncbi.nlm.nih.gov/protein/NP_001104547.1	P15311	http://www.uniprot.org/uniprot/P15311	http://www.phosphonet.ca/default.aspx?search=P15311		RpAb
284	NK060	FAK (PTK2)	Pan-specific	Focal adhesion protein-tyrosine kinase	2003.66	2133.01	1973.65	2036.77	69.142	3.39468		3522.87	1872.43	2085.87	2493.73	732.915	29.3903		1663.07	1619.82	898.389	2968.16	579.946	3.30387		6	1,6	7	NP_005598	http://www.ncbi.nlm.nih.gov/protein/NP_005598	Q05397	http://www.uniprot.org/uniprot/Q05397	http://www.phosphonet.ca/default.aspx?search=Q05397	http://www.kinasenet.ca/showProtein?query=Q05397	RpAb		•	PYK
285	PK020-3	FAK (PTK2)	S722	Focal adhesion protein-tyrosine kinase	5027.1	5232.54	4734.46	4998.03	204.377	4.08916		3943.86	6437.74	5507.94	5296.52	1029.04	19.4286		3289.46	3248.15	1530.45	5506.59	773.292	3.59803		6	2,7	2	NP_005598	http://www.ncbi.nlm.nih.gov/protein/NP_005598	Q05397	http://www.uniprot.org/uniprot/Q05397	http://www.phosphonet.ca/default.aspx?search=Q05397	http://www.kinasenet.ca/showProtein?query=Q05397	RpAb		•	PYK
286	PK024	FAK (PTK2)	S910	Focal adhesion protein-tyrosine kinase	1371.94	1764.68	1533.02	1556.55	161.197	10.3561		1814.1	2075.18	1980.21	1956.5	107.897	5.51478		3597.2	3456.93	2132.67	5291.53	836.78	2.48118		6	2,7	3	NP_005598	http://www.ncbi.nlm.nih.gov/protein/NP_005598	Q05397	http://www.uniprot.org/uniprot/Q05397	http://www.phosphonet.ca/default.aspx?search=Q05397	http://www.kinasenet.ca/showProtein?query=Q05397	RpAb		•	PYK
287	PK017-1	FAK (PTK2)	Y397	Focal adhesion protein-tyrosine kinase	2404.7	2842.61	2404.3	2550.54	206.525	8.09731		852.691	1300.66	2679.7	1611.02	777.486	48.2606		12149.9	12276.6	2408.76	23584.6	5415.1	9.7912		6	1,6	8	NP_005598	http://www.ncbi.nlm.nih.gov/protein/NP_005598	Q05397	http://www.uniprot.org/uniprot/Q05397	http://www.phosphonet.ca/default.aspx?search=Q05397	http://www.kinasenet.ca/showProtein?query=Q05397	MmAb		•	PYK
288	PK627	FAK (PTK2)	Y397	Focal adhesion protein-tyrosine kinase	165.66	337.631	243.522	248.938	70.311	28.2444		333.379	191.871	307.126	277.459	61.4612	22.1515		1481.48	1139.39	334.387	4488.53	913.407	13.4232		6	1,6	9	NP_005598	http://www.ncbi.nlm.nih.gov/protein/NP_005598	Q05397	http://www.uniprot.org/uniprot/Q05397	http://www.phosphonet.ca/default.aspx?search=Q05397	http://www.kinasenet.ca/showProtein?query=Q05397	RpAb	TRUE	•	PYK
289	PK151	FAK (PTK2)	Y576+Y577	Focal adhesion protein-tyrosine kinase	10580.7	11485.1	10733.3	10933	395.293	3.61558		24155.6	24851.4	10997.3	20001.4	6373.25	31.8639		3189.63	2387.92	1551.95	9886.72	2137.75	6.37053		6	1,6	10	NP_005598	http://www.ncbi.nlm.nih.gov/protein/NP_005598	Q05397	http://www.uniprot.org/uniprot/Q05397	http://www.phosphonet.ca/default.aspx?search=Q05397	http://www.kinasenet.ca/showProtein?query=Q05397	RpAb		•	PYK
290	PK628	FAK (PTK2)	Y576+Y577	Focal adhesion protein-tyrosine kinase	154.29	346.204	210.257	236.917	80.5844	34.0138		240.389	197.653	298.648	245.563	41.3931	16.8564		1328.13	1239.74	303.309	2962.95	673.292	9.76876		6	1,6	11	NP_005598	http://www.ncbi.nlm.nih.gov/protein/NP_005598	Q05397	http://www.uniprot.org/uniprot/Q05397	http://www.phosphonet.ca/default.aspx?search=Q05397	http://www.kinasenet.ca/showProtein?query=Q05397	RpAb	TRUE	•	PYK
291	PK629	FAK (PTK2)	Y577	Focal adhesion protein-tyrosine kinase	19.477	20.6537	23.1422	21.091	1.52794	7.24452		205.295	74.6046	28.4019	102.767	74.9118	72.8946		2132.23	2068.05	1105.87	3454.73	628.814	3.12399		6	2,7	1	NP_005598	http://www.ncbi.nlm.nih.gov/protein/NP_005598	Q05397	http://www.uniprot.org/uniprot/Q05397	http://www.phosphonet.ca/default.aspx?search=Q05397	http://www.kinasenet.ca/showProtein?query=Q05397	RpAb	TRUE	•	PYK
292	PK630	FER (TYK3)	Y402	Fer (fps/fes related) tyrosine kinase	1429.31	2045.91	1535.57	1670.26	269.14	16.1136		867.839	1042.4	1966.32	1292.19	481.982	37.2997		3271.2	3342.94	1559.77	4894.34	797.698	3.13786		6	2,7	4	NP_005237.2	http://www.ncbi.nlm.nih.gov/protein/NP_005237.2	P16591	http://www.uniprot.org/uniprot/P16591	http://www.phosphonet.ca/default.aspx?search=P16591	http://www.kinasenet.ca/showProtein?query=P16591	RpAb	TRUE	•	PYK
293	NK061	FES	Pan-specific	Fes/Fps protein-tyrosine kinase	626.896	1059.77	676.72	787.794	193.387	24.5478		478.019	735.758	904.837	706.205	175.496	24.8506		2579.22	2600.72	1238.33	4189.62	760.008	3.38328		6	2,7	5	NP_001996	http://www.ncbi.nlm.nih.gov/protein/NP_001996	P07332	http://www.uniprot.org/uniprot/P07332	http://www.phosphonet.ca/default.aspx?search=P07332	http://www.kinasenet.ca/showProtein?query=P07332	RpAb		•	PYK
294	PK632	FES	Y713	Fes/Fps protein-tyrosine kinase	204.302	321.447	229.124	251.624	50.4014	20.0304		276.073	266.241	315.504	285.939	21.2876	7.4448		913.617	831.912	400.163	1752.56	289.514	4.37961		6	2,7	6	NP_001996	http://www.ncbi.nlm.nih.gov/protein/NP_001996	P07332	http://www.uniprot.org/uniprot/P07332	http://www.phosphonet.ca/default.aspx?search=P07332	http://www.kinasenet.ca/showProtein?query=P07332	RpAb	TRUE	•	PYK
295	PK633	FES	Y713+S716	Fes/Fps protein-tyrosine kinase	23.8296	7.22471	9.35365	13.4693	7.37722	54.7705		165.944	50.9295	14.5666	77.1468	64.5204	83.6332		2496.1	2281	974.315	5379.45	944.817	5.52127		6	2,7	7	NP_001996	http://www.ncbi.nlm.nih.gov/protein/NP_001996	P07332	http://www.uniprot.org/uniprot/P07332	http://www.phosphonet.ca/default.aspx?search=P07332	http://www.kinasenet.ca/showProtein?query=P07332	RpAb	TRUE	•	PYK
296	PK634	FGFR1	Y653+Y654	Fibroblast growth factor receptor-tyrosine kinase 1	1316.26	2395.57	1507.21	1739.68	470.289	27.0331		988.685	1468.68	2200.55	1552.64	498.29	32.0931		4081.74	4247.99	1360.02	10442	2005.58	7.67782		6	2,7	9	NP_075598.2	http://www.ncbi.nlm.nih.gov/protein/NP_075598.2	P11362	http://www.uniprot.org/uniprot/P11362	http://www.phosphonet.ca/default.aspx?search=P11362	http://www.kinasenet.ca/showProtein?query=P11362	RpAb	TRUE	•	PYK
297	NK062-3	FGFR1	Pan-specific	Fibroblast growth factor receptor-tyrosine kinase 1	9519.76	10040.6	8654.52	9404.97	571.668	6.07836		4777.9	4910.74	9520.93	6403.19	2205.24	34.4397		4896.71	4449.02	2619.24	8376.87	1534.74	3.1982		6	2,7	8	NP_075598.2	http://www.ncbi.nlm.nih.gov/protein/NP_075598.2	P11362	http://www.uniprot.org/uniprot/P11362	http://www.phosphonet.ca/default.aspx?search=P11362	http://www.kinasenet.ca/showProtein?query=P11362	RpAb	TRUE	•	PYK
298	PK635	FGFR2	Y656+Y657	Fibroblast growth factor receptor-tyrosine kinase 2 (BEK)	193.4	288.386	229.995	237.261	39.1168	16.4868		279.844	289.535	340.218	303.199	26.4735	8.7314		988.211	1000.77	393.384	1660.69	321.901	4.22156		6	3,8	1	NP_000132.3	http://www.ncbi.nlm.nih.gov/protein/NP_000132.3	P21802	http://www.uniprot.org/uniprot/P21802	http://www.phosphonet.ca/default.aspx?search=P21802	http://www.kinasenet.ca/showProtein?query=P21802	RpAb	TRUE	•	PYK
299	NK063-4	FGFR2	Pan-specific	Fibroblast growth factor receptor-tyrosine kinase 2 (BEK)	29480.3	27634.9	23196.7	26770.6	2637.05	9.85052		3402.24	4199.91	23873.7	10491.9	9467.92	90.2399		9691.25	8118.24	3701.05	23884.6	5302.58	6.45346		6	2,7	10	NP_000132.3	http://www.ncbi.nlm.nih.gov/protein/NP_000132.3	P21802	http://www.uniprot.org/uniprot/P21802	http://www.phosphonet.ca/default.aspx?search=P21802	http://www.kinasenet.ca/showProtein?query=P21802	RpAb	TRUE	•	PYK
300	NK063-2	FGFR2	Pan-specific	Fibroblast growth factor receptor-tyrosine kinase 2 (BEK)	642.725	1221.13	759.361	874.406	249.753	28.5626		590.373	555.368	1200.86	782.201	296.383	37.8909		1407.69	1378.3	536.371	2710.49	586.769	5.05338		6	2,7	11	NP_000132.3	http://www.ncbi.nlm.nih.gov/protein/NP_000132.3	P21802	http://www.uniprot.org/uniprot/P21802	http://www.phosphonet.ca/default.aspx?search=P21802	http://www.kinasenet.ca/showProtein?query=P21802	RpAb	TRUE	•	PYK
301	PK636	FGFR3	Y647+Y648	Fibroblast growth factor receptor 3	4285.33	5824.49	3818.2	4642.67	857.154	18.4625		2346.22	3502.61	6430.2	4093.01	1718.75	41.9923		4759.24	4788.3	2188.49	8012.9	1554.99	3.66138		6	3,8	4	NP_000133.1	http://www.ncbi.nlm.nih.gov/protein/NP_000133.1	P22607	http://www.uniprot.org/uniprot/P22607	http://www.phosphonet.ca/default.aspx?search=P22607	http://www.kinasenet.ca/showProtein?query=P22607	RpAb	TRUE	•	PYK
302	NK236-2	FGFR3	Pan-specific	Fibroblast growth factor receptor 3	8.01121	9.40619	29.6504	15.6893	9.88844	63.0267		84.1854	45.6858	17.7029	49.1914	27.2543	55.4047		53189.1	41423.9	21907.8	178461	33885.5	8.14598		6	3,8	2	NP_000133.1	http://www.ncbi.nlm.nih.gov/protein/NP_000133.1	P22607	http://www.uniprot.org/uniprot/P22607	http://www.phosphonet.ca/default.aspx?search=P22607	http://www.kinasenet.ca/showProtein?query=P22607	RpAb	TRUE	•	PYK
303	NK236-3	FGFR3	Pan-specific	Fibroblast growth factor receptor 3	8562.94	8736.7	8413.6	8571.08	132.031	1.54042		3419.26	4970.12	9264.02	5884.47	2472.16	42.0116		6148.91	6395.41	3924.59	9463.73	1254.34	2.41139		6	3,8	3	NP_000133.1	http://www.ncbi.nlm.nih.gov/protein/NP_000133.1	P22607	http://www.uniprot.org/uniprot/P22607	http://www.phosphonet.ca/default.aspx?search=P22607	http://www.kinasenet.ca/showProtein?query=P22607	RpAb	TRUE	•	PYK
304	PK638	FGR	Y208+Y209	Gardner-Rasheed feline sarcoma viral (v-fgr) oncogene	25205.1	24950.3	22738.4	24298	1107.68	4.55873		8625.85	12645	24909.9	15393.6	6926.2	44.9941		16394.7	15893.6	8273.39	24197.7	4037.71	2.92476		6	3,8	6	NP_001036194.1	http://www.ncbi.nlm.nih.gov/protein/NP_001036194.1	P09769	http://www.uniprot.org/uniprot/P09769	http://www.phosphonet.ca/default.aspx?search=P09769	http://www.kinasenet.ca/showProtein?query=P09769	RpAb	TRUE	•	PYK
305	PK639	FGR	Y412	Gardner-Rasheed feline sarcoma viral (v-fgr) oncogene	348.424	542.046	406.362	432.277	81.1419	18.7708		387.573	421.005	540.551	449.71	65.6684	14.6024		1609.69	1622.73	640.664	3115.65	518.865	4.86316		6	3,8	5	NP_001036194.1	http://www.ncbi.nlm.nih.gov/protein/NP_001036194.1	P09769	http://www.uniprot.org/uniprot/P09769	http://www.phosphonet.ca/default.aspx?search=P09769	http://www.kinasenet.ca/showProtein?query=P09769	RpAb	TRUE	•	PYK
306	PN194	FKHR	S256	Forkhead box protein O1 (FOXO1A)	8784.1	8069.15	8796.83	8550.03	340.071	3.97742		16520.4	19033.8	7742.91	14432.4	4840.18	33.5369		2358.07	2159.78	1380.21	5220.94	781.429	3.78272		6	3,8	7	NP_002006.2	http://www.ncbi.nlm.nih.gov/protein/NP_002006.2	Q12778	http://www.uniprot.org/uniprot/Q12778	http://www.phosphonet.ca/default.aspx?search=Q12778		RpAb						•
307	PN195	FKHR	S319	Forkhead box protein O1 (FOXO1A)	7869.09	7509	7108.49	7495.53	310.663	4.14465		6542.85	8932.95	7619.3	7698.37	977.353	12.6956		1841.2	1686.8	1240.93	2809.87	415.656	2.26433		6	3,8	8	NP_002006.2	http://www.ncbi.nlm.nih.gov/protein/NP_002006.2	Q12778	http://www.uniprot.org/uniprot/Q12778	http://www.phosphonet.ca/default.aspx?search=Q12778		RpAb						•
308	PK640	FLT3	Y842	Receptor-type tyrosine-protein kinase FLT3 (STK1)	1714.07	8330.1	1924.96	3989.71	3070.33	76.9561		1304.75	1460.64	4572.08	2445.82	1504.84	61.5269		2723.49	2477.53	1155.95	6040.61	1104.59	5.22567		6	3,8	9	NP_004110.2	http://www.ncbi.nlm.nih.gov/protein/NP_004110.2	P36888	http://www.uniprot.org/uniprot/P36888	http://www.phosphonet.ca/default.aspx?search=P36888	http://www.kinasenet.ca/showProtein?query=P36888	RpAb	TRUE	•	PYK
309	NN044	FOS	Pan-specific	Fos-c FBJ murine osteosarcoma oncoprotein-related transcription factor	10678.9	7840.92	8694.94	9071.58	1188.82	13.1048		25712	32435	7891.92	22013	10355.4	47.0424		9355.64	7844.68	4555.41	20746.2	4188.57	4.55419		6	3,8	10	NP_005243	http://www.ncbi.nlm.nih.gov/protein/NP_005243	P01100	http://www.uniprot.org/uniprot/P01100	http://www.phosphonet.ca/default.aspx?search=P01100		RpAb						•
310	PN033	FOS	T232	Fos-c FBJ murine osteosarcoma oncoprotein-related transcription factor	1934.09	2021.42	2769.14	2241.55	374.76	16.7188		11622.3	9753.33	1942.85	7772.83	4192.44	53.9371		3927.7	4006.21	2146.57	6674.99	1119.01	3.1096		6	3,8	11	NP_005243	http://www.ncbi.nlm.nih.gov/protein/NP_005243	P01100	http://www.uniprot.org/uniprot/P01100	http://www.phosphonet.ca/default.aspx?search=P01100		RpAb						•
311	PK641	FRK	Y387	Tyrosine-protein kinase FRK	17784.3	19021.8	13780.2	16862.1	2237.04	13.2667		5565.18	8712.04	22175.6	12151	7204	59.2875		10636.8	10575.7	6688.63	15361.6	2245.94	2.29668		6	4,9	1	NP_002022.1	http://www.ncbi.nlm.nih.gov/protein/NP_002022.1	P42685	http://www.uniprot.org/uniprot/P42685	http://www.phosphonet.ca/default.aspx?search=P42685	http://www.kinasenet.ca/showProtein?query=P42685	RpAb	TRUE	•	PYK
312	PK642	FRK	Y497	Tyrosine-protein kinase FRK	8262.88	9234.67	8777.34	8758.3	396.959	4.53238		2800.04	4641.11	9026.57	5489.24	2611.76	47.5796		10321.5	9915.94	5859.62	18392	3222.79	3.13877		6	4,9	2	NP_002022.1	http://www.ncbi.nlm.nih.gov/protein/NP_002022.1	P42685	http://www.uniprot.org/uniprot/P42685	http://www.phosphonet.ca/default.aspx?search=P42685	http://www.kinasenet.ca/showProtein?query=P42685	RpAb	TRUE	•	PYK
313	PN146	FRS2	Y348	Fibroblast growth factor receptor substrate 2	2204.08	2251.09	1796.38	2083.85	204.176	9.798		1535.21	1332.11	2304.13	1723.82	418.635	24.2854		11380.3	11233.8	1604.83	22211.5	4665.06	13.8405		6	4,9	3	NP_001036020.1	http://www.ncbi.nlm.nih.gov/protein/NP_001036020.1	Q8WU20	http://www.uniprot.org/uniprot/Q8WU20	http://www.phosphonet.ca/default.aspx?search=Q8WU20		RpAb
314	PK643	Fused	S159	Serine/threonine-protein kinase 36 (STK36)	23.6813	16.0005	13.2988	17.6602	4.3981	24.904		38.5466	98.5002	23.9403	53.6624	32.261	60.1185		2686.11	2654.29	1008.98	4909.2	876.527	4.8655		6	4,9	4	NP_056505.2	http://www.ncbi.nlm.nih.gov/protein/NP_056505.2	Q9NRP7	http://www.uniprot.org/uniprot/Q9NRP7	http://www.phosphonet.ca/default.aspx?search=Q9NRP7	http://www.kinasenet.ca/showProtein?query=Q9NRP7	RpAb	TRUE	•	PYK
315	NK065	FYN	Pan-specific	Fyn proto-oncogene-encoded protein-tyrosine kinase	1346.26	1558.56	1836.94	1580.59	200.924	12.712		2979.73	2287.32	2238.01	2501.69	338.628	13.536		1701.06	1578.22	852.89	3628.11	630.701	4.2539		6	4,9	5	NP_002028	http://www.ncbi.nlm.nih.gov/protein/NP_002028	P06241	http://www.uniprot.org/uniprot/P06241	http://www.phosphonet.ca/default.aspx?search=P06241	http://www.kinasenet.ca/showProtein?query=P06241	MmAb		•	PYK
316	PK644	FYN	Y213+Y214	Fyn proto-oncogene-encoded protein-tyrosine kinase	107.68	184.153	154.826	148.886	31.5012	21.1579		201.524	206.379	194.939	200.947	4.68809	2.33299		688.79	706.057	281.278	1401.18	254.879	4.98149		6	4,9	6	NP_002028	http://www.ncbi.nlm.nih.gov/protein/NP_002028	P06241	http://www.uniprot.org/uniprot/P06241	http://www.phosphonet.ca/default.aspx?search=P06241	http://www.kinasenet.ca/showProtein?query=P06241	RpAb	TRUE	•	PYK
317	PK645	FYN	Y531	Fyn proto-oncogene-encoded protein-tyrosine kinase	1079.2	1798.22	1278.95	1385.46	303.042	21.8731		836.731	1005.8	1614.31	1152.28	333.917	28.9788		3468.67	3249.97	1152.79	5197.03	981.496	4.50822		6	4,9	7	NP_002028	http://www.ncbi.nlm.nih.gov/protein/NP_002028	P06241	http://www.uniprot.org/uniprot/P06241	http://www.phosphonet.ca/default.aspx?search=P06241	http://www.kinasenet.ca/showProtein?query=P06241	RpAb	TRUE	•	PYK
318	PN515	G6PD	Y401	Glucose-6-phosphate 1-dehydrogenase	14366.6	16910.3	14161.1	15146	1250.34	8.25527		5542.28	7788.26	20593.3	11307.9	6629.44	58.6264		5586.2	5384.49	2648.43	9834.84	1548.11	3.71347		6	4,9	8	NP_001035810.1	http://www.ncbi.nlm.nih.gov/protein/NP_001035810.1	P11413	http://www.uniprot.org/uniprot/P11413	http://www.phosphonet.ca/default.aspx?search=P11413		RpAb	TRUE
319	PN192	Gab1	Y627	GRB2-associated binder 1	2284.75	224.164	4306.92	2271.94	1666.8	73.3646		3430.56	4035.19	188.397	2551.38	1689.02	66.2001		1912.28	1747.84	867.926	3860.34	844.25	4.44778		6	4,9	9	NP_002030.2	http://www.ncbi.nlm.nih.gov/protein/NP_002030.2	Q13480	http://www.uniprot.org/uniprot/Q13480	http://www.phosphonet.ca/default.aspx?search=Q13480		RpAb
320	PN196	GATA1	S142	Erythroid transcription factor	6451.84	7567.66	7207.54	7075.68	464.973	6.57143		17056.6	18636.3	10696	15463	3431.92	22.1944		3896.93	3526.81	1735.79	9301.83	1772.55	5.35886		6	4,9	10	NP_002040.1	http://www.ncbi.nlm.nih.gov/protein/NP_002040.1	P15976	http://www.uniprot.org/uniprot/P15976	http://www.phosphonet.ca/default.aspx?search=P15976		RpAb						•
321	NK066	GCK	Pan-specific	Germinal centre protein-serine kinase	5727.3	4237.54	4790.72	4918.52	614.87	12.5011		5369.58	5261.28	3730.47	4787.11	748.466	15.635		5841.36	5234.02	2977.16	13578.4	2268.3	4.56086		6	4,9	11	NP_004570	http://www.ncbi.nlm.nih.gov/protein/NP_004570	Q12851	http://www.uniprot.org/uniprot/Q12851	http://www.phosphonet.ca/default.aspx?search=Q12851	http://www.kinasenet.ca/showProtein?query=Q12851	GpAb		•	PSTK
322	PK646	GCK	S170	Germinal centre protein-serine kinase	2951.86	3833.23	3176.82	3320.64	373.91	11.2602		8117.54	5418.21	4931.11	6155.62	1401.47	22.7673		4238.33	4462.93	2157.97	6407.36	1113.92	2.96916		6	5,10	1	NP_004570	http://www.ncbi.nlm.nih.gov/protein/NP_004570	Q12851	http://www.uniprot.org/uniprot/Q12851	http://www.phosphonet.ca/default.aspx?search=Q12851	http://www.kinasenet.ca/showProtein?query=Q12851	RpAb	TRUE	•	PSTK
323	PN034	GFAP	S8	Glial fibrillary acidic protein	471.043	17602.2	14536.7	10870	7458.89	68.6192		22007.3	35245.9	12533.4	23262.2	9314.7	40.0422		18081.5	15951.2	9503.3	41235.4	7330.3	4.33906		6	5,10	2	NP_002046	http://www.ncbi.nlm.nih.gov/protein/NP_002046	P14136	http://www.uniprot.org/uniprot/P14136	http://www.phosphonet.ca/default.aspx?search=P14136		MmAb
324	PN517	GIT1	Y545	ARF GTPase-activating protein GIT1	12771.7	14159.2	11738.3	12889.7	991.839	7.6948		3581.99	3910.71	14695.1	7395.92	5163.02	69.809		4471.72	4412.15	2021.16	7778.34	1486.91	3.84846		6	5,10	3	NP_054749.2	http://www.ncbi.nlm.nih.gov/protein/NP_054749.2	Q9Y2X7	http://www.uniprot.org/uniprot/Q9Y2X7	http://www.phosphonet.ca/default.aspx?search=Q9Y2X7		RpAb	TRUE				•
325	PN178	GluR1	S849	Glutamate receptor 1	23197.4	19687.3	23388.2	22091	1701.4	7.70177		80866.3	61284.3	22831.6	54994.1	24106.5	43.8347		5526.72	4995.27	2505.19	18608.5	2925.91	7.42798		6	5,10	4	NP_000818.2	http://www.ncbi.nlm.nih.gov/protein/NP_000818.2	P42261	http://www.uniprot.org/uniprot/P42261	http://www.phosphonet.ca/default.aspx?search=P42261		RpAb
326	NK067	GRK2 (BARK1)	Pan-specific	G protein-coupled receptor-serine kinase 2 ( ADRBK1)	7052.32	7239.22	7325.63	7205.72	114.065	1.58298		7195.21	5645.64	6400.91	6413.92	632.676	9.86411		3447.27	2819.5	2130.17	8928.42	1647.7	4.1914		6	5,10	5	NP_001610	http://www.ncbi.nlm.nih.gov/protein/NP_001610	P25098	http://www.uniprot.org/uniprot/P25098	http://www.phosphonet.ca/default.aspx?search=P25098	http://www.kinasenet.ca/showProtein?query=P25098	RpAb		•	PSTK
327	PK025	GRK2 (BARK1)	S670	G protein-coupled receptor-serine kinase 2 ( ADRBK1)	1663.22	2254.46	1957.41	1958.36	241.372	12.3252		1898.79	1685.09	2205.37	1929.75	213.527	11.065		12804.8	11727.7	3091.61	22475.8	4687.47	7.26995		6	5,10	6	NP_001610	http://www.ncbi.nlm.nih.gov/protein/NP_001610	P25098	http://www.uniprot.org/uniprot/P25098	http://www.phosphonet.ca/default.aspx?search=P25098	http://www.kinasenet.ca/showProtein?query=P25098	RpAb		•	PSTK
328	PK647	GSK3a	S278+Y279	Glycogen synthase-serine kinase 3 alpha	25302.9	34575.7	26102.8	28660.5	4195.43	14.6384		7031.81	6223.35	31271.8	14842.3	11622.1	78.3036		3520.86	3532.1	1668.59	5970.72	911.112	3.5783		6	5,10	9	NP_002084	http://www.ncbi.nlm.nih.gov/protein/NP_002084	P49840	http://www.uniprot.org/uniprot/P49840	http://www.phosphonet.ca/default.aspx?search=P49840	http://www.kinasenet.ca/showProtein?query=P49840	RpAb	TRUE	•	PSTK
329	PK648	GSK3a	T19+S21	Glycogen synthase-serine kinase 3 alpha	9471.76	12992.2	8195.15	10219.7	2028.55	19.8494		1889.89	1823.55	12942.6	5552	5225.99	94.128		2990.18	2908.07	1434.61	5250.93	852.087	3.66018		6	5,10	8	NP_002084	http://www.ncbi.nlm.nih.gov/protein/NP_002084	P49840	http://www.uniprot.org/uniprot/P49840	http://www.phosphonet.ca/default.aspx?search=P49840	http://www.kinasenet.ca/showProtein?query=P49840	RpAb	TRUE	•	PSTK
330	PK028-PK029-1	GSK3b	Y279	Glycogen synthase-serine kinase 3 beta	1102.19	1634.19	1032.5	1256.3	268.725	21.3903		1853.31	940.817	502.148	1098.76	562.801	51.2216		1737.44	1649.67	361.629	3999.5	831.257	11.0597		6	5,10	10	NP_002084	http://www.ncbi.nlm.nih.gov/protein/NP_002084	P49840	http://www.uniprot.org/uniprot/P49841	http://www.phosphonet.ca/default.aspx?search=P49841	http://www.kinasenet.ca/showProtein?query=P49841	RpAb		•	PSTK
331	PK650	GSK3a	Y284+Y285	Glycogen synthase-serine kinase 3 alpha	14.5309	12.4834	18.7343	15.2496	2.60203	17.063		51.0396	69.4062	20.3457	46.9305	20.2386	43.1245		414.284	328.712	120.325	1228.35	285.696	10.2087		6	5,10	11	NP_002084	http://www.ncbi.nlm.nih.gov/protein/NP_002084	P49840	http://www.uniprot.org/uniprot/P49840	http://www.phosphonet.ca/default.aspx?search=P49840	http://www.kinasenet.ca/showProtein?query=P49840	RpAb	TRUE	•	PSTK
332	NK069-NK070-2	GSK3b	Pan-specific	Glycogen synthase-serine kinase 3 beta	124.084	210.117	128.646	154.282	39.5248	25.6185		402.049	180.236	193.778	258.688	101.522	39.2452		210.725	171.163	98.3767	524.429	114.444	5.33083		6	5,10	7	NP_002084	http://www.ncbi.nlm.nih.gov/protein/NP_002084	P49840	http://www.uniprot.org/uniprot/P49841	http://www.phosphonet.ca/default.aspx?search=P49841	http://www.kinasenet.ca/showProtein?query=P49841	MmAb		•	PSTK
333	NK070	GSK3b	Pan-specific	Glycogen synthase-serine kinase 3 beta	88.3538	260.56	139.346	162.753	72.2248	44.3769		206.044	165.236	242.373	204.551	31.5085	15.4037		1675.84	1594.35	921.116	2861.47	552.512	3.10653		7	1,6	1	NP_001139628.1	http://www.ncbi.nlm.nih.gov/protein/NP_001139628.1	P49841	http://www.uniprot.org/uniprot/P49841	http://www.phosphonet.ca/default.aspx?search=P49841	http://www.kinasenet.ca/showProtein?query=P49841	RpAb	TRUE	•	PSTK
334	PK651	GTF2F1	S385+T389	General transcription factor IIF subunit 1	619.412	1269.15	729.927	872.831	283.851	32.5208		968.705	1437.34	958.721	1121.59	223.305	19.9098		2535.14	2476.7	1211.8	4873.81	700.081	4.02196		7	1,6	2	NP_002087.2	http://www.ncbi.nlm.nih.gov/protein/NP_002087.2	P35269	http://www.uniprot.org/uniprot/P35269	http://www.phosphonet.ca/default.aspx?search=P35269	http://www.kinasenet.ca/showProtein?query=P35269	RpAb	TRUE	•	PSTK			•
335	PK652	GUK1	Y53	Guanylate kinase	984.134	2586.42	1067.6	1546.05	736.438	47.6335		1296.44	2302.76	1520.99	1706.73	431.312	25.2712		4118.95	3977.6	1839.77	7581.9	1181.03	4.1211		7	1,6	3	NP_000849.1	http://www.ncbi.nlm.nih.gov/protein/NP_000849.1	Q16774	http://www.uniprot.org/uniprot/Q16774	http://www.phosphonet.ca/default.aspx?search=Q16774	http://www.kinasenet.ca/showProtein?query=Q16774	RpAb	TRUE	•	PSTK
336	PN518	HCA59	Y147	Uncharacterized protein C9orf78 (HSPC220)	2670.26	4584.83	1780.49	3011.86	1170.07	38.8488		3857.71	3009.37	2455.21	3107.43	576.75	18.5603		11716.3	10091.3	4361.92	20054.8	4570.7	4.5977		7	1,6	4	NP_057604.1	http://www.ncbi.nlm.nih.gov/protein/NP_057604.1	Q9NZ63	http://www.uniprot.org/uniprot/Q9NZ63	http://www.phosphonet.ca/default.aspx?search=Q9NZ63		RpAb	TRUE
337	NN169	HDAC4	Pan-specific	Histone deacetylase 4	2167.67	2420.81	2356.11	2314.86	107.381	4.63875		4825.14	8711.82	2529.3	5355.42	2551.7	47.6471		1401.33	1226.57	831.602	4638.44	720.336	5.57772		7	1,6	5	NP_006028.2	http://www.ncbi.nlm.nih.gov/protein/NP_006028.2	P56524	http://www.uniprot.org/uniprot/P56524	http://www.phosphonet.ca/default.aspx?search=P56524		RpAb
338	PN179-PN180-PN181	HDAC4/5/9	S246	Histone deacetylase 4/5/9	11129.6	14975.7	13818.1	13307.8	1611.08	12.1062		57570.9	37105.6	12894.8	35857.1	18260.3	50.9251		3215.56	3043.87	2216.41	5412.76	811.663	2.44213		7	1,6	6	NP_006028.2	http://www.ncbi.nlm.nih.gov/protein/NP_006028.2	P56524	http://www.uniprot.org/uniprot/P56524	http://www.phosphonet.ca/default.aspx?search=P56524		RpAb
339	PN188	HDAC5	S498	Histone deacetylase 5	6565.73	6269.25	6744.83	6526.6	196.117	3.00488		13146.3	14551.7	6486.8	11394.9	3517.69	30.8706		5763.27	5332.13	3699.5	10297.8	1611.11	2.78357		7	1,6	7	NP_005465.2	http://www.ncbi.nlm.nih.gov/protein/NP_005465.2	Q9UQL6	http://www.uniprot.org/uniprot/Q9UQL6	http://www.phosphonet.ca/default.aspx?search=Q9UQL6		RpAb
340	PK653	HGK	T187	Mitogen-activated protein kinase kinase kinase kinase 4 (ZC1, MAP4K4)	255.763	510.105	362.962	376.277	104.261	27.7085		425.281	379.759	497.533	434.191	48.4921	11.1684		1341.22	1321.23	547.574	2502.12	465.543	4.56947		7	1,6	8	NP_001229488.1	http://www.ncbi.nlm.nih.gov/protein/NP_001229488.1	O95819	http://www.uniprot.org/uniprot/O95819	http://www.phosphonet.ca/default.aspx?search=O95819	http://www.kinasenet.ca/showProtein?query=O95819	RpAb	TRUE	•	PSTK
341	PK654	HIPK1	Y352	Homeodomain-interacting protein kinase 1	86.8411	157.8	120.657	121.766	28.9796	23.7994		210.294	178.654	165.868	184.939	18.6731	10.0969		706.022	714.12	309.825	1054.21	194.607	3.40259		7	1,6	9	NP_938009.1	http://www.ncbi.nlm.nih.gov/protein/NP_938009.1	Q86Z02	http://www.uniprot.org/uniprot/Q86Z02	http://www.phosphonet.ca/default.aspx?search=Q86Z02	http://www.kinasenet.ca/showProtein?query=Q86Z02	RpAb	TRUE	•	PSTK
342	PN036	Histone H2A.X	S139	Histone H2A variant X	5571.11	4229.16	4946.11	4915.46	548.275	11.1541		10530.8	3773.81	5493.93	6599.5	2867.15	43.445		2305.27	2011.86	1127.62	5487.4	1002.15	4.86637		7	1,6	10	NP_002096	http://www.ncbi.nlm.nih.gov/protein/NP_002096	P16104	http://www.uniprot.org/uniprot/P16104	http://www.phosphonet.ca/default.aspx?search=P16104		MmAb
343	PN037	Histone H2B	S14	Histone H2B	19360.4	14701.8	16348.5	16803.6	1928.88	11.479		6156.36	7059.49	14096.2	9104.02	3549.21	38.9851		42527.2	42419.1	24278.4	57392.3	8505.29	2.36393		7	1,6	11	NP_778225	http://www.ncbi.nlm.nih.gov/protein/NP_778225	P33778	http://www.uniprot.org/uniprot/P33778	http://www.phosphonet.ca/default.aspx?search=P33778		RpAb
344	PN038	Histone H3	S10	Histone H3.3 (H3F3A)	527.166	1464.15	691.71	894.343	408.478	45.6735		787.758	1076.17	1104.57	989.499	143.123	14.4642		2462.87	2227.64	1025.21	5313.17	1091.41	5.18251		7	2,7	2	NP_003521	http://www.ncbi.nlm.nih.gov/protein/NP_003521	P84243	http://www.uniprot.org/uniprot/P84243	http://www.phosphonet.ca/default.aspx?search=P84243		RpAb
345	PN039	Histone H3	S28	Histone H3.3 (H3F3A)	17967.7	14426.6	15841.8	16078.7	1455.33	9.05131		7216.95	11589.3	13994.2	10933.5	2805.4	25.6587		28582.9	27492	15333	48508.2	7364.49	3.16364		7	2,7	3	NP_003521	http://www.ncbi.nlm.nih.gov/protein/NP_003521	P84243	http://www.uniprot.org/uniprot/P84243	http://www.phosphonet.ca/default.aspx?search=P84243		RpAb
346	PN101-2	Histone H3	T3	Histone H3.3 (H3F3A)	21470.9	16771.6	16591.8	18278.1	2258.84	12.3582		7570.18	10713.7	17916.2	12066.7	4330.76	35.8902		33617.2	31934.5	23772.8	55515.4	6366.64	2.33525		7	2,7	1	NP_003521	http://www.ncbi.nlm.nih.gov/protein/NP_003521	P84243	http://www.uniprot.org/uniprot/P84243	http://www.phosphonet.ca/default.aspx?search=P84243		RmAb
347	PN041	HSP27	S78	Heat shock 27 kDa protein beta 1 (HspB1)	11224.5	11483	11078.4	11261.9	167.287	1.48542		3392.24	4386.34	9087.01	5621.86	2483.61	44.1777		36685.5	37750.3	26128.6	47159.1	5702.21	1.80489		7	2,7	4	NP_001531	http://www.ncbi.nlm.nih.gov/protein/NP_001531	P04792	http://www.uniprot.org/uniprot/P04792	http://www.phosphonet.ca/default.aspx?search=P04792		RpAb							•
348	NN061	HSP90a/b	Pan-specific	Heat shock 90 kDa protein alpha/beta	7337.82	8119.66	8603.8	8020.43	521.574	6.50307		3245.28	2022.98	7744.24	4337.5	2460.07	56.7163		6366.49	5253.14	2832.79	20537.7	3430.89	7.24998		7	2,7	5	NP_005339	http://www.ncbi.nlm.nih.gov/protein/NP_005339	P07900	http://www.uniprot.org/uniprot/P07900	http://www.phosphonet.ca/default.aspx?search=P07900		MmAb							•
349	NN061-16	HSP90a/b	Pan-specific	Heat shock 90 kDa protein alpha/beta	25258.5	19380	20356.1	21664.9	2572.13	11.8723		7538.88	7610.74	15103.5	10084.4	3549.19	35.1949		88732.9	81723.3	57617.4	214741	29691.8	3.72701		7	2,7	6	NP_031381.2	http://www.ncbi.nlm.nih.gov/protein/NP_031381.2	P07900	http://www.uniprot.org/uniprot/P07900	http://www.phosphonet.ca/default.aspx?search=P07900		RpAb							•
350	NN165-1	HSP90AB1	Pan-specific	Heat shock protein HSP 90-beta (HSP90B)	25720	18285.9	21686.2	21897.3	3038.64	13.8767		8472.14	7904.98	18821.7	11732.9	5017.86	42.7673		120925	107552	82368	313194	46128.6	3.80237		7	2,7	7	NP_031381.2	http://www.ncbi.nlm.nih.gov/protein/NP_031381.2	P08238	http://www.uniprot.org/uniprot/P08238	http://www.phosphonet.ca/default.aspx?search=P08238		RpAb							•
351	PN520	HSP90AB1	Y484	Heat shock protein HSP 90-beta (HSP90B)	1335.69	1442.86	1278.21	1352.25	68.2323	5.04582		766.945	770.461	2491.82	1343.07	812.284	60.4795		1941.1	2030.75	597.787	2647.29	472.268	4.42849		7	2,7	9	NP_031381	http://www.ncbi.nlm.nih.gov/protein/NP_031381	P08238	http://www.uniprot.org/uniprot/P08238	http://www.phosphonet.ca/default.aspx?search=P08238		RpAb	TRUE						•
352	PN176	HSP90AB1	S255	Heat shock protein HSP 90-beta (HSP90B)	1008	1206.95	1228.42	1147.79	99.2352	8.64577		3079.51	4377.94	1194.54	2884	1306.95	45.3173		801.045	721.641	394.299	1859.98	301.616	4.71717		7	2,7	8	NP_031381	http://www.ncbi.nlm.nih.gov/protein/NP_031381	P08238	http://www.uniprot.org/uniprot/P08238	http://www.phosphonet.ca/default.aspx?search=P08238		RpAb							•
353	PN103	Huntingtin	S421	Huntington's disease protein	408.937	860.588	581.224	616.917	186.105	30.1669		427.409	536.755	796.88	587.015	154.966	26.399		1356.43	1390.36	643.381	2257.68	385.411	3.50909		7	2,7	10	NP_002102	http://www.ncbi.nlm.nih.gov/protein/NP_002102	P42858	http://www.uniprot.org/uniprot/P42858	http://www.phosphonet.ca/default.aspx?search=P42858		RpAb
354	PK655	ICK	Y156+T157	Intestinal cell (MAK-like) kinase	23434.8	28129.5	22779.2	24781.1	2382.71	9.61503		12714.6	11394.8	29660.2	17923.2	8316.8	46.4024		22203.5	21393.9	12708.3	45971	7522.2	3.61739		7	2,7	11	NP_055735.1	http://www.ncbi.nlm.nih.gov/protein/NP_055735.1	Q9UPZ9	http://www.uniprot.org/uniprot/Q9UPZ9	http://www.phosphonet.ca/default.aspx?search=Q9UPZ9	http://www.kinasenet.ca/showProtein?query=Q9UPZ9	RpAb	TRUE	•	PSTK
355	PK656	ICK	Y159	Intestinal cell (MAK-like) kinase	1693.36	4507.89	2954.89	3052.05	1151.08	37.7149		1247.79	1894.57	4880.13	2674.16	1582.05	59.1605		4406.4	4310.11	2033.93	6628.44	1131.65	3.25894		7	3,8	1	NP_055735.1	http://www.ncbi.nlm.nih.gov/protein/NP_055735.1	Q9UPZ9	http://www.uniprot.org/uniprot/Q9UPZ9	http://www.phosphonet.ca/default.aspx?search=Q9UPZ9	http://www.kinasenet.ca/showProtein?query=Q9UPZ9	RpAb	TRUE	•	PSTK
356	PK657	IGF1R	Y1161+T1163	Insulin-like growth factor 1 receptor protein-tyrosine kinase	18.8094	7.3832	11.6102	12.6009	4.71704	37.434		119.349	139.494	11.0249	89.9558	56.4152	62.7144		1100.14	867.188	431.703	2880.24	559.207	6.67181		7	3,8	2	NP_000866	http://www.ncbi.nlm.nih.gov/protein/NP_000866	P08069	http://www.uniprot.org/uniprot/P08069	http://www.phosphonet.ca/default.aspx?search=P08069	http://www.kinasenet.ca/showProtein?query=P08069	RpAb	TRUE	•	PYK
357	PK153	IGF1R	Y1165/Y1166	Insulin-like growth factor 1 receptor protein-tyrosine kinase	12236.1	4950.34	8298.3	8494.93	2977.66	35.0522		22372.7	16197.6	7175.07	15248.5	6240.61	40.9261		1369.4	1172.47	505.838	5264.24	848.931	10.407		7	3,8	3	NP_000866	http://www.ncbi.nlm.nih.gov/protein/NP_000866	P08069	http://www.uniprot.org/uniprot/P08069	http://www.phosphonet.ca/default.aspx?search=P08069	http://www.kinasenet.ca/showProtein?query=P08069	RpAb		•	PYK
358	PK152	IGF1R	Y1280	Insulin-like growth factor 1 receptor protein-tyrosine kinase	8994.05	11926.1	16305.3	12408.5	3004.23	24.2111		16396	18870.2	8516.34	14594.2	4414.79	30.2503		4097.57	3942.49	2454.43	8944.44	1411.83	3.64421		7	3,8	4	NP_000866	http://www.ncbi.nlm.nih.gov/protein/NP_000866	P08069	http://www.uniprot.org/uniprot/P08069	http://www.phosphonet.ca/default.aspx?search=P08069	http://www.kinasenet.ca/showProtein?query=P08069	RpAb		•	PYK
359	PK658	IGF1R	Y1346	Insulin-like growth factor 1 receptor protein-tyrosine kinase	611.115	818.727	653.779	694.54	89.524	12.8897		458.857	748.07	702.049	636.325	126.888	19.9407		1681.25	1675.67	732.13	2988.78	599.667	4.08231		7	3,8	5	NP_000866	http://www.ncbi.nlm.nih.gov/protein/NP_000866	P08069	http://www.uniprot.org/uniprot/P08069	http://www.phosphonet.ca/default.aspx?search=P08069	http://www.kinasenet.ca/showProtein?query=P08069	RpAb	TRUE	•	PYK
360	NK075-6	IKKa	Pan-specific	Inhibitor of NF-kappa-B protein-serine kinase alpha (CHUK, IkBKA)	274.106	385.522	393.556	351.061	54.5145	15.5285		409.793	303.423	489.739	400.985	76.3175	19.0325		1082.81	940.69	458.159	2003.34	428.269	4.37259		7	4,9	3	NP_001269	http://www.ncbi.nlm.nih.gov/protein/NP_001269	O15111	http://www.uniprot.org/uniprot/O15111	http://www.phosphonet.ca/default.aspx?search=O15111	http://www.kinasenet.ca/showProtein?query=O15111	MmAb		•	PSTK
361	NN064	IkBa	Pan-specific	Inhibitor of NF-kappa-B alpha (MAD3)	9847.11	3328.71	6557.09	6577.64	2661.17	40.4578		48660.8	137204	4374.18	63412.9	55221.6	87.0826		17910.2	15153.4	4065.89	59329.3	12166.8	14.592		7	3,8	6	NP_065390	http://www.ncbi.nlm.nih.gov/protein/NP_065390	P25963	http://www.uniprot.org/uniprot/P25963	http://www.phosphonet.ca/default.aspx?search=P25963		RpAb
362	PN164	IkBa	Y42	Inhibitor of NF-kappa-B alpha (MAD3)	1595.35	1395.7	1281.52	1424.19	129.699	9.10684		2289.46	1958.02	1091.51	1779.66	505.059	28.3795		2171.23	2104.09	1367.43	3726.97	574.097	2.72553		7	3,8	7	NP_065390	http://www.ncbi.nlm.nih.gov/protein/NP_065390	P25963	http://www.uniprot.org/uniprot/P25963	http://www.phosphonet.ca/default.aspx?search=P25963		RpAb
363	NN065	IkBb	Pan-specific	Inhibitor of NF-kappa-B beta (thyroid receptor interacting protein 9)	6293.16	3718.75	6298.42	5436.78	1214.83	22.3446		22058.5	80122.2	5448.72	35876.5	32012.9	89.2308		10496.4	7085.06	2921.17	44092.7	9615.58	15.0942		7	3,8	8	NP_002494	http://www.ncbi.nlm.nih.gov/protein/NP_002494	Q15653	http://www.uniprot.org/uniprot/Q15653	http://www.phosphonet.ca/default.aspx?search=Q15653		RpAb
364	PN168	IkBe	S161	NF-kappa-B inhibitor epsilon	2511.7	2499.42	2838.22	2616.45	156.899	5.99665		2335.01	2074.05	2876.51	2428.52	334.208	13.7618		2232.33	2040.87	1327.97	3915.17	727.521	2.94823		7	3,8	9	NP_004547.2	http://www.ncbi.nlm.nih.gov/protein/NP_004547.2	O00221	http://www.uniprot.org/uniprot/O00221	http://www.phosphonet.ca/default.aspx?search=O00221		RpAb
365	NK075-2	IKKa	Pan-specific	Inhibitor of NF-kappa-B protein-serine kinase alpha (CHUK, IkBKA)	205.269	271.659	282.439	253.122	34.1225	13.4806		819.974	378.149	465.545	554.556	191.04	34.4493		817.782	800.469	526.2	1164	181.398	2.2121		7	3,8	10	NP_001269	http://www.ncbi.nlm.nih.gov/protein/NP_001269	O15111	http://www.uniprot.org/uniprot/O15111	http://www.phosphonet.ca/default.aspx?search=O15111	http://www.kinasenet.ca/showProtein?query=O15111	MmAb		•	PSTK
366	NK075-3	IKKa	Pan-specific	Inhibitor of NF-kappa-B protein-serine kinase alpha (CHUK, IkBKA)	6787.46	7055.19	7322.61	7055.08	218.473	3.09668		4983.38	3158.05	6688.9	4943.44	1441.74	29.1647		6821.68	6588.39	3745.19	16421.8	2389.09	4.38477		7	3,8	11	NP_001269	http://www.ncbi.nlm.nih.gov/protein/NP_001269	O15111	http://www.uniprot.org/uniprot/O15111	http://www.phosphonet.ca/default.aspx?search=O15111	http://www.kinasenet.ca/showProtein?query=O15111	RpAb		•	PSTK
367	PK659	IKKa	T179+S180	Inhibitor of NF-kappa-B protein-serine kinase alpha (CHUK, IkBKA)	19980.5	23433.2	22527.2	21980.3	1461.63	6.64974		12873.4	31205.6	27754.4	23944.5	7954.17	33.2192		19249.1	16138.6	9602.85	31844.3	7190.73	3.31613		7	4,9	2	NP_001269	http://www.ncbi.nlm.nih.gov/protein/NP_001269	O15111	http://www.uniprot.org/uniprot/O15111	http://www.phosphonet.ca/default.aspx?search=O15111	http://www.kinasenet.ca/showProtein?query=O15111	RpAb	TRUE	•	PSTK
368	PK154	IKKa	T23	Inhibitor of NF-kappa-B protein-serine kinase alpha (CHUK, IkBKA)	12679.2	9823.15	13588.6	12030.3	1604.24	13.335		19501.9	19280.6	13073.3	17285.3	2979.71	17.2384		4459.42	4495.81	2819.1	6612.56	896.61	2.34563		7	4,9	1	NP_001269	http://www.ncbi.nlm.nih.gov/protein/NP_001269	O15111	http://www.uniprot.org/uniprot/O15111	http://www.phosphonet.ca/default.aspx?search=O15111	http://www.kinasenet.ca/showProtein?query=O15111	RpAb		•	PSTK
369	PK660	IKKe	S172	Inhibitor of nuclear factor kappa-B kinase subunit epsilon (IkBKE)	3131.92	4281.18	3847.13	3753.41	473.839	12.6242		995.715	1027.19	4577.92	2200.28	1681.3	76.4131		1531.32	1295.11	518.029	3693.51	758.293	7.12992		7	4,9	4	NP_054721.1	http://www.ncbi.nlm.nih.gov/protein/NP_054721.1	Q14164	http://www.uniprot.org/uniprot/Q14164	http://www.phosphonet.ca/default.aspx?search=Q14164	http://www.kinasenet.ca/showProtein?query=Q14164	RpAb	TRUE	•	PSTK
370	NK078-2	ILK1	Pan-specific	Integrin-linked protein-serine kinase 1	495.153	1353.14	620.928	823.075	378.316	45.9637		812.036	661.764	704.7	726.167	63.1986	8.70305		1232.84	1108.01	692.713	2147.26	408.769	3.09978		7	4,9	5	NP_034692	http://www.ncbi.nlm.nih.gov/protein/NP_034692	Q13418	http://www.uniprot.org/uniprot/Q13418	http://www.phosphonet.ca/default.aspx?search=Q13418	http://www.kinasenet.ca/showProtein?query=Q13418	RpAb		•	PSTK
371	PK662	ILK1	Y351	Integrin-linked protein-serine kinase 1	179.725	268.742	218.136	222.201	36.4547	16.4062		197.926	246.749	251.861	232.178	24.3102	10.4705		478.463	415.948	72.7332	1391.65	294.887	19.1336		7	4,9	6	NP_034692	http://www.ncbi.nlm.nih.gov/protein/NP_034692	Q13418	http://www.uniprot.org/uniprot/Q13418	http://www.phosphonet.ca/default.aspx?search=Q13418	http://www.kinasenet.ca/showProtein?query=Q13418	RpAb	TRUE	•	PSTK
372	PK663	InsR (IR)	Y1189	Insulin receptor beta chain	1450.12	2107.44	1367.02	1641.53	331.192	20.1758		724.246	624.982	2469.24	1272.82	846.965	66.5422		1942.64	1899.02	851.896	3507.21	721.243	4.11694		7	4,9	9	NP_000866	http://www.ncbi.nlm.nih.gov/protein/NP_000866	P06213	http://www.uniprot.org/uniprot/P06213	http://www.phosphonet.ca/default.aspx?search=P06213	http://www.kinasenet.ca/showProtein?query=P06213	RpAb	TRUE	•	PYK
373	NK079	InsR (IR)	Pan-specific	Insulin receptor beta chain	975.895	1536.73	1048.73	1187.12	248.993	20.9746		4311.28	4596.22	1338.79	3415.43	1473	43.128		1511.07	1366.25	625.732	3232.78	646.171	5.1664		7	4,9	7	NP_000199	http://www.ncbi.nlm.nih.gov/protein/NP_000199	P06213	http://www.uniprot.org/uniprot/P06213	http://www.phosphonet.ca/default.aspx?search=P06213	http://www.kinasenet.ca/showProtein?query=P06213	MmAb		•	PYK
374	PN043	Integrin a4	S1021	Integrin alpha 4 (VLA4, ITGA4)	22242.9	15610.1	16763.2	18205.4	2893.49	15.8936		6405.57	6743.84	16435.4	9861.59	4650.42	47.1568		106626	103293	45546.7	179463	30200	3.94021		7	4,9	11	NP_000876	http://www.ncbi.nlm.nih.gov/protein/NP_000876	P13612	http://www.uniprot.org/uniprot/P13612	http://www.phosphonet.ca/default.aspx?search=P13612		RpAb
375	PK032-1	InsR (IR)	Y999	Insulin receptor beta chain	2900.47	2532.32	2355.18	2595.99	227.123	8.749		3734.4	4641.51	2808.74	3728.21	748.237	20.0696		3406.62	3034.75	1658.24	8633.82	1438.77	5.20662		7	4,9	8	NP_000199	http://www.ncbi.nlm.nih.gov/protein/NP_000199	P06213	http://www.uniprot.org/uniprot/P06213	http://www.phosphonet.ca/default.aspx?search=P06213	http://www.kinasenet.ca/showProtein?query=P06213	RpAb		•	PYK
376	PK033	IR/IGF1R	Y1189/Y1190	Insulin receptor / Insulin-like growth factor 1 receptor (INSR)	1467.03	2335.81	2187.52	1996.79	379.455	19.0033		1764.69	1617.22	2365.28	1915.73	323.531	16.8881		2067.26	1918.84	860.701	4517.03	809.911	5.24809		7	4,9	10	NP_000866	http://www.ncbi.nlm.nih.gov/protein/NP_000866	P06213	http://www.uniprot.org/uniprot/P06213	http://www.phosphonet.ca/default.aspx?search=P06213	http://www.kinasenet.ca/showProtein?query=P06213	RpAb		•	PYK
377	NK080-2	IRAK1	Pan-specific	Interleukin 1 receptor-associated kinase 1 (Pelle-like protein kinase)	1915.42	2632.53	3348.66	2632.2	585.119	22.2293		3007.14	1829.2	2768.84	2535.06	508.512	20.0592		2481.17	2117.89	1205.72	6114.79	1061.36	5.0715		7	5,10	1	NP_001560	http://www.ncbi.nlm.nih.gov/protein/NP_001560	P51617	http://www.uniprot.org/uniprot/P51617	http://www.phosphonet.ca/default.aspx?search=P51617	http://www.kinasenet.ca/showProtein?query=P51617	RpAb		•	PSTK
378	PK664	IRAK1	T387	Interleukin 1 receptor-associated kinase 1 (Pelle-like protein kinase)	1773.48	4851.92	2255.22	2960.21	1352.03	45.6733		2325.58	2569.48	4146.74	3013.93	807.182	26.7817		5882.17	5703.16	2736.16	8584.75	1440.63	3.13752		7	5,10	2	NP_001560	http://www.ncbi.nlm.nih.gov/protein/NP_001560	P51617	http://www.uniprot.org/uniprot/P51617	http://www.phosphonet.ca/default.aspx?search=P51617	http://www.kinasenet.ca/showProtein?query=P51617	RpAb	TRUE	•	PSTK
379	PK665	IRAK4	T345+S346	Interleukin 1 receptor-associated kinase 4	5004.2	8788.98	5134.31	6309.16	1754.3	27.8056		9098.8	6574.18	8185.4	7952.79	1043.71	13.1239		4192.59	3983.73	2340.78	7147.18	1119.12	3.05334		7	5,10	3	NP_001107654.1	http://www.ncbi.nlm.nih.gov/protein/NP_001107654.1	Q9NWZ3	http://www.uniprot.org/uniprot/Q9NWZ3	http://www.phosphonet.ca/default.aspx?search=Q9NWZ3	http://www.kinasenet.ca/showProtein?query=Q9NWZ3	RpAb	TRUE	•	PSTK
380	PN117	IRS1	S312	Insulin receptor substrate 1	6788.05	5076.53	5784.45	5883.01	702.19	11.9359		6450.06	6869.99	5084.87	6134.97	762.066	12.4217		2650.19	2404.72	1398.71	6001.54	1131.31	4.29077		7	5,10	4	NP_005535	http://www.ncbi.nlm.nih.gov/protein/NP_005535	P35568	http://www.uniprot.org/uniprot/P35568	http://www.phosphonet.ca/default.aspx?search=P35568		RpAb
381	PN118	IRS1	S639	Insulin receptor substrate 1	2799.31	5298.48	3466.19	3854.66	1056.61	27.4113		7602.02	7384.12	4663.01	6549.72	1337.07	20.4141		1795.22	1599.96	811.549	3469.4	676.379	4.27504		7	5,10	6	NP_005535	http://www.ncbi.nlm.nih.gov/protein/NP_005535	P35568	http://www.uniprot.org/uniprot/P35568	http://www.phosphonet.ca/default.aspx?search=P35568		RpAb
382	PN045	IRS1	Y612	Insulin receptor substrate 1	988.548	1011.08	982.457	994.027	12.3094	1.23833		1593.46	62.6583	1592.35	1082.82	721.366	66.619		1379.97	1280.32	464.497	2832.87	544.127	6.09878		7	5,10	5	NP_005535	http://www.ncbi.nlm.nih.gov/protein/NP_005535	P35568	http://www.uniprot.org/uniprot/P35568	http://www.phosphonet.ca/default.aspx?search=P35568		RpAb
383	PK666	ITK	Y512	Tyrosine-protein kinase ITK/TSK	857.618	1623.68	1081.83	1187.71	321.58	27.0756		793.921	1325.19	1297.69	1138.93	244.219	21.4428		2658.49	2553.72	942.021	5694.15	1088.31	6.04461		7	5,10	7	NP_005537.3	http://www.ncbi.nlm.nih.gov/protein/NP_005537.3	Q08881	http://www.uniprot.org/uniprot/Q08881	http://www.phosphonet.ca/default.aspx?search=Q08881	http://www.kinasenet.ca/showProtein?query=Q08881	RpAb	TRUE	•	PYK
384	PN521	ITSN2	Y968	Intersectin-2	1207.84	2147.47	1327.61	1560.97	417.588	26.7518		779.147	824.42	2121.07	1241.55	622.194	50.1144		2112.72	1942.18	774.682	4028.99	753.211	5.20083		7	5,10	8	NP_006268.2	http://www.ncbi.nlm.nih.gov/protein/NP_006268.2	Q9NZM3	http://www.uniprot.org/uniprot/Q9NZM3	http://www.phosphonet.ca/default.aspx?search=Q9NZM3		RpAb	TRUE				•
385	PK126	JAK1	Y1034	Janus protein-tyrosine kinase 1	5352.8	5291.42	5114.55	5252.92	101.004	1.92282		22814.2	19666	4950.86	15810.3	7785.63	49.2439		2350.31	2129.77	1171.39	5691.27	982.05	4.85855		7	5,10	10	NP_002218	http://www.ncbi.nlm.nih.gov/protein/NP_002218	P23458	http://www.uniprot.org/uniprot/P23458	http://www.phosphonet.ca/default.aspx?search=P23458	http://www.kinasenet.ca/showProtein?query=P23458	RpAb		•	PYK
386	NK084-5	JAK1	Pan-specific	Janus protein-tyrosine kinase 1	92997.2	59096.7	63622.1	71905.3	15028.2	20.8999		21816.2	27146.8	63010.4	37324.4	18292.6	49.0097		43012.2	33326.8	9321.7	99878.4	28195.9	10.7146		7	5,10	9	NP_002218	http://www.ncbi.nlm.nih.gov/protein/NP_002218	P23458	http://www.uniprot.org/uniprot/P23458	http://www.phosphonet.ca/default.aspx?search=P23458	http://www.kinasenet.ca/showProtein?query=P23458	RpAb	TRUE	•	PYK
387	NK085	JAK2	Pan-specific	Janus protein-tyrosine kinase 2	3737.62	4021.57	3748.7	3835.96	131.321	3.42341		1229.25	1766.12	3916.77	2304.05	1161.24	50.4		3770.28	3867.22	1553.1	5001.37	835.855	3.22025		8	1,6	2	NP_004963	http://www.ncbi.nlm.nih.gov/protein/NP_004963	O60674	http://www.uniprot.org/uniprot/O60674	http://www.phosphonet.ca/default.aspx?search=O60674	http://www.kinasenet.ca/showProtein?query=O60674	RpAb		•	PYK
388	PK034-1	JAK2	Y1007+Y1008	Janus protein-tyrosine kinase 2	2564.83	2962.29	2774.2	2767.1	162.34	5.86678		1583.52	1344.35	3375.12	2100.99	906.216	43.1327		15491.2	15384.1	3279.77	25907.9	5760.54	7.89929		8	1,6	4	NP_004963	http://www.ncbi.nlm.nih.gov/protein/NP_004963	O60674	http://www.uniprot.org/uniprot/O60674	http://www.phosphonet.ca/default.aspx?search=O60674	http://www.kinasenet.ca/showProtein?query=O60674	RpAb		•	PYK
389	PK667	JAK2	Y1007+Y1008	Janus protein-tyrosine kinase 2	95.9464	149.696	97.2473	114.297	25.0368	21.9051		198.986	179.78	135.649	171.472	26.5165	15.464		541.862	521.309	258.482	927.104	188.58	3.58673		8	1,6	5	NP_004963	http://www.ncbi.nlm.nih.gov/protein/NP_004963	O60674	http://www.uniprot.org/uniprot/O60674	http://www.phosphonet.ca/default.aspx?search=O60674	http://www.kinasenet.ca/showProtein?query=O60674	RpAb	TRUE	•	PYK
390	PK668	JAK2	Y570	Janus protein-tyrosine kinase 2	643.541	1214.73	826.294	894.855	238.173	26.6158		546.751	701.371	1346.61	864.91	346.411	40.0517		1822.93	1843.28	691.704	2771.14	402.161	4.00624		8	1,6	3	NP_004963	http://www.ncbi.nlm.nih.gov/protein/NP_004963	O60674	http://www.uniprot.org/uniprot/O60674	http://www.phosphonet.ca/default.aspx?search=O60674	http://www.kinasenet.ca/showProtein?query=O60674	RpAb	TRUE	•	PYK
391	NK085-2	JAK2	Pan-specific	Janus protein-tyrosine kinase 2	43601	36136.8	44600.9	41446.2	3776.46	9.11172		100462	47300.9	39844.3	62535.8	26990.3	43.1598		12372.4	11935.6	5343.38	20464.6	3810.62	3.82991		7	5,10	11	NP_004963	http://www.ncbi.nlm.nih.gov/protein/NP_004963	O60674	http://www.uniprot.org/uniprot/O60674	http://www.phosphonet.ca/default.aspx?search=O60674	http://www.kinasenet.ca/showProtein?query=O60674	RpAb	TRUE	•	PYK
392	NK085-3	JAK2	Pan-specific	Janus protein-tyrosine kinase 2	843.963	1463.47	964.237	1090.56	268.223	24.595		706.962	643.387	1230.35	860.234	262.997	30.5728		1941.14	1854.21	655.101	4226.48	608.287	6.45165		8	1,6	1	NP_004963	http://www.ncbi.nlm.nih.gov/protein/NP_004963	O60674	http://www.uniprot.org/uniprot/O60674	http://www.phosphonet.ca/default.aspx?search=O60674	http://www.kinasenet.ca/showProtein?query=O60674	RpAb	TRUE	•	PYK
393	NK086	JAK3	Pan-specific	Janus protein-tyrosine kinase 3	1010.92	1397.49	1141.81	1183.41	160.534	13.5655		846.506	1733.97	1149.71	1243.4	368.315	29.6217		11028.4	10944.9	6008.41	15013.1	2083.87	2.49867		8	1,6	8	NP_000206	http://www.ncbi.nlm.nih.gov/protein/NP_000206	P52333	http://www.uniprot.org/uniprot/P52333	http://www.phosphonet.ca/default.aspx?search=P52333	http://www.kinasenet.ca/showProtein?query=P52333	MmAb		•	PYK
394	PK669	JAK3	Y980+Y981	Janus protein-tyrosine kinase 3	3036.85	4362.99	2890.13	3429.99	662.442	19.3133		1041.51	1653.95	4663.74	2453.07	1583.05	64.5335		4340.84	4187.87	1865.75	6635.44	1133.4	3.55645		8	1,6	9	NP_000206	http://www.ncbi.nlm.nih.gov/protein/NP_000206	P52333	http://www.uniprot.org/uniprot/P52333	http://www.phosphonet.ca/default.aspx?search=P52333	http://www.kinasenet.ca/showProtein?query=P52333	RpAb	TRUE	•	PYK
395	NK086-3	JAK3	Pan-specific	Janus protein-tyrosine kinase 3	18.7458	75.725	36.2818	43.5842	23.8279	54.6709		83.61	51.6394	18.8128	51.354	26.4541	51.5133		6872.97	6724.42	3512.42	9585.33	1460.23	2.72898		8	1,6	6	NP_000206	http://www.ncbi.nlm.nih.gov/protein/NP_000206	P52333	http://www.uniprot.org/uniprot/P52333	http://www.phosphonet.ca/default.aspx?search=P52333	http://www.kinasenet.ca/showProtein?query=P52333	RpAb	TRUE	•	PYK
396	NK086-4	JAK3	Pan-specific	Janus protein-tyrosine kinase 3	6135.9	6891.81	7034.06	6687.26	394.168	5.89431		30440.5	13474.9	7148	17021.1	9834.19	57.7764		6783.15	7031.42	3374.12	11506	1646.08	3.41007		8	1,6	7	NP_000206	http://www.ncbi.nlm.nih.gov/protein/NP_000206	P52333	http://www.uniprot.org/uniprot/P52333	http://www.phosphonet.ca/default.aspx?search=P52333	http://www.kinasenet.ca/showProtein?query=P52333	RpAb	TRUE	•	PYK
397	PK670	JNK1	Y185	Jun N-terminus protein-serine kinase (stress-activated protein kinase (SAPK)) 1 (SAPKg, MAPK8)	258.367	418.958	313.256	330.194	66.6462	20.184		201.926	364.553	434.923	333.801	97.5746	29.2314		1069.13	1068.25	412.136	2102.19	395.672	5.10071		8	2,7	1	NP_002741	http://www.ncbi.nlm.nih.gov/protein/NP_002741	P45983	http://www.uniprot.org/uniprot/P45983	http://www.phosphonet.ca/default.aspx?search=P45983	http://www.kinasenet.ca/showProtein?query=P45983	RpAb	TRUE	•	PSTK
398	PK035-2	JNK 1/2/3	T183+Y185	Jun N-terminus protein-serine kinase (stress-activated protein kinase (SAPK)) 1 (SAPKg, MAPK8)	3562.33	3715.52	3427.86	3568.57	117.517	3.2931		3860.32	5458.17	3926.12	4414.87	738.214	16.7211		4094.82	4024.99	1525.73	6743.34	1147.02	4.41975		8	1,6	11	NP_002741	http://www.ncbi.nlm.nih.gov/protein/NP_002741	P45983	http://www.uniprot.org/uniprot/P45983	http://www.phosphonet.ca/default.aspx?search=P45983	http://www.kinasenet.ca/showProtein?query=P45983	RpAb		•	PSTK
399	NK217-2	JNK1	Pan-specific	Jun N-terminus protein-serine kinase (stress-activated protein kinase (SAPK)) 1 (SAPKg, MAPK8)	2756.92	4834.65	2898.31	3496.63	947.882	27.1085		1319.1	1296.55	4068.03	2227.89	1301.21	58.4052		3386.41	3324.22	1832.5	4279.15	523.552	2.33514		8	1,6	10	NP_002741	http://www.ncbi.nlm.nih.gov/protein/NP_002741	P45983	http://www.uniprot.org/uniprot/P45983	http://www.phosphonet.ca/default.aspx?search=P45983	http://www.kinasenet.ca/showProtein?query=P45983	RpAb	TRUE	•	PSTK
400	NK196	JNK2	Pan-specific	Jun N-terminus protein-serine kinase (stress-activated protein kinase (SAPK)) 2 (SAPKa, MAPK9)	215.087	422.445	267.175	301.569	88.0779	29.2065		506.298	701.14	308.629	505.356	160.243	31.709		1743.49	1636.46	751.133	3720.74	656.518	4.9535		8	2,7	2	NP_002743.3	http://www.ncbi.nlm.nih.gov/protein/NP_002743.3	P45984	http://www.uniprot.org/uniprot/P45984	http://www.phosphonet.ca/default.aspx?search=P45984	http://www.kinasenet.ca/showProtein?query=P45984	RpAb	TRUE	•	PSTK
401	NK197-2	JNK3	Pan-specific	Jun N-terminus protein-serine kinase (stress-activated protein kinase (SAPKb)) 3 (SAPKb, MAPK10)	890.993	1319.42	1046.14	1085.52	177.109	16.3156		981.759	1244.69	1279.74	1168.73	132.98	11.3782		4335.92	4226.04	2064.19	6503.15	1072.63	3.15046		8	2,7	3	NP_002744.1	http://www.ncbi.nlm.nih.gov/protein/NP_002744.1	P53779	http://www.uniprot.org/uniprot/P53779	http://www.phosphonet.ca/default.aspx?search=P53779	http://www.kinasenet.ca/showProtein?query=P53779	RpAb	TRUE	•	PSTK
402	NK197	JNK3	Pan-specific	Jun N-terminus protein-serine kinase (stress-activated protein kinase (SAPKb)) 3 (SAPKb, MAPK10)	34.9431	491.702	39.7192	188.788	214.201	113.461		90.5637	105.115	46.1833	80.6207	25.0651	31.0901		438.94	402.981	258.57	768.697	125.238	2.97287		8	2,7	4	NP_002744.1	http://www.ncbi.nlm.nih.gov/protein/NP_002744.1	P53779	http://www.uniprot.org/uniprot/P53779	http://www.phosphonet.ca/default.aspx?search=P53779	http://www.kinasenet.ca/showProtein?query=P53779	RpAb	TRUE	•	PSTK
403	NN162	JUN	Pan-specific	Jun proto-oncogene-encoded AP1 transcription factor (c-Jun)	1232.27	1551.62	1248.61	1344.17	146.841	10.9243		1232.63	1822.18	1314.17	1456.33	260.829	17.9101		1947.84	1869.89	612.14	3071.14	652.869	5.01706		8	2,7	5	NP_002219	http://www.ncbi.nlm.nih.gov/protein/NP_002219	P05412	http://www.uniprot.org/uniprot/P05412	http://www.phosphonet.ca/default.aspx?search=P05412		MmAb
404	PN154	JUN	S243	Jun proto-oncogene-encoded AP1 transcription factor (c-Jun)	3175.8	3228.96	3140.36	3181.71	36.4122	1.14442		9992.33	9267.28	3934.25	7731.29	2701.18	34.9383		1739.6	1638.64	1140.13	4955.74	708.73	4.34664		8	2,7	10	NP_002219	http://www.ncbi.nlm.nih.gov/protein/NP_002219	P05412	http://www.uniprot.org/uniprot/P05412	http://www.phosphonet.ca/default.aspx?search=P05412		RpAb						•
405	PN048-1	JUN	S73	Jun proto-oncogene-encoded AP1 transcription factor (c-Jun)	9512.87	9478.9	9140.3	9377.36	168.2	1.79368		3943.32	5100.02	10573.9	6539.08	2891.86	44.2243		9786.22	9683.49	5650.36	15837.9	2351.36	2.80299		8	2,7	7	NP_002219	http://www.ncbi.nlm.nih.gov/protein/NP_002219	P05412	http://www.uniprot.org/uniprot/P05412	http://www.phosphonet.ca/default.aspx?search=P05412		RpAb						•
406	PN048-2	JUN	S73	Jun proto-oncogene-encoded AP1 transcription factor (c-Jun)	1509.95	1736.81	1561.23	1602.67	97.1368	6.06095		1633.36	1436.93	1980.16	1683.49	224.587	13.3406		11363.3	10877.9	2322.08	18772.3	4215.27	8.08427		8	2,7	6	NP_002219	http://www.ncbi.nlm.nih.gov/protein/NP_002219	P05412	http://www.uniprot.org/uniprot/P05412	http://www.phosphonet.ca/default.aspx?search=P05412		RpAb						•
407	PN163	JUN	T91	Jun proto-oncogene-encoded AP1 transcription factor (c-Jun)	9457.93	9068.74	9314.87	9280.51	160.73	1.73191		5420.78	6243.78	10071.5	7245.35	2026.42	27.9686		3754.53	3293.63	2060.09	14717.7	2309.81	7.14419		8	2,7	8	NP_002219	http://www.ncbi.nlm.nih.gov/protein/NP_002219	P05412	http://www.uniprot.org/uniprot/P05412	http://www.phosphonet.ca/default.aspx?search=P05412		RpAb						•
408	PN155	JUN	Y170	Jun proto-oncogene-encoded AP1 transcription factor (c-Jun)	4319.59	5633.84	4144.67	4699.37	664.621	14.1428		25863.6	14648.3	4481.58	14997.9	8732.69	58.2263		2034.66	1973.38	1224.55	3682.54	528.099	3.00725		8	2,7	9	NP_002219	http://www.ncbi.nlm.nih.gov/protein/NP_002219	P05412	http://www.uniprot.org/uniprot/P05412	http://www.phosphonet.ca/default.aspx?search=P05412		RpAb						•
409	PK671	KHS1	S174	Kinase homologous to SPS1/STE20 (MAP kinase kinase kinase protein-serine kinase 5 (MEKKK5)	752.246	1233.64	854.133	946.674	207.137	21.8805		1596.28	2010	1416.44	1674.24	248.511	14.8432		1833.76	1830.14	988.004	2946.13	459.901	2.9819		8	3,8	1	NP_006566.2	http://www.ncbi.nlm.nih.gov/protein/NP_006566.2	Q9Y4K4	http://www.uniprot.org/uniprot/Q9Y4K4	http://www.phosphonet.ca/default.aspx?search=Q9Y4K4	http://www.kinasenet.ca/showProtein?query=Q9Y4K4	RpAb	TRUE	•	PSTK
410	PK672	KHS1	Y31	Kinase homologous to SPS1/STE20 (MAP kinase kinase kinase protein-serine kinase 5 (MEKKK5)	443.531	892.523	531.68	622.578	194.243	31.1998		364.14	536.329	654.759	518.409	119.319	23.0164		1316.14	1296.37	546.831	1933.58	337.151	3.53597		8	2,7	11	NP_006566.2	http://www.ncbi.nlm.nih.gov/protein/NP_006566.2	Q9Y4K4	http://www.uniprot.org/uniprot/Q9Y4K4	http://www.phosphonet.ca/default.aspx?search=Q9Y4K4	http://www.kinasenet.ca/showProtein?query=Q9Y4K4	RpAb	TRUE	•	PSTK
411	PK674	KIT	S821+Y823	'Mast/stem cell growth factor receptor Kit	9726.66	10538.7	11442.2	10569.2	700.713	6.62977		3759.32	5358.22	12131.2	7082.92	3628.87	51.2341		5234.53	5223.44	2711.37	7048.21	1015.96	2.5995		8	3,8	7	NP_000213.1	http://www.ncbi.nlm.nih.gov/protein/NP_000213.1	P10721	http://www.uniprot.org/uniprot/P10721	http://www.phosphonet.ca/default.aspx?search=P10721	http://www.kinasenet.ca/showProtein?query=P10721	RpAb	TRUE	•	PYK
412	PK036	KIT	Y703	'Mast/stem cell growth factor receptor Kit	3163.84	4779.93	2945.02	3629.6	818.302	22.5452		1474.82	1085.74	4301.71	2287.42	1433.15	62.6532		8035.6	8448.73	2322.41	13662.6	2807.9	5.88296		8	3,8	4	NP_000213.1	http://www.ncbi.nlm.nih.gov/protein/NP_000213.1	P10721	http://www.uniprot.org/uniprot/P10721	http://www.phosphonet.ca/default.aspx?search=P10721	http://www.kinasenet.ca/showProtein?query=P10721	RpAb		•	PYK
413	PK150	KIT	Y721	'Mast/stem cell growth factor receptor Kit	7485.31	6553.28	7016.37	7018.32	380.504	5.42158		17123.8	15892.2	6505.86	13174	4741.78	35.9936		2102.49	2096.87	1505.95	3194.37	418.355	2.12117		8	3,8	5	NP_000213.1	http://www.ncbi.nlm.nih.gov/protein/NP_000213.1	P10721	http://www.uniprot.org/uniprot/P10721	http://www.phosphonet.ca/default.aspx?search=P10721	http://www.kinasenet.ca/showProtein?query=P10721	RpAb		•	PYK
414	PK037	KIT	Y730	'Mast/stem cell growth factor receptor Kit	1331.3	1755.5	1505.61	1530.8	174.094	11.3727		1179.81	1092.97	1709.82	1327.53	272.63	20.5366		6813.37	6973.85	1245.48	11118.7	2517.1	8.92723		8	3,8	6	NP_000213.1	http://www.ncbi.nlm.nih.gov/protein/NP_000213.1	P10721	http://www.uniprot.org/uniprot/P10721	http://www.phosphonet.ca/default.aspx?search=P10721	http://www.kinasenet.ca/showProtein?query=P10721	RpAb		•	PYK
415	PK038	KIT	Y936	'Mast/stem cell growth factor receptor Kit	41.8045	7854.03	50.5452	2648.79	3680.66	138.956		18160.8	19487.9	2499.32	13382.7	7714.75	57.6473		2340.13	2286.3	1287.72	3928.07	595.215	3.05042		8	3,8	8	NP_000213.1	http://www.ncbi.nlm.nih.gov/protein/NP_000213.1	P10721	http://www.uniprot.org/uniprot/P10721	http://www.phosphonet.ca/default.aspx?search=P10721	http://www.kinasenet.ca/showProtein?query=P10721	RpAb		•	PYK
416	PK673	KIT	Y936	'Mast/stem cell growth factor receptor Kit	4275.76	1465.13	1113.27	2284.72	1415.19	61.9413		811.551	1195.07	1160.05	1055.56	173.129	16.4017		1354.83	1344.8	629.73	2186.41	367.709	3.47198		8	3,8	9	NP_000213.1	http://www.ncbi.nlm.nih.gov/protein/NP_000213.1	P10721	http://www.uniprot.org/uniprot/P10721	http://www.phosphonet.ca/default.aspx?search=P10721	http://www.kinasenet.ca/showProtein?query=P10721	RpAb	TRUE	•	PYK
417	NK241-1	KIT	Pan-specific	'Mast/stem cell growth factor receptor Kit	26.7305	141.83	20.417	62.9925	55.8061	88.5917		140.369	124.99	27.686	97.6819	49.8912	51.0752		21840.4	20458.7	12053.4	43249.9	8052.12	3.5882		8	3,8	2	NP_000213.1	http://www.ncbi.nlm.nih.gov/protein/NP_000213.1	P10721	http://www.uniprot.org/uniprot/P10721	http://www.phosphonet.ca/default.aspx?search=P10721	http://www.kinasenet.ca/showProtein?query=P10721	RpAb	TRUE	•	PYK
418	NK241-2	KIT	Pan-specific	'Mast/stem cell growth factor receptor Kit	2858.74	4597.71	2755.58	3404.01	845.123	24.8273		1918.42	1815.11	4099.96	2611.16	1053.58	40.3492		31483.6	27471.5	10282.2	65032.3	13470.6	6.32476		8	3,8	3	NP_000213.1	http://www.ncbi.nlm.nih.gov/protein/NP_000213.1	P10721	http://www.uniprot.org/uniprot/P10721	http://www.phosphonet.ca/default.aspx?search=P10721	http://www.kinasenet.ca/showProtein?query=P10721	RpAb	TRUE	•	PYK
419	NK090-2	MST2	Pan-specific	Mammalian STE20-like protein-serine kinase 2 (KRS1)	601.699	617.543	730.513	649.918	57.3549	8.82494		2113.58	1197.71	591.286	1300.86	625.739	48.102		1163.26	949.002	571.401	3692.72	654.115	6.46258		8	3,8	10	XP_011523731.1	http://www.ncbi.nlm.nih.gov/protein/XP_011523731.1	Q8IVT5	http://www.uniprot.org/uniprot/Q8IVT5	http://www.phosphonet.ca/default.aspx?search=Q8IVT5	http://www.kinasenet.ca/showProtein?query=Q8IVT5	GpAb		•	PSTK
420	NK113-3	MST1	Pan-specific	Mammalian STE20-like protein-serine kinase 1 (MST1, STK4)	597.492	771.503	881.202	750.066	116.812	15.5735		2406.66	1188.37	722.418	1439.15	710.086	49.3407		1182.12	1108.57	654.746	2055.2	368.15	3.13894		8	3,8	11	NP_006273	http://www.ncbi.nlm.nih.gov/protein/NP_006273	Q13043	http://www.uniprot.org/uniprot/Q13043	http://www.phosphonet.ca/default.aspx?search=Q13043	http://www.kinasenet.ca/showProtein?query=Q13043	GpAb		•	PSTK
421	PK675	KSR1	S404	Protein-serine kinase suppressor of Ras 1	8600.42	13254.4	8612.62	10155.8	2191.06	21.5744		3462.34	5660.03	12255.8	7126.07	3736.61	52.4357		6696.96	6516.16	3035.82	10405.3	1463.88	3.4275		8	4,9	2	XP_011523731.1	http://www.ncbi.nlm.nih.gov/protein/XP_011523731.1	Q8IVT5	http://www.uniprot.org/uniprot/Q8IVT5	http://www.phosphonet.ca/default.aspx?search=Q8IVT5	http://www.kinasenet.ca/showProtein?query=Q8IVT5	RpAb	TRUE	•	PSTK
422	NK090-1	KSR	Pan-specific	Protein-serine kinase suppressor of Ras 1	359.993	675.83	513.708	516.511	128.955	24.9666		341.158	722.223	527.024	530.135	155.585	29.3481		2879.65	2782.79	1433	4341.97	646.523	3.02998		8	4,9	1	XP_011523731.1	http://www.ncbi.nlm.nih.gov/protein/XP_011523731.1	Q8IVT5	http://www.uniprot.org/uniprot/Q8IVT5	http://www.phosphonet.ca/default.aspx?search=Q8IVT5	http://www.kinasenet.ca/showProtein?query=Q8IVT5	RpAb	TRUE	•	PSTK
423	PK676	KSR2	S490	Kinase suppressor of Ras 2	9.96633	42.2264	12.0729	21.4219	14.7361	68.7901		162.138	78.2383	15.035	85.1372	60.2524	70.771		2817.85	2707.78	1344.78	3949.41	484.132	2.93685		8	4,9	3	NP_006273	http://www.ncbi.nlm.nih.gov/protein/NP_006273	Q6VAB6	http://www.uniprot.org/uniprot/Q6VAB6	http://www.phosphonet.ca/default.aspx?search=Q6VAB6	http://www.kinasenet.ca/showProtein?query=Q6VAB6	RpAb	TRUE	•	PSTK
424	PK677	LATS1	S464	Large tumor suppressor 1 protein-serine kinase (WARTS)	89.8056	246.37	134.337	156.838	65.8677	41.9973		192.712	166.312	186.747	181.924	11.3048	6.21403		591.699	554.812	229.372	1049.18	223.216	4.57414		8	4,9	4	NP_004681.1	http://www.ncbi.nlm.nih.gov/protein/NP_004681.1	O95835	http://www.uniprot.org/uniprot/O95835	http://www.phosphonet.ca/default.aspx?search=O95835	http://www.kinasenet.ca/showProtein?query=O95835	RpAb	TRUE	•	PSTK
425	PK678	LATS1	S909	Large tumor suppressor 1 protein-serine kinase (WARTS)	1224.25	1968.32	953.384	1381.98	429.093	31.049		991.146	1517.69	1851.72	1453.52	354.245	24.3716		2331.74	2096.77	873.24	4022.54	694.797	4.60645		8	4,9	5	NP_004681.1	http://www.ncbi.nlm.nih.gov/protein/NP_004681.1	O95835	http://www.uniprot.org/uniprot/O95835	http://www.phosphonet.ca/default.aspx?search=O95835	http://www.kinasenet.ca/showProtein?query=O95835	RpAb	TRUE	•	PSTK
426	NK092-2	LCK	Pan-specific	Lymphocyte-specific protein-tyrosine kinase	2457.57	2218.35	3077.09	2584.33	361.858	14.002		4173.39	3261.81	2295	3243.4	766.957	23.6467		2639.26	2323.57	1019.12	6375.53	1237.77	6.25592		8	4,9	6	NP_055387.2	http://www.ncbi.nlm.nih.gov/protein/NP_055387.2	Q9NRM7	http://www.uniprot.org/uniprot/Q9NRM7	http://www.phosphonet.ca/default.aspx?search=Q9NRM7	http://www.kinasenet.ca/showProtein?query=Q9NRM7	MmAb		•	PSTK
427	PK039	LCK	S158	Lymphocyte-specific protein-tyrosine kinase	716.023	1084.83	810.724	870.525	156.389	17.9649		915.433	800.887	1072.74	929.687	111.44	11.9869		7925.67	7959.81	1455.74	14761.5	3224.96	10.1402		8	4,9	7	NP_005347	http://www.ncbi.nlm.nih.gov/protein/NP_005347	P06239	http://www.uniprot.org/uniprot/P06239	http://www.phosphonet.ca/default.aspx?search=P06239	http://www.kinasenet.ca/showProtein?query=P06239	RpAb		•	PYK
428	PK040	LCK	Y192	Lymphocyte-specific protein-tyrosine kinase	2202.03	2452.71	2566.9	2407.21	152.389	6.33053		1299.01	1297.25	2855.8	1817.35	734.294	40.4045		7333.42	7815.79	1454.18	11941.7	2616.21	8.21199		8	4,9	8	NP_005347	http://www.ncbi.nlm.nih.gov/protein/NP_005347	P06239	http://www.uniprot.org/uniprot/P06239	http://www.phosphonet.ca/default.aspx?search=P06239	http://www.kinasenet.ca/showProtein?query=P06239	RpAb		•	PYK
429	PK679	LCK	Y192	Lymphocyte-specific protein-tyrosine kinase	2663.8	3990.96	3247.1	3300.62	543.129	16.4554		1664.07	2525.95	3647.67	2612.56	812.114	31.085		2857.79	2863.15	1029.41	4298.29	688.612	4.17551		8	4,9	9	NP_005347	http://www.ncbi.nlm.nih.gov/protein/NP_005347	P06239	http://www.uniprot.org/uniprot/P06239	http://www.phosphonet.ca/default.aspx?search=P06239	http://www.kinasenet.ca/showProtein?query=P06239	RpAb	TRUE	•	PYK
430	PK680	LCK	Y263+Y264	Lymphocyte-specific protein-tyrosine kinase	32263.4	32181.4	36332.4	33592.4	1937.76	5.76846		12543.9	17930.3	33480.6	21318.3	8876.78	41.6393		9549.37	9825.8	3259.49	12780.5	1989.59	3.92102		8	4,9	10	NP_005347	http://www.ncbi.nlm.nih.gov/protein/NP_005347	P06239	http://www.uniprot.org/uniprot/P06239	http://www.phosphonet.ca/default.aspx?search=P06239	http://www.kinasenet.ca/showProtein?query=P06239	RpAb	TRUE	•	PYK
431	PK149	LCK	Y394	Lymphocyte-specific protein-tyrosine kinase	268.346	501.888	331.704	367.313	98.6119	26.8468		442.26	619.533	435.949	499.247	85.0941	17.0445		4401.61	4587.27	1353.24	7075.84	1109.9	5.22881		8	4,9	11	NP_005347	http://www.ncbi.nlm.nih.gov/protein/NP_005347	P06239	http://www.uniprot.org/uniprot/P06239	http://www.phosphonet.ca/default.aspx?search=P06239	http://www.kinasenet.ca/showProtein?query=P06239	MmAb		•	PYK
432	PK041	LCK	Y505	Lymphocyte-specific protein-tyrosine kinase	898.559	1106.16	946.726	983.813	88.7155	9.01751		731.355	718.082	1017.25	822.228	138.005	16.7843		1490.6	1438.15	437.429	2613.2	490.651	5.97398		8	5,10	1	NP_005347	http://www.ncbi.nlm.nih.gov/protein/NP_005347	P06239	http://www.uniprot.org/uniprot/P06239	http://www.phosphonet.ca/default.aspx?search=P06239	http://www.kinasenet.ca/showProtein?query=P06239	RpAb		•	PYK
433	NK093	LIMK1	Pan-specific	LIM domain kinase 1	4117.12	2983.25	4690.1	3930.16	709.251	18.0464		4244.89	3191.33	2160.01	3198.75	851.165	26.6093		4152.11	4181.64	988.745	6767.96	1424.7	6.845		8	5,10	2	NP_002305	http://www.ncbi.nlm.nih.gov/protein/NP_002305	P53667	http://www.uniprot.org/uniprot/P53667	http://www.phosphonet.ca/default.aspx?search=P53667	http://www.kinasenet.ca/showProtein?query=P53667	MmAb		•	PSTK
434	PK681	LIMK1	T508	LIM domain kinase 1	14863.8	21300.3	16209.2	17457.8	2772.03	15.8785		12716	13621.1	22972.8	16436.6	4636.5	28.2083		13737.7	12515.7	8493.2	20866.9	3905.52	2.45689		8	5,10	3	NP_002305	http://www.ncbi.nlm.nih.gov/protein/NP_002305	P53667	http://www.uniprot.org/uniprot/P53667	http://www.phosphonet.ca/default.aspx?search=P53667	http://www.kinasenet.ca/showProtein?query=P53667	RpAb	TRUE	•	PSTK
435	PK682	LKB1	S31	Serine/threonine-protein kinase 11 (STK11)	490.819	940.705	639.852	690.459	187.118	27.1006		470.962	487.206	935.269	631.145	215.15	34.0888		917.128	848.404	284.355	1527.5	324.418	5.37181		8	5,10	6	NP_000446.1	http://www.ncbi.nlm.nih.gov/protein/NP_000446.1	Q15831	http://www.uniprot.org/uniprot/Q15831	http://www.phosphonet.ca/default.aspx?search=Q15831	http://www.kinasenet.ca/showProtein?query=Q15831	RpAb	TRUE	•	PSTK
436	PK683	LKB1	S428	Serine/threonine-protein kinase 11 (STK11)	13210.1	15056.1	13271.9	13846	856.006	6.18232		9999.92	6315.55	16471.9	10929.1	4198.07	38.4117		3661.63	3589.39	1741.78	4984.72	793.584	2.86185		8	5,10	7	NP_000446.1	http://www.ncbi.nlm.nih.gov/protein/NP_000446.1	Q15831	http://www.uniprot.org/uniprot/Q15831	http://www.phosphonet.ca/default.aspx?search=Q15831	http://www.kinasenet.ca/showProtein?query=Q15831	RpAb	TRUE	•	PSTK
437	NK227-2	LKB1	Pan-specific	Serine/threonine-protein kinase 11 (STK11)	18.2054	67.4282	12.0759	32.5698	24.7753	76.0682		79.4919	41.8528	20.8459	47.3969	24.261	51.1869		9392.49	9432.94	4913.4	12168.3	1678.59	2.47655		8	5,10	4	NP_000446.1	http://www.ncbi.nlm.nih.gov/protein/NP_000446.1	Q15831	http://www.uniprot.org/uniprot/Q15831	http://www.phosphonet.ca/default.aspx?search=Q15831	http://www.kinasenet.ca/showProtein?query=Q15831	RpAb	TRUE	•	PSTK
438	NK227-4	LKB1	Pan-specific	Serine/threonine-protein kinase 11 (STK11)	14477.4	14194.9	15321.8	14664.7	478.748	3.26462		6154.6	8779.78	14227.6	9720.66	3362.26	34.5888		12301.7	10917.2	6963.08	36646.5	5625.45	5.26297		8	5,10	5	NP_000446.1	http://www.ncbi.nlm.nih.gov/protein/NP_000446.1	Q15831	http://www.uniprot.org/uniprot/Q15831	http://www.phosphonet.ca/default.aspx?search=Q15831	http://www.kinasenet.ca/showProtein?query=Q15831	RpAb	TRUE	•	PSTK
439	PK684	LMR2	S1450	Serine/threonine-protein kinase LMTK2	5891.18	8972.71	7259.17	7374.35	1260.66	17.0952		2382.64	3387.75	8989.74	4920.04	2906.82	59.0812		3019.9	3065.97	1306.24	3952.23	567.283	3.02565		8	5,10	8	NP_055731.2	http://www.ncbi.nlm.nih.gov/protein/NP_055731.2	Q8IWU2	http://www.uniprot.org/uniprot/Q8IWU2	http://www.phosphonet.ca/default.aspx?search=Q8IWU2	http://www.kinasenet.ca/showProtein?query=Q8IWU2	RpAb	TRUE	•	PYK
440	PK685	LOK	S191	Lymphocyte-oriented protein-serine kinase	5631.29	6473.16	6905.89	6336.78	529.21	8.35141		3542.99	3244.45	7536.1	4774.52	1956.54	40.9787		2681.36	2641.81	1113.9	4190.42	707.095	3.76192		8	5,10	9	NP_005981.3	http://www.ncbi.nlm.nih.gov/protein/NP_005981.3	O94804	http://www.uniprot.org/uniprot/O94804	http://www.phosphonet.ca/default.aspx?search=O94804	http://www.kinasenet.ca/showProtein?query=O94804	RpAb	TRUE	•	PSTK
441	PK686	LOK	T952	Lymphocyte-oriented protein-serine kinase	196.19	327.828	297.658	273.892	56.3072	20.5582		258.692	199.414	284.81	247.639	35.7282	14.4276		495.728	454.62	212.339	939.905	197.134	4.42643		8	5,10	10	NP_005981.3	http://www.ncbi.nlm.nih.gov/protein/NP_005981.3	O94804	http://www.uniprot.org/uniprot/O94804	http://www.phosphonet.ca/default.aspx?search=O94804	http://www.kinasenet.ca/showProtein?query=O94804	RpAb	TRUE	•	PSTK
442	PK687	LTK	Y672	Leukocyte tyrosine kinase receptor	2278	3094.31	2442.54	2604.95	352.489	13.5315		1610.7	1870.17	2906.17	2129.01	559.648	26.2867		2541.15	2422.97	1337.11	3421.5	556.3	2.55887		8	5,10	11	NP_002335.2	http://www.ncbi.nlm.nih.gov/protein/NP_002335.2	P29376	http://www.uniprot.org/uniprot/P29376	http://www.phosphonet.ca/default.aspx?search=P29376	http://www.kinasenet.ca/showProtein?query=P29376	RpAb	TRUE	•	PYK
443	NK095	LYN	Pan-specific	Yes-related protein-tyrosine kinase	670.184	830.38	755.861	752.142	65.4527	8.70218		1240.37	1104.19	555.028	966.528	296.238	30.6497		2071.55	1942.58	1036.85	5376.56	822.234	5.18546		9	1,6	1	NP_002341	http://www.ncbi.nlm.nih.gov/protein/NP_002341	P07948	http://www.uniprot.org/uniprot/P07948	http://www.phosphonet.ca/default.aspx?search=P07948	http://www.kinasenet.ca/showProtein?query=P07948	MmAb		•	PYK
444	PK688	LYN	Y508	Yes-related protein-tyrosine kinase	1037.15	1184.81	675.847	965.937	213.799	22.1338		642.792	1006.25	831.445	826.83	148.418	17.9503		7909.72	8039.44	3587.39	11115.6	2067.11	3.09854		9	1,6	2	NP_002341	http://www.ncbi.nlm.nih.gov/protein/NP_002341	P07948	http://www.uniprot.org/uniprot/P07948	http://www.phosphonet.ca/default.aspx?search=P07948	http://www.kinasenet.ca/showProtein?query=P07948	RpAb	TRUE	•	PYK
445	PK689	MAK	T157	Male germ cell-associated protein-serine kinase	1240.43	1585.4	1009.79	1278.54	236.532	18.5001		715.767	787.651	1343.9	949.105	280.698	29.575		3390.02	3571.99	1390.13	4892.89	800.719	3.51973		9	1,6	3	NP_005897.1	http://www.ncbi.nlm.nih.gov/protein/NP_005897.1	P20794	http://www.uniprot.org/uniprot/P20794	http://www.phosphonet.ca/default.aspx?search=P20794	http://www.kinasenet.ca/showProtein?query=P20794	RpAb	TRUE	•	PSTK
446	NK097	MAPKAPK2	Pan-specific	Mitogen-activated protein kinase-activated protein kinase 2	1483.57	1174.22	1481.45	1379.74	145.333	10.5334		2387.37	1707.82	1256.12	1783.77	464.943	26.0652		1841.5	1702.3	907.073	4043.55	609.421	4.4578		9	1,6	4	NP_116584	http://www.ncbi.nlm.nih.gov/protein/NP_116584	P49137	http://www.uniprot.org/uniprot/P49137	http://www.phosphonet.ca/default.aspx?search=P49137	http://www.kinasenet.ca/showProtein?query=P49137	GpAb		•	PSTK
447	PK690	MAPKAPK2	T222	Mitogen-activated protein kinase-activated protein kinase 2	1776.85	2590.88	1502.77	1956.83	462.09	23.6142		3093.71	2349.41	2304.15	2582.42	362.007	14.0181		5524.44	5508.74	2918.27	6851.59	870.641	2.34783		9	1,6	5	NP_116584	http://www.ncbi.nlm.nih.gov/protein/NP_116584	P49137	http://www.uniprot.org/uniprot/P49137	http://www.phosphonet.ca/default.aspx?search=P49137	http://www.kinasenet.ca/showProtein?query=P49137	RpAb	TRUE	•	PSTK
448	PK691	MAPKAPK2	Y225+T226	Mitogen-activated protein kinase-activated protein kinase 2	5447.13	4903.35	5007.96	5119.48	235.586	4.60175		1590.52	1741.88	6820.55	3384.32	2430.57	71.8187		1371.56	1379.14	402.831	1988.43	385.886	4.93614		9	1,6	6	NP_116584	http://www.ncbi.nlm.nih.gov/protein/NP_116584	P49137	http://www.uniprot.org/uniprot/P49137	http://www.phosphonet.ca/default.aspx?search=P49137	http://www.kinasenet.ca/showProtein?query=P49137	RpAb	TRUE	•	PSTK
449	PN049-PN112-2	MAPKAPK2	T334	Mitogen-activated protein kinase-activated protein kinase 2	3416.95	3474.43	3432.88	3441.42	24.2321	0.704131		2791.01	2951.09	3199.78	2980.63	168.184	5.64257		2653.66	2587.66	1655.24	5810.57	780.421	3.51041		9	1,6	7	NP_109587.1	http://www.ncbi.nlm.nih.gov/protein/NP_109587.1	P36507	http://www.uniprot.org/uniprot/P36507	http://www.phosphonet.ca/default.aspx?search=P36507	http://www.kinasenet.ca/showProtein?query=P36507	RpAb		•	DSK
450	PK692	MAPKAPK3	Y76	MAP kinase-activated protein kinase 3	583.812	934.778	533.579	684.056	178.469	26.0899		459.73	614.957	803.449	626.046	140.541	22.4491		2014.96	2015.05	873.735	3040.73	527.142	3.48016		9	1,6	8	NP_001230854.1	http://www.ncbi.nlm.nih.gov/protein/NP_001230854.1	Q16644	http://www.uniprot.org/uniprot/Q16644	http://www.phosphonet.ca/default.aspx?search=Q16644	http://www.kinasenet.ca/showProtein?query=Q16644	RpAb	TRUE	•	PSTK
451	PK693	MAPKAPK5	T186	MAP kinase-activated protein kinase 5 (PRAK)	1020.85	1991.85	1073.68	1362.13	445.802	32.7284		841.445	1063.82	1509.25	1138.17	277.655	24.3947		4978.23	4906.3	2317.04	7286.21	1015.03	3.14462		9	1,6	9	NP_620777.1	http://www.ncbi.nlm.nih.gov/protein/NP_620777.1	Q8IW41	http://www.uniprot.org/uniprot/Q8IW41	http://www.phosphonet.ca/default.aspx?search=Q8IW41	http://www.kinasenet.ca/showProtein?query=Q8IW41	RpAb	TRUE	•	PSTK
452	PK694	MARK1	T215	MAP/microtubule affinity-regulating protein-serine kinase 1	1659.45	2883.05	2102.7	2215.07	505.808	22.8349		1526.44	1595.34	2331.64	1817.8	364.421	20.0473		7120.6	7054.57	3468.06	12716	1829.1	3.6666		9	1,6	10	NP_061120.3	http://www.ncbi.nlm.nih.gov/protein/NP_061120.3	Q9P0L2	http://www.uniprot.org/uniprot/Q9P0L2	http://www.phosphonet.ca/default.aspx?search=Q9P0L2	http://www.kinasenet.ca/showProtein?query=Q9P0L2	RpAb	TRUE	•	PSTK
453	PK697	MARK3	T507	MAP/microtubule affinity-regulating protein-serine kinase 3	703.736	1092.17	803.013	866.307	164.773	19.0202		724.045	674.699	1034.55	811.097	159.281	19.6378		1571.24	1626.07	596.001	2975.5	465.402	4.99245		9	1,6	11	NP_001122390.2	http://www.ncbi.nlm.nih.gov/protein/NP_001122390.2	P27448	http://www.uniprot.org/uniprot/P27448	http://www.phosphonet.ca/default.aspx?search=P27448	http://www.kinasenet.ca/showProtein?query=P27448	RpAb	TRUE	•	PSTK
454	PN169	MDM2	S166	Double minute 2	10026.7	10272.2	10845.3	10381.4	342.987	3.30386		1641.9	2901.85	8324.84	4289.53	2899.39	67.5922		10031.5	9545.75	6071.65	14459.8	2316.59	2.38154		9	2,7	1	XP_005268929.1	http://www.ncbi.nlm.nih.gov/protein/XP_005268929.1	Q00987	http://www.uniprot.org/uniprot/Q00987	http://www.phosphonet.ca/default.aspx?search=Q00987		RpAb
455	PK698	MEK1	S222	MAPK/ERK protein-serine kinase 1 (MKK1, MAP2K1)	116.295	216.161	164.288	165.581	40.7803	24.6285		193.468	135.46	159.207	162.711	23.811	14.6339		817.055	794.66	348.593	1273.49	258.968	3.65324		9	2,7	6	NP_002746	http://www.ncbi.nlm.nih.gov/protein/NP_002746	Q02750	http://www.uniprot.org/uniprot/Q02750	http://www.phosphonet.ca/default.aspx?search=Q02750	http://www.kinasenet.ca/showProtein?query=Q02750	RpAb	TRUE	•	DSK
456	PK047-2	MEK1	S298	MAPK/ERK protein-serine kinase 1 (MKK1, MAP2K1)	1941.33	2553.89	2089.78	2195	260.909	11.8865		1444.75	856.789	2649.45	1650.33	746.147	45.212		11252.3	7986.24	1422.24	80305.6	14230.5	56.464		9	2,7	9	NP_002746	http://www.ncbi.nlm.nih.gov/protein/NP_002746	Q02750	http://www.uniprot.org/uniprot/Q02750	http://www.phosphonet.ca/default.aspx?search=Q02750	http://www.kinasenet.ca/showProtein?query=Q02750	RpAb		•	DSK
457	PK046-1	MEK1	T292	MAPK/ERK protein-serine kinase 1 (MKK1, MAP2K1)	8.62583	12.7149	11.2406	10.8604	1.69087	15.569		66.7632	26.608	13.8069	35.7261	22.5602	63.1479		9462.18	9517.69	2190.67	15059.5	3311.71	6.87437		9	2,7	7	NP_002746	http://www.ncbi.nlm.nih.gov/protein/NP_002746	Q02750	http://www.uniprot.org/uniprot/Q02750	http://www.phosphonet.ca/default.aspx?search=Q02750	http://www.kinasenet.ca/showProtein?query=Q02750	RpAb		•	DSK
458	PK046-2	MEK1	T292	MAPK/ERK protein-serine kinase 1 (MKK1, MAP2K1)	3578.49	4611.89	3746.46	3978.95	452.78	11.3794		2574.58	1593.05	4453.98	2873.87	1186.99	41.3028		10160.4	10598.3	2648.1	17369.3	3649.88	6.55917		9	2,7	8	NP_002746	http://www.ncbi.nlm.nih.gov/protein/NP_002746	Q02750	http://www.uniprot.org/uniprot/Q02750	http://www.phosphonet.ca/default.aspx?search=Q02750	http://www.kinasenet.ca/showProtein?query=Q02750	RpAb		•	DSK
459	PK048-1	MEK1	T386	MAPK/ERK protein-serine kinase 1 (MKK1, MAP2K1)	2749.11	3155.78	3027.05	2977.31	169.704	5.6999		2635.17	3487.91	3146.73	3089.94	350.438	11.3413		5897.16	5795.89	1362.63	10177.6	1981.47	7.46909		9	2,7	10	NP_002746	http://www.ncbi.nlm.nih.gov/protein/NP_002746	Q02750	http://www.uniprot.org/uniprot/Q02750	http://www.phosphonet.ca/default.aspx?search=Q02750	http://www.kinasenet.ca/showProtein?query=Q02750	RpAb		•	DSK
460	PK048-2	MEK1	T386	MAPK/ERK protein-serine kinase 1 (MKK1, MAP2K1)	4692.11	5638.46	5461.62	5264.06	410.826	7.80435		2066.48	1621.29	5889.56	3192.44	1915.79	60.0101		10011.7	10273.7	2123.67	16517.7	3591.12	7.77792		9	2,7	11	NP_002746	http://www.ncbi.nlm.nih.gov/protein/NP_002746	Q02750	http://www.uniprot.org/uniprot/Q02750	http://www.phosphonet.ca/default.aspx?search=Q02750	http://www.kinasenet.ca/showProtein?query=Q02750	RpAb		•	DSK
461	PK045-PN007	MEK1/2	S218+S222	MAPK/ERK protein-serine kinase 1/2 (MKK1/2, MAP2K1/2)	2961.1	2336.76	2473.86	2590.57	267.912	10.3418		6481.81	4573.34	2116.78	4390.64	1786.69	40.6931		797.586	774.219	380.877	1732.67	265.254	4.54915		9	2,7	5	NP_002746	http://www.ncbi.nlm.nih.gov/protein/NP_002746	Q02750	http://www.uniprot.org/uniprot/Q02750	http://www.phosphonet.ca/default.aspx?search=Q02750	http://www.kinasenet.ca/showProtein?query=Q02750	RpAb		•	DSK
462	NK099-9	MEK1	Pan-specific	MAPK/ERK protein-serine kinase 1 (MKK1, MAP2K1)	926.511	1202.7	973.972	1034.4	120.578	11.6569		718.568	792.653	1018.75	843.325	127.681	15.1402		3368.48	3455.68	1390.75	4601.28	671.707	3.30848		9	2,7	4	NP_002746	http://www.ncbi.nlm.nih.gov/protein/NP_002746	Q02750	http://www.uniprot.org/uniprot/Q02750	http://www.phosphonet.ca/default.aspx?search=Q02750	http://www.kinasenet.ca/showProtein?query=Q02750	RpAb	TRUE	•	DSK
463	NK099-7	MEK1	Pan-specific	MAPK/ERK protein-serine kinase 1 (MKK1, MAP2K1)	16478.1	21202.2	16191.9	17957.4	2297.4	12.7936		5583.68	8274.35	20031.7	11296.6	6273.59	55.5353		13492.3	14236.8	5149.05	20417.3	3551.89	3.96525		9	2,7	3	NP_002746	http://www.ncbi.nlm.nih.gov/protein/NP_002746	Q02750	http://www.uniprot.org/uniprot/Q02750	http://www.phosphonet.ca/default.aspx?search=Q02750	http://www.kinasenet.ca/showProtein?query=Q02750	RpAb	TRUE	•	DSK
464	NK099-3	MEK1	Pan-specific	MAPK/ERK protein-serine kinase 1 (MKK1, MAP2K1)	149.404	240.052	174.324	187.926	38.2366	20.3466		230.503	136.42	156.723	174.549	40.4245	23.1594		889.36	770.714	435.196	1629.06	337.455	3.74327		9	2,7	2	NP_002746	http://www.ncbi.nlm.nih.gov/protein/NP_002746	Q02750	http://www.uniprot.org/uniprot/Q02750	http://www.phosphonet.ca/default.aspx?search=Q02750	http://www.kinasenet.ca/showProtein?query=Q02750	RpAb	TRUE	•	DSK
465	PK049-2	MEK2	T394	MAPK/ERK protein-serine kinase 2 (MKK2, MAP2K2)	4141.6	3726.4	4326.23	4064.74	250.84	6.17111		1267.61	1775.6	2573.58	1872.26	537.527	28.71		2517.85	2487.37	653.135	4573.78	985.182	7.0028		9	3,8	1	NP_109587.1	http://www.ncbi.nlm.nih.gov/protein/NP_109587.1	P36507	http://www.uniprot.org/uniprot/P36507	http://www.phosphonet.ca/default.aspx?search=P36507	http://www.kinasenet.ca/showProtein?query=P36507	RpAb		•	DSK
466	PK050	MEK2	T394	MAPK/ERK protein-serine kinase 2 (MKK2, MAP2K2) (mouse)	1538.36	1835.57	1802.02	1725.32	132.906	7.7033		1388.42	851.684	1701.73	1313.95	351.004	26.7137		8185.6	8469.89	1731.4	12822.5	3110.81	7.40581		9	3,8	4	NP_109587.1	http://www.ncbi.nlm.nih.gov/protein/NP_109587.1	P36507	http://www.uniprot.org/uniprot/P36507	http://www.phosphonet.ca/default.aspx?search=P36507	http://www.kinasenet.ca/showProtein?query=P36507	RpAb		•	DSK
467	NK100-5	MEK2	Pan-specific	MAPK/ERK protein-serine kinase 2 (MKK2, MAP2K2)	29.6923	63.3502	17.4273	36.8233	19.4142	52.7226		121.186	102.832	24.8499	82.9558	41.7648	50.3458		11722.8	11269.5	5785.7	20095.3	2991.45	3.47327		9	3,8	2	NP_109587.1	http://www.ncbi.nlm.nih.gov/protein/NP_109587.1	P36507	http://www.uniprot.org/uniprot/P36507	http://www.phosphonet.ca/default.aspx?search=P36507	http://www.kinasenet.ca/showProtein?query=P36507	RpAb	TRUE	•	DSK
468	NK100-4	MEK2	Pan-specific	MAPK/ERK protein-serine kinase 2 (MKK2, MAP2K2)	551.682	775.541	584.836	637.353	98.6468	15.4776		396.489	360.4	642.085	466.325	125.151	26.8378		1150.93	1145.46	547.287	1770.62	346.117	3.23527		9	3,8	3	NP_109587.1	http://www.ncbi.nlm.nih.gov/protein/NP_109587.1	P36507	http://www.uniprot.org/uniprot/P36507	http://www.phosphonet.ca/default.aspx?search=P36507	http://www.kinasenet.ca/showProtein?query=P36507	RpAb	TRUE	•	DSK
469	NK101	MEK3	Pan-specific	MAPK/ERK protein-serine kinase 3 beta isoform (MKK3 beta, MAP2K3)	2730.92	3087.44	3296.06	3038.14	233.337	7.68027		3190.82	2273.29	3066.77	2843.63	406.454	14.2935		2287.31	2097.56	1270.67	4755.04	827.421	3.74215		9	5,10	7	NP_659732	http://www.ncbi.nlm.nih.gov/protein/NP_659732	P46734	http://www.uniprot.org/uniprot/P46734	http://www.phosphonet.ca/default.aspx?search=P46734	http://www.kinasenet.ca/showProtein?query=P46734	RpAb		•	DSK
470	PK051-4	MEK3/6	S218/S207	MAPK/ERK protein-serine kinase 3 beta isoform (MKK3 beta, MAP2K3)	3816.54	2970.68	3907.67	3564.97	421.864	11.8336		25439.7	13402.9	3278.16	14040.3	9058.62	64.5189		1404.67	1239.6	486.375	5197.06	839.842	10.6853		9	5,10	9	NP_002747	http://www.ncbi.nlm.nih.gov/protein/NP_002747	P46734	http://www.uniprot.org/uniprot/P46734	http://www.phosphonet.ca/default.aspx?search=P46734	http://www.kinasenet.ca/showProtein?query=P46734	RpAb		•	DSK
471	NK103	MEK4	Pan-specific	MAPK/ERK protein-serine kinase 4 (MKK4, MAP2K4)	3632.19	2568.57	3062.87	3087.88	434.58	14.0737		3833.91	2207.61	2775.81	2939.11	673.904	22.9288		2592.59	2493.99	1317.95	5097.8	831.188	3.86797		10	1,6	3	NP_003001.1	http://www.ncbi.nlm.nih.gov/protein/NP_003001.1	P45985	http://www.uniprot.org/uniprot/P45985	http://www.phosphonet.ca/default.aspx?search=P45985	http://www.kinasenet.ca/showProtein?query=P45985	RpAb		•	DSK
472	NK104	MEK5	Pan-specific	MAPK/ERK protein-serine kinase 5 (MKK5, MAP2K5)	1180.32	1231.08	1635.42	1348.94	203.625	15.0952		1677.14	1117.55	1232.7	1342.46	241.279	17.9729		1828.86	1684.51	976.501	4062.78	627.132	4.16054		9	3,8	6	NP_660143	http://www.ncbi.nlm.nih.gov/protein/NP_660143	Q13163	http://www.uniprot.org/uniprot/Q13163	http://www.phosphonet.ca/default.aspx?search=Q13163	http://www.kinasenet.ca/showProtein?query=Q13163	GpAb		•	DSK
473	PK699	MEK5	S311	MAPK/ERK protein-serine kinase 5 (MKK5, MAP2K5)	3281.25	4729.23	3103.78	3704.75	728.028	19.6512		891.376	1028.21	4644.9	2188.16	1738.07	79.4307		2471.75	2500.4	1347.67	3643.41	589.561	2.70349		9	3,8	7	NP_660143	http://www.ncbi.nlm.nih.gov/protein/NP_660143	Q13163	http://www.uniprot.org/uniprot/Q13163	http://www.phosphonet.ca/default.aspx?search=Q13163	http://www.kinasenet.ca/showProtein?query=Q13163	RpAb	TRUE	•	DSK
474	NK104-3	MEK5	Pan-specific	MAPK/ERK protein-serine kinase 5 (MKK5, MAP2K5)	6650.98	8197.17	6972.48	7273.54	666.16	9.15868		2353.21	3617.55	8945.11	4971.96	2856.47	57.4516		6154.88	6169.58	4461.6	8676.12	961.121	1.94462		9	3,8	5	NP_660143	http://www.ncbi.nlm.nih.gov/protein/NP_660143	Q13163	http://www.uniprot.org/uniprot/Q13163	http://www.phosphonet.ca/default.aspx?search=Q13163	http://www.kinasenet.ca/showProtein?query=Q13163	RpAb	TRUE	•	DSK
475	NK107-4	MEKK1	Pan-specific	MAPK/ERK kinase kinase 1 (MAP3K1)	5617.83	4355.03	4049.53	4674.13	678.849	14.5235		2840.55	2559.45	6458.69	3952.9	1775.58	44.9183		2680.07	2706.48	1536.44	4689.81	755.153	3.05238		9	3,8	9	XP_042066	http://www.ncbi.nlm.nih.gov/protein/XP_042066	Q13233	http://www.uniprot.org/uniprot/Q13233	http://www.phosphonet.ca/default.aspx?search=Q13233	http://www.kinasenet.ca/showProtein?query=Q13233	RpAb		•	PSTK
476	NK108-2	MEKK2	Pan-specific	MAPK/ERK kinase kinase 2 (MAP3K2)	1220.69	1650.02	1612.18	1494.3	194.087	12.9885		2138.7	1948.46	1627.75	1904.97	210.848	11.0683		2792.95	2729.32	1952.18	5194.32	654.448	2.66078		9	3,8	11	NP_006600.3	http://www.ncbi.nlm.nih.gov/protein/NP_006600.3	Q9Y2U5	http://www.uniprot.org/uniprot/Q9Y2U5	http://www.phosphonet.ca/default.aspx?search=Q9Y2U5	http://www.kinasenet.ca/showProtein?query=Q9Y2U5	RpAb		•	PSTK
477	PK700	MEKK2	S239	MAPK/ERK kinase kinase 2 (MAP3K2)	633.36	928.161	708.416	756.646	125.09	16.5322		317.78	756.041	690.932	588.251	193.09	32.8244		2129.65	2040.4	665.055	5643.87	954.673	8.48632		9	4,9	1	NP_006600.3	http://www.ncbi.nlm.nih.gov/protein/NP_006600.3	Q9Y2U5	http://www.uniprot.org/uniprot/Q9Y2U5	http://www.phosphonet.ca/default.aspx?search=Q9Y2U5	http://www.kinasenet.ca/showProtein?query=Q9Y2U5	RpAb	TRUE	•	PSTK
478	NK108-3	MEKK2	Pan-specific	MAPK/ERK kinase kinase 2 (MAP3K2)	10511.2	11816.8	10968.9	11099	540.864	4.8731		7811.8	11593.7	10885.5	10097	1641.52	16.2576		10148.5	10023.1	5713.95	13323.2	1709.53	2.33169		9	3,8	10	NP_006600.3	http://www.ncbi.nlm.nih.gov/protein/NP_006600.3	Q9Y2U5	http://www.uniprot.org/uniprot/Q9Y2U5	http://www.phosphonet.ca/default.aspx?search=Q9Y2U5	http://www.kinasenet.ca/showProtein?query=Q9Y2U5	RpAb	TRUE	•	PSTK
479	NK107-3	MEKK1	Pan-specific	MAPK/ERK kinase kinase 1 (MAP3K1)	59887.3	51116.3	45218.8	52074.1	6026.58	11.5731		9384.37	6271.04	48789.2	21481.5	19351.2	90.083		8120.49	8128.45	5572.32	11065.2	1584.81	1.98574		9	3,8	8	XP_042066	http://www.ncbi.nlm.nih.gov/protein/XP_042066	Q13233	http://www.uniprot.org/uniprot/Q13233	http://www.phosphonet.ca/default.aspx?search=Q13233	http://www.kinasenet.ca/showProtein?query=Q13233	RpAb	TRUE	•	PSTK
480	PK702	MERTK	Y749	Tyrosine-protein kinase Mer (MER)	237.282	335.692	280.546	284.507	40.2731	14.1554		215.681	248.758	241.971	235.47	14.2647	6.05797		1137.96	1024.6	470.872	4380.25	719.559	9.30241		9	4,9	2	NP_006334.2	http://www.ncbi.nlm.nih.gov/protein/NP_006334.2	Q12866	http://www.uniprot.org/uniprot/Q12866	http://www.phosphonet.ca/default.aspx?search=Q12866	http://www.kinasenet.ca/showProtein?query=Q12866	RpAb	TRUE	•	PYK
481	PK703	MERTK	Y749+Y753	Tyrosine-protein kinase Mer (MER)	28555.5	24351	23993.8	25633.4	2071.36	8.08068		7423.31	8865.62	26998.8	14429.3	8907.51	61.7323		8368.09	8697.31	3850.68	11101.4	1668.39	2.88297		9	4,9	3	NP_006334.2	http://www.ncbi.nlm.nih.gov/protein/NP_006334.2	Q12866	http://www.uniprot.org/uniprot/Q12866	http://www.phosphonet.ca/default.aspx?search=Q12866	http://www.kinasenet.ca/showProtein?query=Q12866	RpAb	TRUE	•	PYK
482	PK704	MERTK	Y753	Tyrosine-protein kinase Mer (MER)	77.9159	158.826	115.297	117.346	33.0632	28.1758		181.613	129.89	121.774	144.425	26.5033	18.3509		598.273	625.936	182.802	987.723	214.638	5.40325		9	4,9	4	NP_006334.2	http://www.ncbi.nlm.nih.gov/protein/NP_006334.2	Q12866	http://www.uniprot.org/uniprot/Q12866	http://www.phosphonet.ca/default.aspx?search=Q12866	http://www.kinasenet.ca/showProtein?query=Q12866	RpAb	TRUE	•	PYK
483	PK705	MET	S1236	Hepatocyte growth factor (HGF) receptor-tyrosine kinase	22603.8	22019.3	21071.2	21898.1	631.541	2.884		5564.04	8736.87	23729.9	12676.9	7922.21	62.4932		13740.2	11795.4	6000.54	51280.1	8963.31	8.54592		9	5,10	2	NP_006334.2	http://www.ncbi.nlm.nih.gov/protein/NP_006334.2	P08581	http://www.uniprot.org/uniprot/P08581	http://www.phosphonet.ca/default.aspx?search=P08581	http://www.kinasenet.ca/showProtein?query=P08581	RpAb	TRUE	•	PYK
484	PK706	MET	T1241	Hepatocyte growth factor (HGF) receptor-tyrosine kinase	3441.03	4443.79	3416.6	3767.14	478.569	12.7038		1601.53	1951.2	4327.82	2626.85	1211.21	46.1088		2042.08	2034.37	758.373	4144.02	683.088	5.46435		9	5,10	3	NP_006334.2	http://www.ncbi.nlm.nih.gov/protein/NP_006334.2	P08581	http://www.uniprot.org/uniprot/P08581	http://www.phosphonet.ca/default.aspx?search=P08581	http://www.kinasenet.ca/showProtein?query=P08581	RpAb	TRUE	•	PYK
485	PK707	MET	T1355+Y1356	Hepatocyte growth factor (HGF) receptor-tyrosine kinase	29.9944	36.3283	21.078	29.1336	6.2556	21.4722		159.06	76.571	44.1116	93.2476	48.3864	51.8903		1071.71	1022.04	232.944	1573.79	307.892	6.75607		9	5,10	4	NP_006334.2	http://www.ncbi.nlm.nih.gov/protein/NP_006334.2	P08581	http://www.uniprot.org/uniprot/P08581	http://www.phosphonet.ca/default.aspx?search=P08581	http://www.kinasenet.ca/showProtein?query=P08581	RpAb	TRUE	•	PYK
486	PK708	MET	Y1003	Hepatocyte growth factor (HGF) receptor-tyrosine kinase	4807.29	5845.65	4891.41	5181.45	470.916	9.0885		2860.94	4718.49	5620.93	4400.12	1149.03	26.1136		4274.24	4094.84	2093.89	6144.23	1096.86	2.93437		9	4,9	7	NP_006334.2	http://www.ncbi.nlm.nih.gov/protein/NP_006334.2	P08581	http://www.uniprot.org/uniprot/P08581	http://www.phosphonet.ca/default.aspx?search=P08581	http://www.kinasenet.ca/showProtein?query=P08581	RpAb	TRUE	•	PYK
487	PK709	MET	Y1230	Hepatocyte growth factor (HGF) receptor-tyrosine kinase	30704.7	28158.5	31395.3	30086.2	1391.89	4.62635		12704.2	12698.5	29199.9	18200.9	7777.48	42.7313		10839.1	8695.13	6628.36	35732.5	6369.9	5.39085		9	4,9	8	NP_006334.2	http://www.ncbi.nlm.nih.gov/protein/NP_006334.2	P08581	http://www.uniprot.org/uniprot/P08581	http://www.phosphonet.ca/default.aspx?search=P08581	http://www.kinasenet.ca/showProtein?query=P08581	RpAb	TRUE	•	PYK
488	PK055-1	MET	Y1230+Y1234+Y1235	Hepatocyte growth factor (HGF) receptor-tyrosine kinase	1499.58	2524.24	3983.76	2669.19	1019.33	38.1887		4351.8	3841.96	272.83	2822.2	1814.65	64.2992		1778.13	1815.87	675.734	3853	581.418	5.70195		9	4,9	9	NP_006334.2	http://www.ncbi.nlm.nih.gov/protein/NP_006334.2	P08581	http://www.uniprot.org/uniprot/P08581	http://www.phosphonet.ca/default.aspx?search=P08581	http://www.kinasenet.ca/showProtein?query=P08581	RpAb		•	PYK
489	PK710	MET	Y1234	Hepatocyte growth factor (HGF) receptor-tyrosine kinase	20.7168	23.211	18.8665	20.9314	1.78008	8.50434		131.107	47.323	20.2778	66.2359	47.1808	71.2315		1710.32	1648.56	603.589	2725.56	557.849	4.51558		9	4,9	10	NP_006334.2	http://www.ncbi.nlm.nih.gov/protein/NP_006334.2	P08581	http://www.uniprot.org/uniprot/P08581	http://www.phosphonet.ca/default.aspx?search=P08581	http://www.kinasenet.ca/showProtein?query=P08581	RpAb	TRUE	•	PYK
490	PK711	MET	Y1234+Y1235	Hepatocyte growth factor (HGF) receptor-tyrosine kinase	8876.21	12544.3	10558.5	10659.7	1499.2	14.0643		5344.91	8329.67	13031.6	8902.05	3164.06	35.543		4039.59	4154.27	1735.82	6013.03	928.562	3.46408		9	4,9	11	NP_006334.2	http://www.ncbi.nlm.nih.gov/protein/NP_006334.2	P08581	http://www.uniprot.org/uniprot/P08581	http://www.phosphonet.ca/default.aspx?search=P08581	http://www.kinasenet.ca/showProtein?query=P08581	RpAb	TRUE	•	PYK
491	PK712	MET	Y1234+Y1235+S1236	Hepatocyte growth factor (HGF) receptor-tyrosine kinase	2236.24	2639.12	2582.85	2486.07	178.143	7.16565		421.503	944.098	2270.82	1212.14	778.41	64.2178		1891.89	1766.54	831.036	3671.79	699.131	4.41833		9	5,10	1	NP_006334.2	http://www.ncbi.nlm.nih.gov/protein/NP_006334.2	P08581	http://www.uniprot.org/uniprot/P08581	http://www.phosphonet.ca/default.aspx?search=P08581	http://www.kinasenet.ca/showProtein?query=P08581	RpAb	TRUE	•	PYK
492	NK110-2	MET	Pan-specific	Hepatocyte growth factor (HGF) receptor-tyrosine kinase	27346.5	25796.7	27830	26991.1	867.306	3.21331		9107.2	14755.1	25287.4	16383.2	6705.12	40.9267		27778.8	23807.4	15380.5	61769.2	10928	4.01606		9	4,9	5	NP_006334.2	http://www.ncbi.nlm.nih.gov/protein/NP_006334.2	P08581	http://www.uniprot.org/uniprot/P08581	http://www.phosphonet.ca/default.aspx?search=P08581	http://www.kinasenet.ca/showProtein?query=P08581	RpAb	TRUE	•	PYK
493	NK110-3	MET	Pan-specific	Hepatocyte growth factor (HGF) receptor-tyrosine kinase	22549.9	22679.3	24361.3	23196.8	825.072	3.55683		11367	15861.4	21914.1	16380.8	4321.47	26.3813		12724.1	12304	8201.98	18504.7	3030.32	2.25613		9	4,9	6	NP_006334.2	http://www.ncbi.nlm.nih.gov/protein/NP_006334.2	P08581	http://www.uniprot.org/uniprot/P08581	http://www.phosphonet.ca/default.aspx?search=P08581	http://www.kinasenet.ca/showProtein?query=P08581	RpAb	TRUE	•	PYK
494	PK713	MKK3	S218	MAPK/ERK protein-serine kinase 3 beta isoform (MEK3 beta, MAP2K3)	33265.3	32425.8	27661.2	31117.4	2467.85	7.93077		11113.8	19207.8	36089	22136.8	10404.3	47.0001		7398.53	7276.39	3489.83	11526	1941.17	3.30274		9	5,10	8	NP_002747	http://www.ncbi.nlm.nih.gov/protein/NP_002747	P46734	http://www.uniprot.org/uniprot/P46734	http://www.phosphonet.ca/default.aspx?search=P46734	http://www.kinasenet.ca/showProtein?query=P46734	RpAb	TRUE	•	DSK
495	PK714	MKK3	Y230	MAPK/ERK protein-serine kinase 3 beta isoform (MEK3 beta, MAP2K3)	10051.4	11935.4	10722.9	10903.2	779.65	7.15063		3516.67	4514.72	13112.5	7047.95	4307.57	61.1181		4060.79	4007.46	2420.69	5710.63	911.631	2.3591		9	5,10	10	NP_002747	http://www.ncbi.nlm.nih.gov/protein/NP_002747	P46734	http://www.uniprot.org/uniprot/P46734	http://www.phosphonet.ca/default.aspx?search=P46734	http://www.kinasenet.ca/showProtein?query=P46734	RpAb	TRUE	•	DSK
496	NK101-5	MKK3	Pan-specific	MAPK/ERK protein-serine kinase 3 beta isoform (MEK3 beta, MAP2K3)	3720.47	5246.82	3794.98	4254.09	702.626	16.5165		1518.08	2327.28	4736	2860.45	1366.74	47.7805		3388.2	3417.52	1231.87	5232.92	972.414	4.24795		9	5,10	5	NP_002747	http://www.ncbi.nlm.nih.gov/protein/NP_002747	P46734	http://www.uniprot.org/uniprot/P46734	http://www.phosphonet.ca/default.aspx?search=P46734	http://www.kinasenet.ca/showProtein?query=P46734	RpAb	TRUE	•	DSK
497	NK101-6	MKK3	Pan-specific	MAPK/ERK protein-serine kinase 3 beta isoform (MEK3 beta, MAP2K3)	4719.94	5841.41	4475.34	5012.23	594.761	11.8662		1106.16	1451.87	6669.03	3075.68	2544.8	82.7392		2468.6	2397.92	822.226	3852.22	765.62	4.68511		9	5,10	6	NP_002747	http://www.ncbi.nlm.nih.gov/protein/NP_002747	P46734	http://www.uniprot.org/uniprot/P46734	http://www.phosphonet.ca/default.aspx?search=P46734	http://www.kinasenet.ca/showProtein?query=P46734	RpAb	TRUE	•	DSK
498	PK715	MKK4	S257	MAPK/ERK protein-serine kinase 4 (MEK4, MAP2K4)	697.243	1227.66	1034.47	986.456	219.186	22.2195		676.992	679.416	1287.57	881.327	287.261	32.5942		2000.06	1862.41	1221.34	3871.23	560.132	3.16967		10	1,6	5	NP_003001.1	http://www.ncbi.nlm.nih.gov/protein/NP_003001.1	P45985	http://www.uniprot.org/uniprot/P45985	http://www.phosphonet.ca/default.aspx?search=P45985	http://www.kinasenet.ca/showProtein?query=P45985	RpAb	TRUE	•	DSK
499	PK716	MKK4	S80	MAPK/ERK protein-serine kinase 4 (MEK4, MAP2K4)	189.824	369.883	253.48	271.062	74.5528	27.5039		252.314	206.837	326.108	261.753	49.1477	18.7764		673.65	651.333	192.688	1176.73	241.411	6.10693		10	1,6	4	NP_003001.1	http://www.ncbi.nlm.nih.gov/protein/NP_003001.1	P45985	http://www.uniprot.org/uniprot/P45985	http://www.phosphonet.ca/default.aspx?search=P45985	http://www.kinasenet.ca/showProtein?query=P45985	RpAb	TRUE	•	DSK
500	NK103-4	MKK4	Pan-specific	MAPK/ERK protein-serine kinase 4 (MEK4, MAP2K4)	16.2238	10.8273	20.9789	16.01	4.14712	25.9034		90.4527	48.1899	19.5218	52.7215	29.1342	55.2605		1786.05	1799.53	639.384	2616.54	462.111	4.09228		9	5,10	11	NP_003001.1	http://www.ncbi.nlm.nih.gov/protein/NP_003001.1	P45985	http://www.uniprot.org/uniprot/P45985	http://www.phosphonet.ca/default.aspx?search=P45985	http://www.kinasenet.ca/showProtein?query=P45985	RpAb	TRUE	•	DSK
501	NK103-5	MKK4	Pan-specific	MAPK/ERK protein-serine kinase 4 (MEK4, MAP2K4)	1853.85	2977.91	1812.28	2214.68	539.952	24.3806		1510.04	1665.75	2256.59	1810.79	321.571	17.7585		8131.23	8205.7	3816.35	11288.8	1980.46	2.95802		10	1,6	1	NP_003001.1	http://www.ncbi.nlm.nih.gov/protein/NP_003001.1	P45985	http://www.uniprot.org/uniprot/P45985	http://www.phosphonet.ca/default.aspx?search=P45985	http://www.kinasenet.ca/showProtein?query=P45985	RpAb	TRUE	•	DSK
502	NK103-7	MKK4	Pan-specific	MAPK/ERK protein-serine kinase 4 (MEK4, MAP2K4)	106.459	160.737	148.174	138.456	23.2	16.7561		212.457	167.429	159.258	179.715	23.3913	13.0158		770.422	768.802	305.033	1296.58	262.072	4.25062		10	1,6	2	NP_003001.1	http://www.ncbi.nlm.nih.gov/protein/NP_003001.1	P46734	http://www.uniprot.org/uniprot/P46734	http://www.phosphonet.ca/default.aspx?search=P46734	http://www.kinasenet.ca/showProtein?query=P46734	RpAb	TRUE	•	DSK
503	NK105-3	MKK6	Pan-specific	MAPK/ERK protein-serine kinase 6 (MEK6, MAP2K6)	10.2418	10.0259	16.0481	12.1053	2.7894	23.0428		140.147	60.6587	12.7055	71.1705	52.5562	73.8454		13017.7	12043.7	7337.38	19903.4	3515.56	2.7126		10	1,6	6	NP_002749.2	http://www.ncbi.nlm.nih.gov/protein/NP_002749.2	P52564	http://www.uniprot.org/uniprot/P52564	http://www.phosphonet.ca/default.aspx?search=P52564	http://www.kinasenet.ca/showProtein?query=P52564	RpAb	TRUE	•	DSK
504	NK105-4	MKK6	Pan-specific	MAPK/ERK protein-serine kinase 6 (MEK6, MAP2K6)	879.595	1785.97	1068.01	1244.53	390.511	31.3783		724.946	563.556	1642.27	976.926	475.064	48.6285		2517.61	2693.7	1336.31	3546.23	599.81	2.65375		10	1,6	7	NP_002749.2	http://www.ncbi.nlm.nih.gov/protein/NP_002749.2	P52564	http://www.uniprot.org/uniprot/P52564	http://www.phosphonet.ca/default.aspx?search=P52564	http://www.kinasenet.ca/showProtein?query=P52564	RpAb	TRUE	•	DSK
505	PK717	MKK7	T275	MAPK/ERK protein-serine kinase 7 (MEK7, MAP2K7)	573.729	959.658	453.449	662.279	215.936	32.605		586.227	793.707	780.667	720.201	94.8831	13.1745		2308.7	1872.35	887.69	6058.92	1209.73	6.82549		10	1,6	10	NP_005034	http://www.ncbi.nlm.nih.gov/protein/NP_005034	O14733	http://www.uniprot.org/uniprot/O14733	http://www.phosphonet.ca/default.aspx?search=O14733	http://www.kinasenet.ca/showProtein?query=O14733	RpAb	TRUE	•	DSK
506	NK106-3	MKK7	Pan-specific	MAPK/ERK protein-serine kinase 7 (MEK7, MAP2K7)	103.399	229.275	142.907	158.527	52.5622	33.1567		328.845	144.724	194.861	222.81	77.722	34.8826		764.246	724.334	340.844	1265.55	220.425	3.71299		10	1,6	8	NP_005034	http://www.ncbi.nlm.nih.gov/protein/NP_005034	O14733	http://www.uniprot.org/uniprot/O14733	http://www.phosphonet.ca/default.aspx?search=O14733	http://www.kinasenet.ca/showProtein?query=O14733	RpAb	TRUE	•	DSK
507	NK106-4	MKK7	Pan-specific	MAPK/ERK protein-serine kinase 7 (MEK7, MAP2K7)	4235.85	6661.67	4109.96	5002.49	1174.34	23.4751		3315.89	2213.95	6945.22	4158.35	2021.31	48.6084		5800.87	5856.47	2891.52	9981.02	1517.56	3.45183		10	1,6	9	NP_005034	http://www.ncbi.nlm.nih.gov/protein/NP_005034	O14733	http://www.uniprot.org/uniprot/O14733	http://www.phosphonet.ca/default.aspx?search=O14733	http://www.kinasenet.ca/showProtein?query=O14733	RpAb	TRUE	•	DSK
508	PN051-1	MLC	S19	Myosin regulatory light chain 2, smooth muscle isoform (MYL12B, MRLC2)	1390.3	1486.69	1303.11	1393.37	74.9755	5.38089		1434.97	1097.96	1519.55	1350.83	182.11	13.4814		11367.2	10547.3	2595.55	26225.1	4707.55	10.1038		10	1,6	11	NP_291024	http://www.ncbi.nlm.nih.gov/protein/NP_291024	P19105	http://www.uniprot.org/uniprot/P19105	http://www.phosphonet.ca/default.aspx?search=P19105		RpAb
509	NK208	MLK3	Pan-specific	Mixed-lineage protein-serine kinase 3 (MAP3K11)	4893.77	3528.87	4152.36	4191.67	557.911	13.31		2912.69	2102.2	2929.62	2648.17	386.12	14.5806		907.135	783.192	389.324	2650.76	449.723	6.80862		10	2,7	1	NP_002410	http://www.ncbi.nlm.nih.gov/protein/NP_002410	Q16584	http://www.uniprot.org/uniprot/Q16584	http://www.phosphonet.ca/default.aspx?search=Q16584	http://www.kinasenet.ca/showProtein?query=Q16584	RpAb		•	PSTK
510	PK718	MLK3	S281	Mixed-lineage protein-serine kinase 3 (MAP3K11)	38.4824	82.9141	54.4693	58.6219	18.3753	31.3454		154.325	112.839	71.5905	112.918	33.7763	29.9122		452.708	456.466	120.374	910.251	206.013	7.56186		10	2,7	3	NP_002410	http://www.ncbi.nlm.nih.gov/protein/NP_002410	Q16584	http://www.uniprot.org/uniprot/Q16584	http://www.phosphonet.ca/default.aspx?search=Q16584	http://www.kinasenet.ca/showProtein?query=Q16584	RpAb	TRUE	•	PSTK
511	PK056	MLK3	T277+S281	Mixed-lineage protein-serine kinase 3 (MAP3K11)	693.624	938.381	955.556	862.52	119.633	13.8702		1133.22	677.023	1018.12	942.788	193.71	20.5465		9061.49	9052.05	1574.03	15286.5	3292.45	9.71172		10	2,7	2	NP_002410	http://www.ncbi.nlm.nih.gov/protein/NP_002410	Q16584	http://www.uniprot.org/uniprot/Q16584	http://www.phosphonet.ca/default.aspx?search=Q16584	http://www.kinasenet.ca/showProtein?query=Q16584	RpAb		•	PSTK
512	PK719	MLTK	T161+T162	Mitogen-activated protein kinase kinase kinase MLT (ZAK)	631.826	1138.29	701.388	823.835	224.16	27.2094		972.22	629.169	1247.6	949.662	252.976	26.6385		4675.15	4615.16	2818.15	6713.26	870.089	2.38215		10	2,7	4	NP_057737.2	http://www.ncbi.nlm.nih.gov/protein/NP_057737.2	Q9NYL2	http://www.uniprot.org/uniprot/Q9NYL2	http://www.phosphonet.ca/default.aspx?search=Q9NYL2	http://www.kinasenet.ca/showProtein?query=Q9NYL2	RpAb	TRUE	•	PSTK
513	PK720	MOK	T159+Y161	MOK protein kinase (RAGE)	1295.43	2449.74	1564.08	1769.75	493.177	27.867		863.395	934.516	2753.79	1517.23	874.86	57.6615		2886.4	2793.52	1079.47	4078.29	717.207	3.77804		10	2,7	5	NP_055041.1	http://www.ncbi.nlm.nih.gov/protein/NP_055041.1	Q9UQ07	http://www.uniprot.org/uniprot/Q9UQ07	http://www.phosphonet.ca/default.aspx?search=Q9UQ07	http://www.kinasenet.ca/showProtein?query=Q9UQ07	RpAb	TRUE	•	PSTK
514	PK721	MOK	Y167	MOK protein kinase (RAGE)	2209.77	3435.43	2450.29	2698.5	530.259	19.6502		1245.41	1460.18	3667.67	2124.42	1094.76	51.5321		5536.8	5612.45	2833.05	8091.12	1572.28	2.85598		10	2,7	6	NP_055041.1	http://www.ncbi.nlm.nih.gov/protein/NP_055041.1	Q9UQ07	http://www.uniprot.org/uniprot/Q9UQ07	http://www.phosphonet.ca/default.aspx?search=Q9UQ07	http://www.kinasenet.ca/showProtein?query=Q9UQ07	RpAb	TRUE	•	PSTK
515	PK722	MOS	Y263	Moloney sarcoma oncogene-encoded protein-serine kinase	307.383	465.957	371.979	381.773	65.1072	17.0539		432.651	429.885	451.181	437.906	9.45482	2.1591		1124.49	1044.91	479.956	2239.53	418.26	4.66612		10	2,7	8	NP_005363	http://www.ncbi.nlm.nih.gov/protein/NP_005363	P00540	http://www.uniprot.org/uniprot/P00540	http://www.phosphonet.ca/default.aspx?search=P00540	http://www.kinasenet.ca/showProtein?query=P00540	RpAb	TRUE	•	PSTK
516	NK112	MOS	Pan-specific	Moloney sarcoma oncogene-encoded protein-serine kinase	13.6699	10.7436	19.4885	14.634	3.63461	24.8368		73.183	36.0835	16.0518	41.7728	23.6681	56.6592		215.027	184.138	76.4185	643.775	124.681	8.42434		10	2,7	7	NP_005363	http://www.ncbi.nlm.nih.gov/protein/NP_005363	P00540	http://www.uniprot.org/uniprot/P00540	http://www.phosphonet.ca/default.aspx?search=P00540	http://www.kinasenet.ca/showProtein?query=P00540	RpAb	TRUE	•	PSTK
517	PK723	MSK1	S212	Mitogen & stress-activated protein-serine kinase 1 (RPS6KA5)	2298.05	2916.97	2071.27	2428.76	357.412	14.7158		4531.23	4263.01	3406.71	4066.98	479.552	11.7914		7264.07	7061.66	3221.31	11839.8	1885.78	3.67545		10	2,7	9	NP_004746	http://www.ncbi.nlm.nih.gov/protein/NP_004746	O75582	http://www.uniprot.org/uniprot/O75582	http://www.phosphonet.ca/default.aspx?search=O75582	http://www.kinasenet.ca/showProtein?query=O75582	RpAb	TRUE	•	PSTK
518	PK058	MSK1	S376	Mitogen & stress-activated protein-serine kinase 1 (RPS6KA5)	1519.4	1498.09	1337.23	1451.57	81.3216	5.6023		5454.01	5048.68	1671.39	4058.03	1695.7	41.7864		2531.43	2690.07	513.436	4392.31	932.666	8.55475		10	2,7	10	NP_004746	http://www.ncbi.nlm.nih.gov/protein/NP_004746	O75582	http://www.uniprot.org/uniprot/O75582	http://www.phosphonet.ca/default.aspx?search=O75582	http://www.kinasenet.ca/showProtein?query=O75582	RpAb		•	PSTK
519	PK725	MSK2	T687	Ribosomal protein S6 kinase alpha-4 (RPS6KA4)	503.204	699.322	440.709	547.745	110.176	20.1145		378.984	420.4	649.618	483.001	119.023	24.6425		1242.29	1121.78	612.51	2274.99	495.174	3.7142		10	2,7	11	NP_003933.1	http://www.ncbi.nlm.nih.gov/protein/NP_003933.1	O75676	http://www.uniprot.org/uniprot/O75676	http://www.phosphonet.ca/default.aspx?search=O75676	http://www.kinasenet.ca/showProtein?query=O75676	RpAb	TRUE	•	PSTK
520	NK113-1	MST1	Pan-specific	Mammalian STE20-like protein-serine kinase 1 (KRS2, STK4)	371.438	507.599	507.26	462.099	64.1074	13.8731		1195.85	589.403	806.596	863.95	250.881	29.0389		379.364	368.971	138.37	804.707	154.154	5.81562		10	3,8	1	NP_006273	http://www.ncbi.nlm.nih.gov/protein/NP_006273	Q13043	http://www.uniprot.org/uniprot/Q13043	http://www.phosphonet.ca/default.aspx?search=Q13043	http://www.kinasenet.ca/showProtein?query=Q13043	RpAb		•	PSTK
521	NK113-2	MST1	Pan-specific	Mammalian STE20-like protein-serine kinase 1 (KRS2, STK4)	569.45	615.208	757.183	647.28	79.9264	12.348		999.507	740.615	714.807	818.31	128.558	15.7102		1507.18	1503.06	555.468	2719.08	496.321	4.89512		10	3,8	2	NP_006273	http://www.ncbi.nlm.nih.gov/protein/NP_006273	Q13043	http://www.uniprot.org/uniprot/Q13043	http://www.phosphonet.ca/default.aspx?search=Q13043	http://www.kinasenet.ca/showProtein?query=Q13043	MmAb		•	PSTK
522	NK114	MST2	Pan-specific	Mammalian STE20-like protein-serine kinase 2 (KRS1)	9563.09	10169.6	10353.9	10028.8	337.825	3.36854		4297.43	5546.34	9682.66	6508.81	2301.44	35.3588		10591.7	10360.2	5877.08	17787.3	3053.31	3.02655		10	3,8	3	NP_006272	http://www.ncbi.nlm.nih.gov/protein/NP_006272	Q13188	http://www.uniprot.org/uniprot/Q13188	http://www.phosphonet.ca/default.aspx?search=Q13188	http://www.kinasenet.ca/showProtein?query=Q13188	RpAb		•	PSTK
523	NK115	MST3	Pan-specific	Mammalian STE20-like protein-serine kinase 3 (STK24)	700.965	1460.82	1629.8	1263.86	403.961	31.9625		784.957	1205	1446.53	1145.5	273.344	23.8625		1161.76	1131.56	322.635	2169.62	443.73	6.7247		10	3,8	4	NP_003567	http://www.ncbi.nlm.nih.gov/protein/NP_003567	Q9Y6E0	http://www.uniprot.org/uniprot/Q9Y6E0	http://www.phosphonet.ca/default.aspx?search=Q9Y6E0	http://www.kinasenet.ca/showProtein?query=Q9Y6E0	MmAb		•	PSTK
524	PK727	MST3	T184	Mammalian STE20-like protein-serine kinase 3 (STK24)	339.838	636.385	415.148	463.79	125.856	27.1364		354.005	432.856	596.804	461.221	101.131	21.9269		1488.21	1421.96	586.747	2377.1	462.537	4.05132		10	3,8	5	NP_003567	http://www.ncbi.nlm.nih.gov/protein/NP_003567	Q9Y6E0	http://www.uniprot.org/uniprot/Q9Y6E0	http://www.phosphonet.ca/default.aspx?search=Q9Y6E0	http://www.kinasenet.ca/showProtein?query=Q9Y6E0	RpAb	TRUE	•	PSTK
525	PK728	MST3	T190	Mammalian STE20-like protein-serine kinase 3 (STK24)	1268.15	2025.27	1412.67	1568.7	328.193	20.9213		1452.26	1923.98	2162.45	1846.23	295.097	15.9838		3695.37	3690.5	1664.03	6481.38	1115.63	3.89498		10	3,8	6	NP_003567	http://www.ncbi.nlm.nih.gov/protein/NP_003567	Q9Y6E0	http://www.uniprot.org/uniprot/Q9Y6E0	http://www.phosphonet.ca/default.aspx?search=Q9Y6E0	http://www.kinasenet.ca/showProtein?query=Q9Y6E0	RpAb	TRUE	•	PSTK
526	PK729	mTOR	S2448	Mammalian target of rapamycin (FRAP)	1500.35	2176.6	1491.27	1722.74	320.949	18.6301		1677.79	2314.72	2579.78	2190.76	378.525	17.2782		3468.54	3050.1	1919.54	7327.19	1300.78	3.81716		10	3,8	10	NP_004949	http://www.ncbi.nlm.nih.gov/protein/NP_004949	P42345	http://www.uniprot.org/uniprot/P42345	http://www.phosphonet.ca/default.aspx?search=P42345	http://www.kinasenet.ca/showProtein?query=P42345	RpAb	TRUE	•	PSTK
527	PK730	mTOR	S2478+S2481	Mammalian target of rapamycin (FRAP)	168.763	314.217	221.089	234.69	60.1552	25.6318		300.213	301.173	259.466	286.951	19.4385	6.77417		1056.83	890.101	428.279	1996.2	450.931	4.66097		10	3,8	11	NP_004949	http://www.ncbi.nlm.nih.gov/protein/NP_004949	P42345	http://www.uniprot.org/uniprot/P42345	http://www.phosphonet.ca/default.aspx?search=P42345	http://www.kinasenet.ca/showProtein?query=P42345	RpAb	TRUE	•	PSTK
528	PK116	mTOR	S2448	Mammalian target of rapamycin (FRAP)	534.057	428.899	378.566	447.174	64.7809	14.4867		337.941	408.566	446.568	397.692	45.0085	11.3174		2939.59	2771.68	928.463	6856.76	1210.54	7.38507		10	3,8	9	NP_004949	http://www.ncbi.nlm.nih.gov/protein/NP_004949	P42345	http://www.uniprot.org/uniprot/P42345	http://www.phosphonet.ca/default.aspx?search=P42345	http://www.kinasenet.ca/showProtein?query=P42345	RmAb		•	PSTK
529	NK116-4	mTOR	Pan-specific	Mammalian target of rapamycin (FRAP)	2251.4	3697.77	2536.71	2828.63	625.514	22.1137		2508.94	2748.57	4356.47	3204.66	820.306	25.5973		2563.76	2606.44	1117.23	3588.47	634.908	3.21194		10	3,8	7	NP_004949	http://www.ncbi.nlm.nih.gov/protein/NP_004949	P42345	http://www.uniprot.org/uniprot/P42345	http://www.phosphonet.ca/default.aspx?search=P42345	http://www.kinasenet.ca/showProtein?query=P42345	RpAb	TRUE	•	PSTK
530	NK116-3	mTOR	Pan-specific	Mammalian target of rapamycin (FRAP)	29008	23765.7	26178.2	26317.3	2142.42	8.14073		11553	17330.8	20960.2	16614.7	3873.73	23.3151		4270.05	4450.9	2733.99	5820.66	985.43	2.129		10	3,8	8	NP_004949	http://www.ncbi.nlm.nih.gov/protein/NP_004949	P42345	http://www.uniprot.org/uniprot/P42345	http://www.phosphonet.ca/default.aspx?search=P42345	http://www.kinasenet.ca/showProtein?query=P42345	RpAb	TRUE	•	PSTK
531	PN186	MYC	S373	Myc proto-oncogene protein	7738.31	4868.77	4801.72	5802.93	1368.79	23.5879		12339.7	13950.9	5372.45	10554.4	3722.73	35.272		3198.41	2990.68	2296.62	5935.26	759.957	2.58435		10	4,9	2	NP_002458.2	http://www.ncbi.nlm.nih.gov/protein/NP_002458.2	P01106	http://www.uniprot.org/uniprot/P01106	http://www.phosphonet.ca/default.aspx?search=P01106		RpAb						•
532	PN199	MYC	T58	Myc proto-oncogene protein	11237.5	7501.53	8775.59	9171.53	1550.67	16.9074		24215	18836	8635.73	17228.9	6460.93	37.5005		3059.71	2932.15	1706.28	6372.99	874.607	3.73503		10	4,9	1	NP_002458.2	http://www.ncbi.nlm.nih.gov/protein/NP_002458.2	P01106	http://www.uniprot.org/uniprot/P01106	http://www.phosphonet.ca/default.aspx?search=P01106		RpAb						•
533	PN182	MYOD	S200	Myoblast determination protein 1	1879.46	1837.09	223.418	1313.32	770.874	58.6964		6028.66	4828.81	1731.21	4196.23	1810.55	43.1471		1496.61	1519.5	822.659	2455.66	427.943	2.98503		10	4,9	3	NP_002469.2	http://www.ncbi.nlm.nih.gov/protein/NP_002469.2	P15172	http://www.uniprot.org/uniprot/P15172	http://www.phosphonet.ca/default.aspx?search=P15172		RpAb
534	PN052	MYPT1	T696	Myosin phosphatase target 1 (PPP1R12A)	13653.7	12196.9	13205.5	13018.7	609.238	4.67971		17129.5	16526.7	11471	15042.4	2537.31	16.8677		3782.87	3676.15	2090.35	5375.28	808.606	2.57147		10	4,9	4	NP_446342	http://www.ncbi.nlm.nih.gov/protein/NP_446342	O14974	http://www.uniprot.org/uniprot/O14974	http://www.phosphonet.ca/default.aspx?search=O14974		RpAb
535	PN187	NBS1	S343	Nijmegen breakage syndrome protein 1 (NBN, Nibrin)	5115.15	4983.99	4628.61	4909.25	205.54	4.18679		11382.8	10312.5	5396.8	9030.68	2606.43	28.8619		1163.69	1166.92	684.231	1666.05	263.409	2.43492		10	4,9	5	NP_001019859.1	http://www.ncbi.nlm.nih.gov/protein/NP_001019859.1	O60934	http://www.uniprot.org/uniprot/O60934	http://www.phosphonet.ca/default.aspx?search=O60934		RpAb
536	PK731	NDR1	S281+T282	Serine/threonine-protein kinase 38 (NDR, STK38)	2085.17	3348.71	2295.56	2576.48	552.761	21.4541		1076.44	962.348	3913.09	1983.96	1364.9	68.7966		2023.24	1919	902.626	4619.81	743.989	5.11819		10	4,9	6	NP_001292031.1	http://www.ncbi.nlm.nih.gov/protein/NP_001292031.1	Q15208	http://www.uniprot.org/uniprot/Q15208	http://www.phosphonet.ca/default.aspx?search=Q15208	http://www.kinasenet.ca/showProtein?query=Q15208	RpAb	TRUE	•	PSTK
537	NK117-3	NEK2	Pan-specific	NIMA (never-in-mitosis)-related protein-serine kinase 2	989.242	999.439	1425.81	1138.16	203.441	17.8745		2948.76	1433.44	1074.02	1818.74	812.404	44.6686		1866.88	1532.34	679.347	6240.05	1214.79	9.18537		10	4,9	7	NP_002488	http://www.ncbi.nlm.nih.gov/protein/NP_002488	P51955	http://www.uniprot.org/uniprot/P51955	http://www.phosphonet.ca/default.aspx?search=P51955	http://www.kinasenet.ca/showProtein?query=P51955	GpAb		•	PSTK
538	NK117-4	NEK2	Pan-specific	NIMA (never-in-mitosis)-related protein-serine kinase 2	928.1	810.019	1206.85	981.658	166.375	16.9484		2059.29	1264.72	785.922	1369.98	525.15	38.3328		1712.23	1536.66	677.57	3713.06	708.799	5.47996		10	4,9	8	NP_002488	http://www.ncbi.nlm.nih.gov/protein/NP_002488	P51955	http://www.uniprot.org/uniprot/P51955	http://www.phosphonet.ca/default.aspx?search=P51955	http://www.kinasenet.ca/showProtein?query=P51955	GpAb		•	PSTK
539	PK732	NEK2	S171	NIMA (never-in-mitosis)-related protein-serine kinase 2	14.1468	7.65032	28.1901	16.6624	8.57195	51.4448		87.5271	83.0289	16.6893	62.4151	32.3851	51.8867		8300.48	7855.34	2191.05	20218.5	3267.32	9.22776		10	4,9	10	NP_002488	http://www.ncbi.nlm.nih.gov/protein/NP_002488	P51955	http://www.uniprot.org/uniprot/P51955	http://www.phosphonet.ca/default.aspx?search=P51955	http://www.kinasenet.ca/showProtein?query=P51955	RpAb	TRUE	•	PSTK
540	PK733	NEK2	T170+S171	NIMA (never-in-mitosis)-related protein-serine kinase 2	2460.36	3416.72	2905.21	2927.43	390.751	13.3479		1876.91	2115.3	3052.85	2348.35	507.571	21.6139		9596.93	9539.86	3729.57	15197.1	2389.35	4.07476		10	4,9	9	NP_002488	http://www.ncbi.nlm.nih.gov/protein/NP_002488	P51955	http://www.uniprot.org/uniprot/P51955	http://www.phosphonet.ca/default.aspx?search=P51955	http://www.kinasenet.ca/showProtein?query=P51955	RpAb	TRUE	•	PSTK
541	PK734	NEK6	S206	NIMA (never-in-mitosis)-related protein-serine kinase 6	173.142	339.884	225.572	246.199	69.6171	28.2767		305.031	321.888	332.261	319.727	11.2211	3.50959		1293.98	1176.15	423.375	3166.05	616.079	7.47812		10	4,9	11	NP_001159640.1	http://www.ncbi.nlm.nih.gov/protein/NP_001159640.1	Q9HC98	http://www.uniprot.org/uniprot/Q9HC98	http://www.phosphonet.ca/default.aspx?search=Q9HC98	http://www.kinasenet.ca/showProtein?query=Q9HC98	RpAb	TRUE	•	PSTK
542	NK119	NEK7	Pan-specific	NIMA (never-in-mitosis)-related protein-serine kinase 7	281.579	508.244	291.673	360.499	104.553	29.0023		367.475	440.578	391.265	399.772	30.4443	7.61542		1440.11	1381.27	563.868	2491.39	468.758	4.41839		10	5,10	1	NP_598001	http://www.ncbi.nlm.nih.gov/protein/NP_598001	Q8TDX7	http://www.uniprot.org/uniprot/Q8TDX7	http://www.phosphonet.ca/default.aspx?search=Q8TDX7	http://www.kinasenet.ca/showProtein?query=Q8TDX7	RpAb		•	PSTK
543	PK735	NEK7	T191+S195	NIMA (never-in-mitosis)-related protein-serine kinase 7	71.5075	107.484	76.8453	85.2789	15.8518	18.5881		78.0152	106.882	106.265	97.054	13.4648	13.8735		509.4	513.482	169.906	915.402	194.679	5.38771		10	5,10	2	NP_598001	http://www.ncbi.nlm.nih.gov/protein/NP_598001	Q8TDX7	http://www.uniprot.org/uniprot/Q8TDX7	http://www.phosphonet.ca/default.aspx?search=Q8TDX7	http://www.kinasenet.ca/showProtein?query=Q8TDX7	RpAb	TRUE	•	PSTK
544	NN070	NFkappaB p50	Pan-specific	NF-kappa-B p50 nuclear transcription factor	3517.24	2413.78	4057.74	3329.59	684.134	20.5471		9418.98	16122.7	4602.91	10048.2	4723.95	47.0129		3548.8	2652	1299.86	12003.7	2322.29	9.23456		10	5,10	3	NP_003989	http://www.ncbi.nlm.nih.gov/protein/NP_003989	P19838	http://www.uniprot.org/uniprot/P19838	http://www.phosphonet.ca/default.aspx?search=P19838		RpAb						•
545	NN071	NFkappaB p65	Pan-specific	NF-kappa-B p65 nuclear transcription factor (Rel A)	23202.3	21618.7	21680.9	22167.3	732.316	3.30359		40833.5	88406.5	22243.8	50494.6	27861.3	55.1768		14405.7	12474.3	4177.16	40345.9	8762.15	9.65869		10	5,10	4	NP_003989	http://www.ncbi.nlm.nih.gov/protein/NP_003989	Q04206	http://www.uniprot.org/uniprot/Q04206	http://www.phosphonet.ca/default.aspx?search=Q04206		RpAb						•
546	PN053-1	NFkappaB p65	S276	NF-kappa-B p65 nuclear transcription factor (Rel A)	3414.83	5144.31	4223.17	4260.77	706.555	16.5828		2390.11	3302.63	7030.66	4241.13	2007.36	47.3308		2491.35	2356.64	1110.49	3719.45	633.165	3.34938		10	5,10	5	NP_003989	http://www.ncbi.nlm.nih.gov/protein/NP_003989	Q04206	http://www.uniprot.org/uniprot/Q04206	http://www.phosphonet.ca/default.aspx?search=Q04206		RpAb						•
547	PN156	NFkappaB p65	S529	NF-kappa-B p65 nuclear transcription factor (Rel A)	4305.93	5421.13	6934.85	5553.97	1077.36	19.3979		15295.6	10026.3	5004.4	10108.8	4201.78	41.5656		2807.64	2734.96	1490.94	4907.59	726.164	3.29161		10	5,10	6	NP_003989	http://www.ncbi.nlm.nih.gov/protein/NP_003989	Q04206	http://www.uniprot.org/uniprot/Q04206	http://www.phosphonet.ca/default.aspx?search=Q04206		RpAb						•
548	PN157	NFkappaB p65	S536	NF-kappa-B p65 nuclear transcription factor (Rel A)	5295.06	6345.34	7145.42	6261.94	757.704	12.1002		8526.54	7234.13	4907.92	6889.53	1497.26	21.7324		3844.86	3626.21	2433.53	6206.1	1051.79	2.55024		10	5,10	7	NP_003989	http://www.ncbi.nlm.nih.gov/protein/NP_003989	Q04206	http://www.uniprot.org/uniprot/Q04206	http://www.phosphonet.ca/default.aspx?search=Q04206		RpAb						•
549	PN054	NMDAR2B	Y1474	N-methyl-D-aspartate (NMDA) glutamate receptor 2B subunit (GRIN2B)	345.431	605.647	641.76	530.946	132.005	24.8622		2173.88	2746.7	812.236	1910.94	811.333	42.4573		363.221	292.425	157.16	778.089	175.9	4.95093		10	5,10	9	NP_000825	http://www.ncbi.nlm.nih.gov/protein/NP_000825	Q13224	http://www.uniprot.org/uniprot/Q13224	http://www.phosphonet.ca/default.aspx?search=Q13224		RpAb
550	PN055-1	NR1 (NMDAR1)	S896	N-methyl-D-aspartate (NMDA) glutamate receptor 1 subunit zeta	5883.96	3626.04	4662.51	4724.17	922.822	19.5341		11272	15491.3	3113.42	9958.89	5137.84	51.5905		1060.01	1066.77	335.1	2514.06	452.806	7.5024		10	5,10	8	NP_000823	http://www.ncbi.nlm.nih.gov/protein/NP_000823	Q05586	http://www.uniprot.org/uniprot/Q05586	http://www.phosphonet.ca/default.aspx?search=Q05586		RpAb
551	PK737	NUAK1	T211	NUAK family SNF1-like kinase 1 (ARK5)/Nuak2	4913.16	7371.72	4620.77	5635.21	1233.68	21.8924		1087.31	2393.63	7352.32	3611.09	2698.67	74.7329		1692.74	1469.13	440.939	3696.38	826.228	8.38298		10	5,10	10	NP_055655.1	http://www.ncbi.nlm.nih.gov/protein/NP_055655.1	O60285	http://www.uniprot.org/uniprot/O60285	http://www.phosphonet.ca/default.aspx?search=O60285	http://www.kinasenet.ca/showProtein?query=O60285	RpAb	TRUE	•
552	PK738	OSR1	T185	Serine/threonine-protein kinase OSR1 (OXSR1)	3162.33	4773.85	3686.57	3874.25	671.149	17.3233		1567.86	2904.56	4076.98	2849.8	1025.07	35.9701		4739.93	4230.69	2343.93	8896.85	1815.64	3.79569		10	5,10	11	NP_005100.1	http://www.ncbi.nlm.nih.gov/protein/NP_005100.1	O95747	http://www.uniprot.org/uniprot/O95747	http://www.phosphonet.ca/default.aspx?search=O95747	http://www.kinasenet.ca/showProtein?query=O95747	RpAb	TRUE	•	PSTK
553	PK739	p38a MAPK	T180+Y182	Mitogen-activated protein-serine kinase p38 alpha (MAPK14)	473.719	647.595	661.681	594.332	85.48	14.3825		428.422	726.094	633.018	595.844	124.334	20.8669		1327.84	1172.86	459.096	2833.73	572.828	6.17242		11	1,6	5	NP_001306	http://www.ncbi.nlm.nih.gov/protein/NP_001306	Q16539	http://www.uniprot.org/uniprot/Q16539	http://www.phosphonet.ca/default.aspx?search=Q16539	http://www.kinasenet.ca/showProtein?query=Q16539	RpAb	TRUE	•	PSTK
554	PK740	p38a MAPK	T180+Y182	Mitogen-activated protein-serine kinase p38 alpha (MAPK14)	14.3773	20.465	20.2397	18.3606	2.81817	15.349		71.7271	68.3188	25.7506	55.2655	20.9165	37.8474		103683	87672.7	39331.8	214790	50522	5.46098		11	1,6	6	NP_001306	http://www.ncbi.nlm.nih.gov/protein/NP_001306	Q16539	http://www.uniprot.org/uniprot/Q16539	http://www.phosphonet.ca/default.aspx?search=Q16539	http://www.kinasenet.ca/showProtein?query=Q16539	RpAb	TRUE	•	PSTK
555	PK060-1	p38a MAPK	T180+Y182	Mitogen-activated protein-serine kinase p38 alpha (MAPK14)	360.285	433.791	516.969	437.015	64.0065	14.6463		373.254	294.896	620.781	429.644	138.889	32.3265		1319.24	1221.56	465.814	2166.57	452.893	4.65115		11	1,6	3	NP_001306	http://www.ncbi.nlm.nih.gov/protein/NP_001306	Q16539	http://www.uniprot.org/uniprot/Q16539	http://www.phosphonet.ca/default.aspx?search=Q16539	http://www.kinasenet.ca/showProtein?query=Q16539	RpAb		•	PSTK
556	PK060-3	p38a MAPK	T180+Y182	Mitogen-activated protein-serine kinase p38 alpha (MAPK14)	5683.95	3611.37	6687.38	5327.57	1280.81	24.0412		10863.6	13174.6	6267.96	10102.1	2870.6	28.416		3121.19	2837.63	1411.32	9469.17	1542.15	6.70942		11	1,6	4	NP_001306	http://www.ncbi.nlm.nih.gov/protein/NP_001306	Q16539	http://www.uniprot.org/uniprot/Q16539	http://www.phosphonet.ca/default.aspx?search=Q16539	http://www.kinasenet.ca/showProtein?query=Q16539	RpAb		•	PSTK
557	NK120-7	p38a MAPK	Pan-specific	Mitogen-activated protein-serine kinase p38 alpha (MAPK14)	167.274	264.812	199.059	210.382	40.6168	19.3063		274.52	289.42	340.211	301.384	28.121	9.33063		1228.6	1135.47	454.08	2143.9	512.97	4.72141		11	1,6	1	NP_001306	http://www.ncbi.nlm.nih.gov/protein/NP_001306	Q16539	http://www.uniprot.org/uniprot/Q16539	http://www.phosphonet.ca/default.aspx?search=Q16539	http://www.kinasenet.ca/showProtein?query=Q16539	RpAb	TRUE	•	PSTK
558	NK120-10	p38a MAPK	Pan-specific	Mitogen-activated protein-serine kinase p38 alpha (MAPK14)	185.257	255.561	232.585	224.468	29.27	13.0397		341.338	305.777	272.486	306.533	28.1141	9.17162		1411.57	1334.12	705.141	2528.81	528.329	3.58624		11	1,6	2	NP_001306	http://www.ncbi.nlm.nih.gov/protein/NP_001306	Q16539	http://www.uniprot.org/uniprot/Q16539	http://www.phosphonet.ca/default.aspx?search=Q16539	http://www.kinasenet.ca/showProtein?query=Q16539	RpAb	TRUE	•	PSTK
559	PK741	p38b MAPK	T180+Y182	Mitogen-activated protein-serine kinase p38 beta (MAPK11)	498.844	815.268	1105.39	806.5	247.699	30.7128		588.958	951.308	1257.72	932.661	273.338	29.3073		2867.56	2822.3	1094.07	4784.22	880.973	4.37285		11	1,6	9	NP_002742.3	http://www.ncbi.nlm.nih.gov/protein/NP_002742.3	Q15759	http://www.uniprot.org/uniprot/Q15759	http://www.phosphonet.ca/default.aspx?search=Q15759	http://www.kinasenet.ca/showProtein?query=Q15759	RpAb	TRUE	•	PSTK
560	NK248-1	p38b MAPK	Pan-specific	Mitogen-activated protein-serine kinase p38 beta (MAPK11)	1250.5	2569.35	2121.81	1980.55	547.606	27.6492		1104.21	1168.56	2641.56	1638.11	710.034	43.3447		2130.14	2074.88	1383.24	3035.74	443.77	2.19466		11	1,6	7	NP_002742.3	http://www.ncbi.nlm.nih.gov/protein/NP_002742.3	Q15759	http://www.uniprot.org/uniprot/Q15759	http://www.phosphonet.ca/default.aspx?search=Q15759	http://www.kinasenet.ca/showProtein?query=Q15759	RpAb	TRUE	•	PSTK
561	NK248-2	p38b MAPK	Pan-specific	Mitogen-activated protein-serine kinase p38 beta (MAPK11)	739.013	1253.48	1606.78	1199.76	356.297	29.6974		1018.8	1743.95	1834.95	1532.57	365.184	23.8282		3872.37	3983.36	1957.07	5415.64	696.812	2.76721		11	1,6	8	NP_002742.3	http://www.ncbi.nlm.nih.gov/protein/NP_002742.3	Q15759	http://www.uniprot.org/uniprot/Q15759	http://www.phosphonet.ca/default.aspx?search=Q15759	http://www.kinasenet.ca/showProtein?query=Q15759	RpAb	TRUE	•	PSTK
562	PK742	p38d MAPK	T180+Y182	Mitogen-activated protein-serine kinase p38 delta (MAPK13)	26.0126	178.436	54.5114	86.3201	66.1669	76.653		83.8111	90.4142	58.4241	77.5498	13.79	17.7821		264.467	212.749	126.257	600.957	135.262	4.75979		11	1,6	10	NP_002745	http://www.ncbi.nlm.nih.gov/protein/NP_002745	O15264	http://www.uniprot.org/uniprot/O15264	http://www.phosphonet.ca/default.aspx?search=O15264	http://www.kinasenet.ca/showProtein?query=O15264	RpAb	TRUE	•	PSTK
563	PK743	p38d MAPK	Y182	Mitogen-activated protein-serine kinase p38 delta (MAPK13)	4813.46	3817.22	5193.06	4607.91	580.183	12.591		1174.89	964.272	4411.98	2183.72	1577.97	72.2606		2355.75	2351.68	1231.98	3383.86	648.157	2.74668		11	2,7	2	NP_002745	http://www.ncbi.nlm.nih.gov/protein/NP_002745	O15264	http://www.uniprot.org/uniprot/O15264	http://www.phosphonet.ca/default.aspx?search=O15264	http://www.kinasenet.ca/showProtein?query=O15264	RpAb	TRUE	•	PSTK
564	NK121-2	p38d MAPK	Pan-specific	Mitogen-activated protein-serine kinase p38 delta (MAPK13)	5119.43	3921.55	3375.48	4138.82	728.352	17.5981		2213.94	2549.47	5578.88	3447.43	1513.38	43.8987		5048.45	5126.37	2949.15	7210.49	1181.63	2.44494		11	1,6	11	NP_002745	http://www.ncbi.nlm.nih.gov/protein/NP_002745	O15264	http://www.uniprot.org/uniprot/O15264	http://www.phosphonet.ca/default.aspx?search=O15264	http://www.kinasenet.ca/showProtein?query=O15264	RpAb	TRUE	•	PSTK
565	NK121-3	p38d MAPK	Pan-specific	Mitogen-activated protein-serine kinase p38 delta (MAPK13)	66504	40768.4	56407.7	54560	10587.4	19.4051		101154	72272.3	44360.6	72595.7	23187	31.9399		10958.6	9722.63	5425.68	21921.6	3942.11	4.04034		11	2,7	1	NP_002745	http://www.ncbi.nlm.nih.gov/protein/NP_002745	O15264	http://www.uniprot.org/uniprot/O15264	http://www.phosphonet.ca/default.aspx?search=O15264	http://www.kinasenet.ca/showProtein?query=O15264	RpAb	TRUE	•	PSTK
566	NK059-3	p38g MAPK	Pan-specific	Mitogen-activated protein-serine kinase p38 gamma, ((MAPK12, ERK6)	1862.02	1928.16	1878.96	1889.71	28.0503	1.48437		949.112	1612.49	1850.11	1470.57	381.275	25.927		3385.27	3143.96	1661	8278.96	1379.47	4.98434		11	2,7	3	NP_002960.2	http://www.ncbi.nlm.nih.gov/protein/NP_002960.2	P53778	http://www.uniprot.org/uniprot/P53778	http://www.phosphonet.ca/default.aspx?search=P53778	http://www.kinasenet.ca/showProtein?query=P53778	RpAb	TRUE	•	PSTK
567	NK059-4	p38g MAPK	Pan-specific	Mitogen-activated protein-serine kinase p38 gamma, ((MAPK12, ERK6)	1973.1	1828.36	2568.61	2123.36	320.339	15.0864		1233.48	1834.91	3150.59	2072.99	800.561	38.6186		3715.41	3791	1309.18	6546	1111.66	5.00009		11	2,7	4	NP_002960.2	http://www.ncbi.nlm.nih.gov/protein/NP_002960.2	P53778	http://www.uniprot.org/uniprot/P53778	http://www.phosphonet.ca/default.aspx?search=P53778	http://www.kinasenet.ca/showProtein?query=P53778	RpAb	TRUE	•	PSTK
568	NK059-5	p38g MAPK	Pan-specific	Mitogen-activated protein-serine kinase p38 gamma, ((MAPK12, ERK6)	526.909	765.88	741.381	678.057	107.344	15.8312		549.871	984.295	756.004	763.39	177.43	23.2424		4455.08	4287.26	2159.54	7885.52	1088.98	3.65149		11	2,7	5	NP_002960.2	http://www.ncbi.nlm.nih.gov/protein/NP_002960.2	P53778	http://www.uniprot.org/uniprot/P53778	http://www.phosphonet.ca/default.aspx?search=P53778	http://www.kinasenet.ca/showProtein?query=P53778	RpAb	TRUE	•	PSTK
569	NN082	p53	Pan-specific	Tumor suppressor protein p53 (antigenNY-CO-13) (TP53)	815.488	978.116	1759.41	1184.34	412.022	34.7892		2701.41	2582.86	697.077	1993.79	918.188	46.0525		1984.69	1838.99	1252.23	3685.76	609.068	2.94336		11	2,7	6	NP_000537	http://www.ncbi.nlm.nih.gov/protein/NP_000537	P04637	http://www.uniprot.org/uniprot/P04637	http://www.phosphonet.ca/default.aspx?search=P04637		MmAb
570	PN158	p53	S33	Tumor suppressor protein p53 (antigenNY-CO-13) (TP53)	2191.94	2523.1	3413.4	2709.48	515.782	19.0362		4855.03	5177.24	2362.1	4131.46	1258.02	30.4498		1016.63	998.637	695.95	1571.45	244.654	2.258		11	2,7	8	NP_000537	http://www.ncbi.nlm.nih.gov/protein/NP_000537	P04637	http://www.uniprot.org/uniprot/P04637	http://www.phosphonet.ca/default.aspx?search=P04637		RpAb
571	PN159	p53	S37	Tumor suppressor protein p53 (antigenNY-CO-13) (TP53)	9634.14	6690.63	12356	9560.26	2313.48	24.1989		39171.2	38326.1	11193.5	29563.6	12994.2	43.9533		7046.24	6995.34	5115.47	10479.2	1320.95	2.04854		11	2,7	9	NP_000537	http://www.ncbi.nlm.nih.gov/protein/NP_000537	P04637	http://www.uniprot.org/uniprot/P04637	http://www.phosphonet.ca/default.aspx?search=P04637		RpAb
572	PN057-2	p53	S392	Tumor suppressor protein p53 (antigenNY-CO-13) (TP53)	2731.41	1493.58	3084.62	2436.54	682.183	27.998		5361.27	5708.21	3241.3	4770.26	1090.38	22.8578		2548.97	2634.6	871.68	4453.11	814.028	5.10865		11	2,7	10	NP_000537	http://www.ncbi.nlm.nih.gov/protein/NP_000537	P04637	http://www.uniprot.org/uniprot/P04637	http://www.phosphonet.ca/default.aspx?search=P04637		RpAb						•
573	PN160	p53	S6	Tumor suppressor protein p53 (antigenNY-CO-13) (TP53)	3245.66	4204.8	8095.49	5181.98	2097.04	40.4679		18959	12673.2	3004.24	11545.5	6562.12	56.8372		3074.94	2931.24	2068.2	5526.7	832.353	2.67223		11	2,7	7	NP_000537	http://www.ncbi.nlm.nih.gov/protein/NP_000537	P04637	http://www.uniprot.org/uniprot/P04637	http://www.phosphonet.ca/default.aspx?search=P04637		RpAb
574	NK223	p70 S6K	Pan-specific	Ribosomal protein S6 kinase beta-1 (RPS6KB1 p70S6Ka)	11801.4	10854.2	14865.9	12507.1	1712.12	13.6891		11608.6	7630.61	10480.9	9906.72	1674	16.8976		9026.93	8161.99	4600.96	14503.2	2717.56	3.15221		11	3,8	1	NP_003152	http://www.ncbi.nlm.nih.gov/protein/NP_003152	P23443	http://www.uniprot.org/uniprot/P23443	http://www.phosphonet.ca/default.aspx?search=P23443	http://www.kinasenet.ca/showProtein?query=P23443	MmAb		•	PSTK
575	PK744	p70 S6K	T252	Ribosomal protein S6 kinase beta-1 (RPS6KB1 p70S6Ka)	2260.04	3531.58	2828.07	2873.23	520.085	18.1011		960.711	1069.51	4912.4	2314.21	1837.74	79.4112		2040.12	1873.18	886.897	3379.46	708.279	3.81043		11	3,8	3	NP_003152	http://www.ncbi.nlm.nih.gov/protein/NP_003152	P23443	http://www.uniprot.org/uniprot/P23443	http://www.phosphonet.ca/default.aspx?search=P23443	http://www.kinasenet.ca/showProtein?query=P23443	RpAb	TRUE	•	PSTK
576	PK147	p70 S6K	T389	Ribosomal protein S6 kinase beta-1 (RPS6KB1 p70S6Ka)	92.6349	124.127	102.968	106.577	13.1074	12.2986		262.151	277.604	120.979	220.245	70.4742	31.9981		269.793	223.937	100.941	749.482	147.429	7.42492		11	3,8	4	NP_003152	http://www.ncbi.nlm.nih.gov/protein/NP_003152	P23443	http://www.uniprot.org/uniprot/P23443	http://www.phosphonet.ca/default.aspx?search=P23443	http://www.kinasenet.ca/showProtein?query=P23443	RpAb		•	PSTK
577	PK745	p70 S6K	T412	Ribosomal protein S6 kinase beta-1 (RPS6KB1 p70S6Ka)	11023.2	13352.3	11837.4	12070.9	965.089	7.99514		6214.6	4465.36	14368.8	8349.58	4315.7	51.6877		6413.8	6325.56	4250.52	11503.9	1549.99	2.70646		11	3,8	5	NP_003152	http://www.ncbi.nlm.nih.gov/protein/NP_003152	P23443	http://www.uniprot.org/uniprot/P23443	http://www.phosphonet.ca/default.aspx?search=P23443	http://www.kinasenet.ca/showProtein?query=P23443	RpAb	TRUE	•	PSTK
578	PK746	p70 S6K	T444+S447	Ribosomal protein S6 kinase beta-1 (RPS6KB1 p70S6Ka)	32334.4	21890.7	30412.9	28212.7	4538.61	16.0871		43752.7	38373.1	27216.9	36447.6	6886.64	18.8946		6359.83	5992.03	2480	11194.1	1915.77	4.51373		11	3,8	9	NP_003152	http://www.ncbi.nlm.nih.gov/protein/NP_003152	P23443	http://www.uniprot.org/uniprot/P23443	http://www.phosphonet.ca/default.aspx?search=P23443	http://www.kinasenet.ca/showProtein?query=P23443	RpAb	TRUE	•	PSTK
579	NK223-2	p70 S6K	Pan-specific	Ribosomal protein S6 kinase beta-1 (RPS6KB1 p70S6Ka)	609.175	650.421	683.877	647.825	30.552	4.7161		693.769	720.039	981.027	798.278	129.667	16.2433		2741.71	2545.17	1078.32	4680.37	898.655	4.34041		11	2,7	11	NP_003152	http://www.ncbi.nlm.nih.gov/protein/NP_003152	P23443	http://www.uniprot.org/uniprot/P23443	http://www.phosphonet.ca/default.aspx?search=P23443	http://www.kinasenet.ca/showProtein?query=P23443	RpAb	TRUE	•	PSTK
580	PK747	p70 S6KB	S423	Ribosomal protein S6 kinase beta-2 (RPS6KB2)	2773.14	4490.2	3774.34	3679.23	704.205	19.14		1709.68	3072.08	4972.74	3251.5	1338.17	41.1553		3564.96	3552.79	1803.07	5006.11	746.287	2.77644		11	3,8	6	NP_003943.2	http://www.ncbi.nlm.nih.gov/protein/NP_003943.2	Q9UBS0	http://www.uniprot.org/uniprot/Q9UBS0	http://www.phosphonet.ca/default.aspx?search=Q9UBS0	http://www.kinasenet.ca/showProtein?query=Q9UBS0	RpAb	TRUE	•	PSTK
581	NK122	PAK1	Pan-specific	p21-activated kinase 1 (alpha) (serine/threonine-protein kinase PAK 1) (PAKa)	1127.98	977.206	1299.24	1134.81	131.559	11.5931		3225.29	2346.32	877.21	2149.61	968.641	45.0613		1008.22	855.95	476.894	2494.38	471.248	5.23047		11	4,9	1	NP_002567	http://www.ncbi.nlm.nih.gov/protein/NP_002567	Q13153	http://www.uniprot.org/uniprot/Q13153	http://www.phosphonet.ca/default.aspx?search=Q13153	http://www.kinasenet.ca/showProtein?query=Q13153	RpAb		•	PSTK
582	PK748	PAK1	S144	p21-activated kinase 1 (alpha) (serine/threonine-protein kinase PAK 1) (PAKa)	391.127	599.179	429.288	473.198	90.4341	19.1113		543.736	494.328	735.522	591.195	104.029	17.5963		1876.44	1817.8	780.053	3538.03	693.686	4.53563		11	4,9	2	NP_002567	http://www.ncbi.nlm.nih.gov/protein/NP_002567	Q13153	http://www.uniprot.org/uniprot/Q13153	http://www.phosphonet.ca/default.aspx?search=Q13153	http://www.kinasenet.ca/showProtein?query=Q13153	RpAb	TRUE	•	PSTK
583	PK130	PAK1	T212	p21-activated kinase 1 (alpha) (serine/threonine-protein kinase PAK 1) (PAKa)	10832.6	10050.4	10651.6	10511.5	334.34	3.1807		24038.5	25887	11756.3	20560.6	6271.18	30.501		4663.94	4569.93	3266.03	7817.38	1074.24	2.39354		11	4,9	4	NP_002567	http://www.ncbi.nlm.nih.gov/protein/NP_002567	Q13153	http://www.uniprot.org/uniprot/Q13153	http://www.phosphonet.ca/default.aspx?search=Q13153	http://www.kinasenet.ca/showProtein?query=Q13153	RpAb		•	PSTK
584	PK749	PAK1	T423	p21-activated kinase 1 (alpha) (serine/threonine-protein kinase PAK 1) (PAKa)	429.501	777.257	451.448	552.735	159.014	28.7685		473.132	429.033	740.1	547.422	137.429	25.1047		1122.36	1095.73	530.074	1753.31	287.044	3.30767		11	4,9	5	NP_002567	http://www.ncbi.nlm.nih.gov/protein/NP_002567	Q13153	http://www.uniprot.org/uniprot/Q13153	http://www.phosphonet.ca/default.aspx?search=Q13153	http://www.kinasenet.ca/showProtein?query=Q13153	RpAb	TRUE	•	PSTK
585	PK061	PAK1	S144/S141/S154	p21-activated kinase 1 (alpha) (serine/threonine-protein kinase PAK 1) (PAKa)	1331.03	1616.67	1493.53	1480.41	116.981	7.90191		3159.54	2637.64	1599.92	2465.7	648.216	26.2893		1887.86	1737.09	734.59	4344.5	733.932	5.91419		11	4,9	3	NP_002567	http://www.ncbi.nlm.nih.gov/protein/NP_002567	Q13153	http://www.uniprot.org/uniprot/Q13153	http://www.phosphonet.ca/default.aspx?search=Q13153	http://www.kinasenet.ca/showProtein?query=Q13153	RpAb		•	PSTK
586	NK122-2	PAK1	Pan-specific	p21-activated kinase 1 (alpha) (serine/threonine-protein kinase PAK 1) (PAKa)	1452.33	1419.82	1280.3	1384.15	74.6238	5.39129		1470.14	1527.28	2260.29	1752.57	359.768	20.5281		3522.66	3340.92	1712.32	5409.17	971.794	3.15897		11	3,8	11	NP_002567	http://www.ncbi.nlm.nih.gov/protein/NP_002567	Q13153	http://www.uniprot.org/uniprot/Q13153	http://www.phosphonet.ca/default.aspx?search=Q13153	http://www.kinasenet.ca/showProtein?query=Q13153	RpAb	TRUE	•	PSTK
587	NK200-2	PAK2	Pan-specific	p21-activated kinase 2 (gamma) (serine/threonine-protein kinase PAK 2) (PAKg)	334.749	491.952	507.756	444.819	78.0982	17.5573		445.851	387.769	449.576	427.732	28.2987	6.61599		1188.32	1088.13	454.265	2305.08	410.846	5.07432		11	4,9	7	NP_002568.2	http://www.ncbi.nlm.nih.gov/protein/NP_002568.2	Q13177	http://www.uniprot.org/uniprot/Q13177	http://www.phosphonet.ca/default.aspx?search=Q13177	http://www.kinasenet.ca/showProtein?query=Q13177	GpAb		•	PSTK
588	PK750	PAK2	S141	p21-activated kinase 2 (gamma) (serine/threonine-protein kinase PAK 2) (PAKg)	8342.17	4898.32	5873.43	6371.3	1449.35	22.7481		11316	13015.2	7766.6	10699.3	2186.65	20.4374		1113.43	1045.38	457.189	1995.84	409.439	4.36545		11	4,9	9	NP_002568.2	http://www.ncbi.nlm.nih.gov/protein/NP_002568.2	Q13177	http://www.uniprot.org/uniprot/Q13177	http://www.phosphonet.ca/default.aspx?search=Q13177	http://www.kinasenet.ca/showProtein?query=Q13177	RpAb	TRUE	•	PSTK
589	PK751	PAK2	Y130	p21-activated kinase 2 (gamma) (serine/threonine-protein kinase PAK 2) (PAKg)	325.614	441.213	363.001	376.61	48.1639	12.7888		349.464	310.008	462.651	374.041	64.6939	17.2959		1100.36	1054.79	546.155	1858.95	319.975	3.40369		11	4,9	8	NP_002568.2	http://www.ncbi.nlm.nih.gov/protein/NP_002568.2	Q13177	http://www.uniprot.org/uniprot/Q13177	http://www.phosphonet.ca/default.aspx?search=Q13177	http://www.kinasenet.ca/showProtein?query=Q13177	RpAb	TRUE	•	PSTK
590	NK200	PAK2	Pan-specific	p21-activated kinase 2 (gamma) (serine/threonine-protein kinase PAK 2) (PAKg)	153.485	294.238	306.435	251.386	69.4055	27.6091		304.109	445.435	277.478	342.34	73.7049	21.5297		1253.7	1122.26	596.871	2306.62	399.712	3.86453		11	4,9	6	NP_002568.2	http://www.ncbi.nlm.nih.gov/protein/NP_002568.2	Q13177	http://www.uniprot.org/uniprot/Q13177	http://www.phosphonet.ca/default.aspx?search=Q13177	http://www.kinasenet.ca/showProtein?query=Q13177	RpAb	TRUE	•	PSTK
591	NK123	PAK3	Pan-specific	p21-activated kinase 3 (beta) (serine/threonine-protein kinase PAK 3) (PAKb)	2477.67	2241.6	2697.1	2472.12	185.998	7.52381		3811.66	3332.85	1808.32	2984.28	854.193	28.6231		2025.88	1777.97	919.918	3852.15	799.656	4.18749		11	4,9	10	NP_002569	http://www.ncbi.nlm.nih.gov/protein/NP_002569	O75914	http://www.uniprot.org/uniprot/O75914	http://www.phosphonet.ca/default.aspx?search=O75914	http://www.kinasenet.ca/showProtein?query=O75914	GpAb		•	PSTK
592	PK752	PAK4	S474	p21-activated kinase 4	208.697	366.355	318.09	297.714	65.9567	22.1544		397.931	380.901	376.177	385.003	9.3428	2.42668		1001.17	1031.87	398.156	1913.2	378.098	4.80516		11	4,9	11	NP_001014831.1	http://www.ncbi.nlm.nih.gov/protein/NP_001014831.1	O96013	http://www.uniprot.org/uniprot/O96013	http://www.phosphonet.ca/default.aspx?search=O96013	http://www.kinasenet.ca/showProtein?query=O96013	RpAb	TRUE	•	PSTK
593	PK753	PAK5	S602	p21-activated kinase 5 (serine/threonine-protein kinase PAK 7)	1453.03	1590.94	1799.19	1614.38	142.288	8.81378		1739.65	2235.29	2783.64	2252.86	426.39	18.9266		2417.44	2313.37	1176.22	4262.76	799.101	3.62411		11	5,10	1	NP_065074.1	http://www.ncbi.nlm.nih.gov/protein/NP_065074.1	Q9P286	http://www.uniprot.org/uniprot/Q9P286	http://www.phosphonet.ca/default.aspx?search=Q9P286	http://www.kinasenet.ca/showProtein?query=Q9P286	RpAb	TRUE	•	PSTK
594	NN086	Paxillin 1	Pan-specific	Paxillin 1 (PXN)	45.6432	109.9	52.2068	69.2501	28.8687	41.6876		170.576	130.515	67.1493	122.747	42.5794	34.6888		624.049	605.52	213.492	1132.37	241.118	5.30403		11	5,10	2	NP_002850	http://www.ncbi.nlm.nih.gov/protein/NP_002850	P49023	http://www.uniprot.org/uniprot/P49023	http://www.phosphonet.ca/default.aspx?search=P49023		MmAb
595	PN060-1	Paxillin 1	Y118	Paxillin 1 (PXN)	1857.82	2554.82	2922.79	2445.14	441.634	18.0617		19473.3	17351.8	2641.08	13155.4	7485.02	56.897		2318.35	2096.8	844.899	5656.85	949.147	6.6953		11	5,10	4	NP_002850	http://www.ncbi.nlm.nih.gov/protein/NP_002850	P49023	http://www.uniprot.org/uniprot/P49023	http://www.phosphonet.ca/default.aspx?search=P49023		RpAb
596	PN059	Paxillin 1	Y31	Paxillin 1 (PXN)	1363.96	1482.25	37.5588	961.258	654.937	68.1333		9611.17	4446.63	2037.98	5365.26	3159.24	58.8833		1785.69	1609.06	558.688	5784.44	1004.04	10.3536		11	5,10	3	NP_002850	http://www.ncbi.nlm.nih.gov/protein/NP_002850	P49023	http://www.uniprot.org/uniprot/P49023	http://www.phosphonet.ca/default.aspx?search=P49023		RpAb
597	PK754	PBK	Y74	Lymphokine-activated killer T-cell-originated protein kinase	1588.42	2864.48	3470.35	2641.08	784.367	29.6987		1336.55	2348.36	4051.06	2578.66	1120.09	43.4371		2005.73	1930.62	951.284	3025.17	564.455	3.18009		11	5,10	5	NP_060962.2	http://www.ncbi.nlm.nih.gov/protein/NP_060962.2	Q96KB5	http://www.uniprot.org/uniprot/Q96KB5	http://www.phosphonet.ca/default.aspx?search=Q96KB5	http://www.kinasenet.ca/showProtein?query=Q96KB5	RpAb	TRUE	•	PSTK
598	NK125	PCTAIRE1	Pan-specific	PCTAIRE-1 protein-serine kinase (CDK16, PCTK1)	185.919	324.652	377.675	296.082	80.8488	27.3062		232.479	545.69	381.197	386.455	127.922	33.1014		1182.54	1136.48	530.752	2061.06	425.673	3.88328		11	5,10	6	NP_148978	http://www.ncbi.nlm.nih.gov/protein/NP_148978	Q00536	http://www.uniprot.org/uniprot/Q00536	http://www.phosphonet.ca/default.aspx?search=Q00536	http://www.kinasenet.ca/showProtein?query=Q00536	RbAb		•	PSTK
599	PK755	PCTAIRE1	Y176	PCTAIRE-1 protein-serine kinase (CDK16, PCTK1)	194.696	310.582	307.114	270.797	53.8306	19.8785		234.285	312.997	390.661	312.648	63.8408	20.4194		1088.3	1024.36	505.889	1963.36	361.203	3.88102		11	5,10	7	NP_148978	http://www.ncbi.nlm.nih.gov/protein/NP_148978	Q00536	http://www.uniprot.org/uniprot/Q00536	http://www.phosphonet.ca/default.aspx?search=Q00536	http://www.kinasenet.ca/showProtein?query=Q00536	RpAb	TRUE	•	PSTK
600	PK756	PCTAIRE2	S180	Cell division protein kinase 17 (CDK17, PCTK2)	807.877	1274.91	1244.41	1109.07	213.337	19.2357		683.398	1242.04	1491.47	1138.97	337.85	29.6628		2512.29	2447.56	1083.32	4175.67	654.705	3.85451		11	5,10	8	NP_002586.2	http://www.ncbi.nlm.nih.gov/protein/NP_002586.2	Q00537	http://www.uniprot.org/uniprot/Q00537	http://www.phosphonet.ca/default.aspx?search=Q00537	http://www.kinasenet.ca/showProtein?query=Q00537	RpAb	TRUE	•	PSTK
601	PK757	PDGFRa	S847+Y849	Platelet-derived growth factor receptor kinase alpha	2392.99	3330.36	1989.03	2570.79	561.843	21.8549		1368.49	2138.71	3032.3	2179.83	679.871	31.1891		7496.59	7253.48	3552.85	10044.8	1362.69	2.82725		12	1,6	3	NP_006197	http://www.ncbi.nlm.nih.gov/protein/NP_006197	P16234	http://www.uniprot.org/uniprot/P16234	http://www.phosphonet.ca/default.aspx?search=P16234	http://www.kinasenet.ca/showProtein?query=P16234	RpAb	TRUE	•	PYK
602	PK063	PDGFRa	Y754	Platelet-derived growth factor receptor kinase alpha	529.09	768.442	733.022	676.851	105.479	15.5838		1079.17	756.506	943.082	926.251	132.262	14.2792		6316	6614.98	981.304	10007.2	2735.65	10.1978		11	5,10	11	NP_006197	http://www.ncbi.nlm.nih.gov/protein/NP_006197	P16234	http://www.uniprot.org/uniprot/P16234	http://www.phosphonet.ca/default.aspx?search=P16234	http://www.kinasenet.ca/showProtein?query=P16234	RpAb		•	PYK
603	PK758	PDGFRa	Y762	Platelet-derived growth factor receptor kinase alpha	8510.37	9120.72	8905.96	8845.68	252.794	2.85782		3398.75	5689.93	10951.2	6679.94	3161.73	47.3317		6580.57	6866.72	3333.07	8563.11	1164.32	2.56914		12	1,6	1	NP_006197	http://www.ncbi.nlm.nih.gov/protein/NP_006197	P16234	http://www.uniprot.org/uniprot/P16234	http://www.phosphonet.ca/default.aspx?search=P16234	http://www.kinasenet.ca/showProtein?query=P16234	RpAb	TRUE	•	PYK
604	PK759	PDGFRa	Y768	Platelet-derived growth factor receptor kinase alpha	1642.13	2974.4	1856.52	2157.69	584.099	27.0706		1116.73	2220.65	2834.7	2057.36	710.796	34.5489		2743.9	2686.99	1864.76	3587.85	382.713	1.92403		12	1,6	2	NP_006197	http://www.ncbi.nlm.nih.gov/protein/NP_006197	P16234	http://www.uniprot.org/uniprot/P16234	http://www.phosphonet.ca/default.aspx?search=P16234	http://www.kinasenet.ca/showProtein?query=P16234	RpAb	TRUE	•	PYK
605	NK242-1	PDGFRa	Pan-specific	Platelet-derived growth factor receptor kinase alpha	13557.7	13661.8	19354.2	15524.6	2708.3	17.4453		6109.05	9052.7	18353.5	11171.8	5218.52	46.7118		4517.2	4167.77	2228	6380.3	1096.28	2.86369		11	5,10	9	NP_006197	http://www.ncbi.nlm.nih.gov/protein/NP_006197	P16234	http://www.uniprot.org/uniprot/P16234	http://www.phosphonet.ca/default.aspx?search=P16234	http://www.kinasenet.ca/showProtein?query=P16234	RpAb	TRUE	•	PYK
606	NK242-2	PDGFRa	Pan-specific	Platelet-derived growth factor receptor kinase alpha	23162.2	16602.5	21636.4	20467.1	2802.77	13.6941		8480.21	12113.4	22473.5	14355.7	5928.67	41.2984		3299.55	3062.92	1354.39	4964.53	895.34	3.6655		11	5,10	10	NP_006197	http://www.ncbi.nlm.nih.gov/protein/NP_006197	P16234	http://www.uniprot.org/uniprot/P16234	http://www.phosphonet.ca/default.aspx?search=P16234	http://www.kinasenet.ca/showProtein?query=P16234	RpAb	TRUE	•	PYK
607	PK065	PDGFRb	Y716	Platelet-derived growth factor receptor kinase beta	15862.2	19377.2	16300.1	17179.8	1564.03	9.10388		45852.4	39294.8	18864.2	34670.5	11492.9	33.1489		6043.81	5687.01	3460.35	13067.9	1785.2	3.77648		12	1,6	6	NP_032835	http://www.ncbi.nlm.nih.gov/protein/NP_032835	P09619	http://www.uniprot.org/uniprot/P09619	http://www.phosphonet.ca/default.aspx?search=P09619	http://www.kinasenet.ca/showProtein?query=P09619	RpAb		•	PYK
608	NK243-1	PDGFRb	Pan-specific	Platelet-derived growth factor receptor kinase beta	4721.89	5493.61	4325.14	4846.88	485.146	10.0094		2107.9	3279.64	6072.52	3820.02	1663.04	43.5349		3230.13	3358.42	1985.65	4566.28	539.95	2.29964		12	1,6	4	NP_032835	http://www.ncbi.nlm.nih.gov/protein/NP_032835	P09619	http://www.uniprot.org/uniprot/P09619	http://www.phosphonet.ca/default.aspx?search=P09619	http://www.kinasenet.ca/showProtein?query=P09619	RpAb	TRUE	•	PYK
609	NK243-3	PDGFRb	Pan-specific	Platelet-derived growth factor receptor kinase beta	6308.07	8318.22	6125.27	6917.19	993.485	14.3626		3289.95	4351.48	7147.15	4929.53	1626.88	33.0027		4800.96	4963.51	2262.63	8265.21	1129.69	3.65293		12	1,6	5	NP_032835	http://www.ncbi.nlm.nih.gov/protein/NP_032835	P09619	http://www.uniprot.org/uniprot/P09619	http://www.phosphonet.ca/default.aspx?search=P09619	http://www.kinasenet.ca/showProtein?query=P09619	RpAb	TRUE	•	PYK
610	NK126-2	PDK1	Pan-specific	3-phosphoinositide-dependent protein-serine kinase 1 (PDPK1)	18.0411	12.9589	25.1073	18.7024	4.98157	26.6359		39.4478	57.3844	22.303	39.7118	14.3232	36.0678		2745.93	2415.76	1274.49	6993.32	1123.19	5.48716		13	3,8	1	NP_002604	http://www.ncbi.nlm.nih.gov/protein/NP_002604	O15530	http://www.uniprot.org/uniprot/O15530	http://www.phosphonet.ca/default.aspx?search=O15530	http://www.kinasenet.ca/showProtein?query=O15530	GpAb		•	PSTK
611	PK760	PDK1	S241	3-phosphoinositide-dependent protein-serine kinase 1 (PDPK1)	724.54	1069.97	747.339	847.284	157.739	18.6171		481.25	412.526	1038.72	644.166	280.401	43.5293		1353.63	1261.05	543.697	2178.94	507.038	4.00764		12	1,6	7	NP_002604.1	http://www.ncbi.nlm.nih.gov/protein/NP_002604.1	O15530	http://www.uniprot.org/uniprot/O15530	http://www.phosphonet.ca/default.aspx?search=O15530	http://www.kinasenet.ca/showProtein?query=O15530	RpAb	TRUE	•	PSTK
612	PN522	PDLIM5	Y251	PDZ and LIM domain protein 5 (LIM)	1572.09	2043.54	1505.31	1706.98	239.538	14.0329		886.634	1132.22	2211.44	1410.1	575.438	40.8083		2177.88	2141.35	1061.3	3895.04	697.659	3.67007		12	1,6	8	NP_001011515.1	http://www.ncbi.nlm.nih.gov/protein/NP_001011515.1	Q96HC4	http://www.uniprot.org/uniprot/Q96HC4	http://www.phosphonet.ca/default.aspx?search=Q96HC4		RpAb	TRUE				•
613	PN523	PECAM-1	Y713	Platelet endothelial cell adhesion molecule	33060.9	31452.8	28029.9	30847.8	2097.95	6.80098		10401	10625	28007.4	16344.5	8247.45	50.4602		20317	20662.3	9583.35	31661.6	5702.71	3.30381		12	1,6	9	NP_000433.4	http://www.ncbi.nlm.nih.gov/protein/NP_000433.4	P16284	http://www.uniprot.org/uniprot/P16284	http://www.phosphonet.ca/default.aspx?search=P16284		RpAb	TRUE
614	PN061	PED15	S116	Phosphoprotein-enriched in diabetes/astrocytes 15 (PEA15)	6884.96	6475.17	6366.9	6575.68	223.116	3.39305		19997.7	15826.6	4753.26	13525.9	6432.65	47.5581		5238.88	5081.17	3170.75	10844.8	1825.57	3.42026		12	1,6	10	NP_003759	http://www.ncbi.nlm.nih.gov/protein/NP_003759	Q15121	http://www.uniprot.org/uniprot/Q15121	http://www.phosphonet.ca/default.aspx?search=Q15121		RpAb
615	PN525	PGK1	Y196	Phosphoglycerate kinase 1	67569.2	56455.4	61269	61764.5	4550.7	7.36782		83783.7	61183.7	57966.1	67644.5	11487.5	16.9821		128712	126503	74566	179574	25185.6	2.40825		12	1,6	11	NP_000282.1	http://www.ncbi.nlm.nih.gov/protein/NP_000282.1	P00558	http://www.uniprot.org/uniprot/P00558	http://www.phosphonet.ca/default.aspx?search=P00558		RpAb	TRUE
616	NN089	PI3K	Pan-specific	Phosphatidylinositol 3-kinase regulatory subunit alpha	334.805	571.365	367.379	424.516	104.686	24.66		801.679	287.976	429.468	506.374	216.654	42.7853		2196.91	2175.54	487.617	4252.95	840.174	8.7219		12	2,7	1	NP_852664	http://www.ncbi.nlm.nih.gov/protein/NP_852664	P27986	http://www.uniprot.org/uniprot/P27986	http://www.phosphonet.ca/default.aspx?search=P27986		MmAb
617	PN526	PIK3R1	Y467	Phosphatidylinositol 3-kinase regulatory subunit alpha	46353.5	41983.4	38657.5	42331.5	3151.5	7.44482		27041	25372	44317.7	32243.6	8564.87	26.563		11805	10907.7	7583.94	22389.8	3535.19	2.95227		12	2,7	2	NP_852664	http://www.ncbi.nlm.nih.gov/protein/NP_852664	P27986	http://www.uniprot.org/uniprot/P27986	http://www.phosphonet.ca/default.aspx?search=P27986		RpAb	TRUE
618	PN527	PIK3R1	Y580	Phosphatidylinositol 3-kinase regulatory subunit alpha	16715.7	15223.3	10493.3	14144.1	2652.4	18.7527		6503.39	8120.88	11294.4	8639.55	1990	23.0336		10769.3	10866.9	4373.52	15147.9	2274.8	3.46355		12	2,7	3	NP_852664	http://www.ncbi.nlm.nih.gov/protein/NP_852664	P27986	http://www.uniprot.org/uniprot/P27986	http://www.phosphonet.ca/default.aspx?search=P27986		RpAb	TRUE
619	PN528	PIK3R2	Y464	Phosphatidylinositol 3-kinase regulatory subunit beta	418.541	716.117	369.155	501.271	153.251	30.5725		373.881	437.509	486.028	432.473	45.9223	10.6185		1258.63	1215.56	492.114	1994.35	358.197	4.05262		12	2,7	4	NP_005018.1	http://www.ncbi.nlm.nih.gov/protein/NP_005018.1	O00459	http://www.uniprot.org/uniprot/O00459	http://www.phosphonet.ca/default.aspx?search=O00459		RpAb	TRUE
620	PK761	PIM2	T195	Serine/threonine-protein kinase pim-2	2077.38	2803.8	1563.6	2148.26	508.783	23.6835		1400.63	1657.52	2087.46	1715.21	283.348	16.5198		3362.3	3520.65	1277.44	4494.44	696.062	3.51833		12	2,7	5	NP_006866.2	http://www.ncbi.nlm.nih.gov/protein/NP_006866.2	Q9P1W9	http://www.uniprot.org/uniprot/Q9P1W9	http://www.phosphonet.ca/default.aspx?search=Q9P1W9	http://www.kinasenet.ca/showProtein?query=Q9P1W9	RpAb	TRUE	•	PSTK
621	PK762	PIP5K	S307	1-phosphatidylinositol-3-phosphate 5-kinase (PIKFYVE)	17.4133	28.6834	19.128	21.7415	4.95828	22.8056		85.8632	86.9919	19.1019	63.9857	31.741	49.6064		1849.73	1890	985.672	2843.47	433.34	2.8848		12	2,7	6	NP_055855.2	http://www.ncbi.nlm.nih.gov/protein/NP_055855.2	Q9Y2I7	http://www.uniprot.org/uniprot/Q9Y2I7	http://www.phosphonet.ca/default.aspx?search=Q9Y2I7	http://www.kinasenet.ca/showProtein?query=Q9Y2I7	RpAb	TRUE	•	PSTK
622	NK127-1	PRKACA	Pan-specific	cAMP-dependent protein kinase catalytic subunit alpha	2461.98	2573.87	1889.74	2308.53	299.632	12.9793		2733.47	2473.55	2524.15	2577.06	112.51	4.36585		2511.73	2108.2	1389.07	4455.24	781.931	3.20736		13	1,6	8	NP_002721	http://www.ncbi.nlm.nih.gov/protein/NP_002721	P17612	http://www.uniprot.org/uniprot/P17612	http://www.phosphonet.ca/default.aspx?search=P17612	http://www.kinasenet.ca/showProtein?query=P17612	MmAb		•	PSTK
623	PK067	PRKACA	T198	cAMP-dependent protein kinase catalytic subunit alpha	765.958	1202.49	983.993	984.149	178.215	18.1086		1544.74	887.045	1242.87	1224.88	268.804	21.9452		8007.69	7618.7	1244.47	15422.9	3528.04	12.3931		13	1,6	10	NP_002721	http://www.ncbi.nlm.nih.gov/protein/NP_002721	P17612	http://www.uniprot.org/uniprot/P17612	http://www.phosphonet.ca/default.aspx?search=P17612	http://www.kinasenet.ca/showProtein?query=P17612	RpAb		•	PSTK
624	PK068	PRKACB	S339	cAMP-dependent protein-serine kinase catalytic subunit beta	3030.86	3790.43	3086.11	3302.47	345.782	10.4704		1504.77	2016.68	3625.44	2382.3	903.537	37.9271		3119.73	3026.46	681.001	5111.55	1069.3	7.50594		13	1,6	11	NP_002722	http://www.ncbi.nlm.nih.gov/protein/NP_002722	P22694	http://www.uniprot.org/uniprot/P22694	http://www.phosphonet.ca/default.aspx?search=P22694	http://www.kinasenet.ca/showProtein?query=P22694	RpAb		•	PSTK
625	PK148	PKBa (Akt1)	Y474	RAC-alpha serine/threonine-protein kinase	18361.7	15151.8	17713.9	17075.8	1385.94	8.11642		6795.67	9885.68	13592.3	10091.2	2778.52	27.534		6628.24	6332.87	5229.07	9610.74	1135.48	1.83795		1	4,9	2	NP_001014431.1	http://www.ncbi.nlm.nih.gov/protein/NP_001014431.1	P31749	http://www.uniprot.org/uniprot/P31749	http://www.phosphonet.ca/default.aspx?search=P31749	http://www.kinasenet.ca/showProtein?query=P31749	RpAb		•	PSTK
626	NK132	PKCa	Pan-specific	Protein-serine kinase C alpha (PRKCA)	8505.76	7983.2	7145.26	7878.07	560.374	7.11308		6597.82	5806.88	6588.32	6331.01	370.63	5.85421		6002.54	5070.97	2987.67	16619	2762.33	5.56253		12	2,7	8	NP_002728	http://www.ncbi.nlm.nih.gov/protein/NP_002728	P17252	http://www.uniprot.org/uniprot/P17252	http://www.phosphonet.ca/default.aspx?search=P17252	http://www.kinasenet.ca/showProtein?query=P17252	MmAb		•	PSTK
627	PK763	PKCa	T497	Protein-serine kinase C alpha (PRKCA)	2510.77	3466.59	1989.71	2655.69	611.578	23.029		1299.27	1183.29	2524.23	1668.93	606.64	36.3491		2142.18	2123.82	987.782	3097.54	517.311	3.13586		12	2,7	10	NP_002728	http://www.ncbi.nlm.nih.gov/protein/NP_002728	P17252	http://www.uniprot.org/uniprot/P17252	http://www.phosphonet.ca/default.aspx?search=P17252	http://www.kinasenet.ca/showProtein?query=P17252	RpAb	TRUE	•	PSTK
628	PK764	PKCa	Y195	Protein-serine kinase C alpha (PRKCA)	3397.49	4191.85	3009.64	3532.99	492.056	13.9275		2536.53	3377.42	3193.63	3035.86	360.964	11.89		2734.24	2492.84	1099.09	4204.4	777.864	3.82534		12	2,7	9	NP_002728	http://www.ncbi.nlm.nih.gov/protein/NP_002728	P17252	http://www.uniprot.org/uniprot/P17252	http://www.phosphonet.ca/default.aspx?search=P17252	http://www.kinasenet.ca/showProtein?query=P17252	RpAb	TRUE	•	PSTK
629	NK201	PKCa	Pan-specific	Protein-serine kinase C alpha (PRKCA)	26.4497	15.1297	14.0861	18.5552	5.59853	30.1724		128.93	61.6585	30.1972	73.5952	41.1817	55.9571		2414.49	2289.84	1100.75	3836.41	638.435	3.48528		12	2,7	7	NP_002728	http://www.ncbi.nlm.nih.gov/protein/NP_002728	P17252	http://www.uniprot.org/uniprot/P17252	http://www.phosphonet.ca/default.aspx?search=P17252	http://www.kinasenet.ca/showProtein?query=P17252	RpAb	TRUE	•	PSTK
630	PK765	PKCb	S661	Protein-serine kinase C beta 1 (PRKCB1)	75822.8	65998	64072.1	68631	5145.79	7.49777		87145.1	81375.4	59937.2	76152.5	11705.5	15.3711		19058.9	16563.1	13018.8	44683.3	6563.44	3.43223		12	3,8	4	NP_002729	http://www.ncbi.nlm.nih.gov/protein/NP_002729	P05771	http://www.uniprot.org/uniprot/P05771	http://www.phosphonet.ca/default.aspx?search=P05771	http://www.kinasenet.ca/showProtein?query=P05771	RpAb	TRUE	•	PSTK
631	PK766	PKCb	T500	Protein-serine kinase C beta 1 (PRKCB1)	25481.2	22844.1	20396.6	22907.3	2076.27	9.06381		24775.9	23447.5	20628.9	22950.8	1729.07	7.53381		1771.33	1794.98	781.749	2850.66	441.851	3.64652		12	3,8	2	NP_002729	http://www.ncbi.nlm.nih.gov/protein/NP_002729	P05771	http://www.uniprot.org/uniprot/P05771	http://www.phosphonet.ca/default.aspx?search=P05771	http://www.kinasenet.ca/showProtein?query=P05771	RpAb	TRUE	•	PSTK
632	NK133	PKCb	Pan-specific	Protein-serine kinase C beta 1 (PRKCB1)	4694.8	4623.68	3905.72	4408.07	356.399	8.08516		4388.49	2983.9	3451.01	3607.8	584.038	16.1882		2521.02	2044.94	1283.09	7707.68	1459.74	6.00715		12	3,8	1	NP_002729	http://www.ncbi.nlm.nih.gov/protein/NP_002729	P05771	http://www.uniprot.org/uniprot/P05771	http://www.phosphonet.ca/default.aspx?search=P05771	http://www.kinasenet.ca/showProtein?query=P05771	RpAb		•	PSTK
633	NK133-2	PKCb	Pan-specific	Protein-serine kinase C beta 1 (PRKCB1)	453.571	585.014	453.23	497.272	62.0436	12.4768		660.817	590.198	487.437	579.484	71.1865	12.2845		5221.51	5164.81	1783.19	7585.41	1579.59	4.25384		12	2,7	11	NP_002729	http://www.ncbi.nlm.nih.gov/protein/NP_002729	P05771	http://www.uniprot.org/uniprot/P05771	http://www.phosphonet.ca/default.aspx?search=P05771	http://www.kinasenet.ca/showProtein?query=P05771	MmAb	TRUE	•	PSTK
634	PK076-2	PKCb2	T642	Protein-serine kinase C beta 2 (PRKCB2)	30.3573	806.364	1997.6	944.773	809.064	85.6358		4196.89	5502.38	2338.89	4012.72	1298.04	32.3481		3047.85	2874.45	1861.97	5978.3	936.764	3.21074		12	3,8	3	NP_002729	http://www.ncbi.nlm.nih.gov/protein/NP_002729	P05771	http://www.uniprot.org/uniprot/P05771	http://www.phosphonet.ca/default.aspx?search=P05771	http://www.kinasenet.ca/showProtein?query=P05771	RpAb		•	PSTK
635	NK135	PKCd	Pan-specific	Protein-serine kinase C delta (PRKCD)	6542.35	6984.87	5782.72	6436.65	496.435	7.71263		8193.02	4388.71	5824.88	6135.54	1568.56	25.5652		5616.4	4589.77	3501.59	13764.3	2647.63	3.93088		12	3,8	5	NP_006245	http://www.ncbi.nlm.nih.gov/protein/NP_006245	Q05655	http://www.uniprot.org/uniprot/Q05655	http://www.phosphonet.ca/default.aspx?search=Q05655	http://www.kinasenet.ca/showProtein?query=Q05655	RpAb		•	PSTK
636	PK079-1	PKCd	S645	Protein-serine kinase C delta (PRKCD)	6586.67	6918.62	6824.44	6776.58	139.681	2.06123		11352.5	10846.4	5080.48	9093.12	2844.88	31.286		2387.56	2116.28	1503.6	5176.59	792.765	3.44278		12	3,8	11	NP_006245	http://www.ncbi.nlm.nih.gov/protein/NP_006245	Q05655	http://www.uniprot.org/uniprot/Q05655	http://www.phosphonet.ca/default.aspx?search=Q05655	http://www.kinasenet.ca/showProtein?query=Q05655	RpAb		•	PSTK
637	PK080	PKCd	S664	Protein-serine kinase C delta (PRKCD)	3103.36	3030.05	2558.1	2897.17	241.616	8.33973		6064.07	6183.84	2984.12	5077.34	1480.94	29.1676		2051.25	1930.71	652.247	4459.6	865.313	6.83728		12	4,9	1	NP_006245	http://www.ncbi.nlm.nih.gov/protein/NP_006245	Q05655	http://www.uniprot.org/uniprot/Q05655	http://www.phosphonet.ca/default.aspx?search=Q05655	http://www.kinasenet.ca/showProtein?query=Q05655	RpAb		•	PSTK
638	PK767	PKCd	T507	Protein-serine kinase C delta (PRKCD)	19098.5	16695	17473.2	17755.5	1001.34	5.63962		10603.6	9801.03	15629	12011.2	2579.07	21.4722		6085.5	5828.66	1992.26	9387.29	1663.02	4.71188		12	3,8	10	NP_006245	http://www.ncbi.nlm.nih.gov/protein/NP_006245	Q05655	http://www.uniprot.org/uniprot/Q05655	http://www.phosphonet.ca/default.aspx?search=Q05655	http://www.kinasenet.ca/showProtein?query=Q05655	RpAb	TRUE	•	PSTK
639	PK077-1	PKCd	Y313	Protein-serine kinase C delta (PRKCD)	3522.41	4701.16	3200.96	3808.18	644.93	16.9354		1929.78	1531.63	3399.59	2287	803.337	35.1262		8866.38	8681.79	1941.23	14628.6	3198.29	7.53574		12	3,8	6	NP_006245	http://www.ncbi.nlm.nih.gov/protein/NP_006245	Q05655	http://www.uniprot.org/uniprot/Q05655	http://www.phosphonet.ca/default.aspx?search=Q05655	http://www.kinasenet.ca/showProtein?query=Q05655	RpAb		•	PSTK
640	PK077-2	PKCd	Y313	Protein-serine kinase C delta (PRKCD)	7080.43	9380.88	5732.14	7397.82	1506.4	20.3628		2474.5	2036.31	7140.02	3883.61	2309.57	59.4696		7795.02	7516.04	1850.56	14370	2788.2	7.76524		12	3,8	7	NP_006245	http://www.ncbi.nlm.nih.gov/protein/NP_006245	Q05655	http://www.uniprot.org/uniprot/Q05655	http://www.phosphonet.ca/default.aspx?search=Q05655	http://www.kinasenet.ca/showProtein?query=Q05655	RpAb		•	PSTK
641	PK768	PKCd	Y313	Protein-serine kinase C delta (PRKCD)	56681.6	48466.4	54067.1	53071.7	3426.92	6.45715		65585	42891.8	47856.7	52111.2	9740.67	18.6921		5103.99	4974.74	2749.85	8394.6	1065.65	3.05274		12	3,8	8	NP_006245	http://www.ncbi.nlm.nih.gov/protein/NP_006245	Q05655	http://www.uniprot.org/uniprot/Q05655	http://www.phosphonet.ca/default.aspx?search=Q05655	http://www.kinasenet.ca/showProtein?query=Q05655	RpAb	TRUE	•	PSTK
642	PK769	PKCd	Y334	Protein-serine kinase C delta (PRKCD)	154.822	208.218	150.914	171.318	26.141	15.2587		315.638	271.107	211.29	266.012	42.7521	16.0715		527.769	492.361	205.958	1006.59	215.591	4.88737		12	3,8	9	NP_006245	http://www.ncbi.nlm.nih.gov/protein/NP_006245	Q05655	http://www.uniprot.org/uniprot/Q05655	http://www.phosphonet.ca/default.aspx?search=Q05655	http://www.kinasenet.ca/showProtein?query=Q05655	RpAb	TRUE	•	PSTK
643	NK136	PKCe	Pan-specific	Protein-serine kinase C epsilon (PRKCE)	3568.28	4585.11	3297.95	3817.11	554.155	14.5176		6284.04	2527.66	3330.21	4047.3	1615.19	39.9078		2275.47	1954.29	958.673	5470	1046.34	5.7058		12	4,9	2	NP_005391	http://www.ncbi.nlm.nih.gov/protein/NP_005391	Q02156	http://www.uniprot.org/uniprot/Q02156	http://www.phosphonet.ca/default.aspx?search=Q02156	http://www.kinasenet.ca/showProtein?query=Q02156	RpAb		•	PSTK
644	NK136-2	PKCe	Pan-specific	Protein-serine kinase C epsilon (PRKCE)	46250.6	37073.5	34983.2	39435.8	4893.78	12.4095		18756.2	11940.1	30873.6	20523.3	7829.92	38.1513		1486.32	1474.6	517.661	2619.69	479.621	5.06063		12	4,9	3	NP_005391	http://www.ncbi.nlm.nih.gov/protein/NP_005391	Q02156	http://www.uniprot.org/uniprot/Q02156	http://www.phosphonet.ca/default.aspx?search=Q02156	http://www.kinasenet.ca/showProtein?query=Q02156	GpAb		•	PSTK
645	PK081-1	PKCe	S729	Protein-serine kinase C epsilon (PRKCE)	11949	11244.7	9502.51	10898.7	1028.29	9.43493		29335.3	21104.9	8260.53	19566.9	8672.21	44.3208		2022.39	1891.68	1050.51	6623.9	1021.93	6.30544		12	4,9	4	NP_005391	http://www.ncbi.nlm.nih.gov/protein/NP_005391	Q02156	http://www.uniprot.org/uniprot/Q02156	http://www.phosphonet.ca/default.aspx?search=Q02156	http://www.kinasenet.ca/showProtein?query=Q02156	RpAb		•	PSTK
646	NK137	PKCg	Pan-specific	Protein-serine kinase C gamma (PRKCG)	4106.63	5299.01	3748.62	4384.75	662.793	15.1159		4613.32	3687.02	3216.65	3839	580.227	15.114		2004.18	1930.3	1199.9	3232.82	512.638	2.69424		12	4,9	5	NP_002730	http://www.ncbi.nlm.nih.gov/protein/NP_002730	P05129	http://www.uniprot.org/uniprot/P05129	http://www.phosphonet.ca/default.aspx?search=P05129	http://www.kinasenet.ca/showProtein?query=P05129	RpAb		•	PSTK
647	PK082-1	PKCg	T514	Protein-serine kinase C gamma (PRKCG)	3737.57	6588.84	3216.27	4514.23	1482.33	32.8368		2286.61	2024.21	4309.75	2873.52	1021.2	35.5382		12434.9	12770.6	2632.26	17209.4	3754.7	6.53786		12	4,9	6	NP_002730	http://www.ncbi.nlm.nih.gov/protein/NP_002730	P05129	http://www.uniprot.org/uniprot/P05129	http://www.phosphonet.ca/default.aspx?search=P05129	http://www.kinasenet.ca/showProtein?query=P05129	RpAb		•	PSTK
648	PK082-2	PKCg	T514	Protein-serine kinase C gamma (PRKCG)	12582.9	12671.1	11172.7	12142.2	686.48	5.65366		5997.49	5250.86	13226.8	8158.39	3596.86	44.0879		18608.1	18797	5285.46	28825.7	6024.9	5.45378		12	4,9	7	NP_002730	http://www.ncbi.nlm.nih.gov/protein/NP_002730	P05129	http://www.uniprot.org/uniprot/P05129	http://www.phosphonet.ca/default.aspx?search=P05129	http://www.kinasenet.ca/showProtein?query=P05129	RpAb		•	PSTK
649	PK083	PKCg	T655	Protein-serine kinase C gamma (PRKCG)	15220.5	14280.7	10355.3	13285.5	2107.19	15.8608		15140.2	11607.8	14326.6	13691.5	1510.39	11.0315		21442.9	20309.3	5305.58	39931.3	8116.54	7.52629		12	4,9	8	NP_002730	http://www.ncbi.nlm.nih.gov/protein/NP_002730	P05129	http://www.uniprot.org/uniprot/P05129	http://www.phosphonet.ca/default.aspx?search=P05129	http://www.kinasenet.ca/showProtein?query=P05129	RpAb		•	PSTK
650	PK084	PKCg	T674	Protein-serine kinase C gamma (PRKCG)	34994.8	31273.4	32497.3	32921.8	1548.62	4.70392		36996.2	27842.7	32817.9	32552.3	3741.62	11.4942		14273.8	15205	2639.34	24129.3	5105.13	9.14216		12	4,9	9	NP_002730.1	http://www.ncbi.nlm.nih.gov/protein/NP_002730.1	P05129	http://www.uniprot.org/uniprot/P05129	http://www.phosphonet.ca/default.aspx?search=P05129	http://www.kinasenet.ca/showProtein?query=P05129	RpAb		•	PSTK
651	NK218	PKCh	Pan-specific	Protein-serine kinase C eta (PRKCH)	2403.58	3064.07	3678.25	3048.63	520.496	17.0731		4225.94	2614.67	2556.59	3132.4	773.613	24.6971		1132.57	912.647	479.94	2226.57	525.387	4.63927		12	4,9	10	NP_006246.2	http://www.ncbi.nlm.nih.gov/protein/NP_006246.2	P24723	http://www.uniprot.org/uniprot/P24723	http://www.phosphonet.ca/default.aspx?search=P24723	http://www.kinasenet.ca/showProtein?query=P24723	RpAb		•	PSTK
652	PK085	PKCh	T656	Protein-serine kinase C eta (PRKCH)	1427.78	1509.73	1455.29	1464.27	34.0546	2.32571		1285.76	991.629	1676.48	1317.96	280.513	21.2839		8238.67	8102.85	2551.39	12027.3	2329.54	4.714		12	4,9	11	NP_006246	http://www.ncbi.nlm.nih.gov/protein/NP_006246	P24723	http://www.uniprot.org/uniprot/P24723	http://www.phosphonet.ca/default.aspx?search=P24723	http://www.kinasenet.ca/showProtein?query=P24723	RpAb		•	PSTK
653	NK138-1	PKCl/I	Pan-specific	Protein-serine kinase C lambda/iota (PRKCI)	506.952	608.922	499.439	538.437	49.9342	9.2739		1075.41	843.314	577.687	832.136	203.347	24.4368		1465.85	1345.33	897.921	2919.15	424.812	3.25101		12	5,10	1	NP_002731	http://www.ncbi.nlm.nih.gov/protein/NP_002731	P41743	http://www.uniprot.org/uniprot/P41743	http://www.phosphonet.ca/default.aspx?search=P41743	http://www.kinasenet.ca/showProtein?query=P41743	GpAb		•	PSTK
654	PK087	PKCl/I	T564	Protein-serine kinase C lambda/iota (PRKCI)	1671.47	194.191	2811.07	1558.91	1071.3	68.7208		5769.18	7118.72	2420.65	5102.85	1975	38.7039		3009.46	2382.31	1750.17	16629	2781.65	9.50137		12	5,10	2	NP_002731	http://www.ncbi.nlm.nih.gov/protein/NP_002731	P41743	http://www.uniprot.org/uniprot/P41743	http://www.phosphonet.ca/default.aspx?search=P41743	http://www.kinasenet.ca/showProtein?query=P41743	RpAb		•	PSTK
655	PK770	PKCm	S205	Protein-serine kinase C mu (Protein kinase D) (PRKD1, PKD1, PRKCM)	27.6737	12.4781	15.1738	18.4418	6.62	35.8967		43.7809	90.3205	25.4382	53.1799	27.3092	51.3524		10683.2	10070.2	5685.16	19637.5	2547.81	3.45417		12	5,10	4	NP_002733	http://www.ncbi.nlm.nih.gov/protein/NP_002733	Q15139	http://www.uniprot.org/uniprot/Q15139	http://www.phosphonet.ca/default.aspx?search=Q15139	http://www.kinasenet.ca/showProtein?query=Q15139	RpAb	TRUE	•	PSTK
656	PK092	PKCm	S738+S742	Protein-serine kinase C mu (Protein kinase D) (PRKD1, PKD1, PRKCM)	926.916	632.532	806.872	788.773	120.862	15.3227		1373.98	1373.72	701.587	1149.76	316.908	27.5629		1036.16	1006.2	532.677	1676.35	307.084	3.14702		12	5,10	5	NP_002733	http://www.ncbi.nlm.nih.gov/protein/NP_002733	Q15139	http://www.uniprot.org/uniprot/Q15139	http://www.phosphonet.ca/default.aspx?search=Q15139	http://www.kinasenet.ca/showProtein?query=Q15139	RpAb		•	PSTK
657	PK093-1	PKCm	S910	Protein-serine kinase C mu (Protein kinase D) (PRKD1, PKD1, PRKCM)	15981.7	14025.8	16385	15464.2	1030.35	6.66283		13945.5	14644.2	14362	14317.3	286.981	2.00444		3486.06	3499.84	1162.98	4836.11	794.492	4.15838		12	5,10	6	NP_002733	http://www.ncbi.nlm.nih.gov/protein/NP_002733	Q15139	http://www.uniprot.org/uniprot/Q15139	http://www.phosphonet.ca/default.aspx?search=Q15139	http://www.kinasenet.ca/showProtein?query=Q15139	RpAb		•	PSTK
658	PK089-1	PKCq	S676	Protein-serine kinase C theta (PRKCQ)	8476.59	5155.89	9442.54	7691.67	1835.92	23.869		25413	21027	6633.47	17691.2	8021.38	45.3411		2372.28	2363.08	1308.12	4123.66	656.37	3.15234		12	5,10	9	NP_006248	http://www.ncbi.nlm.nih.gov/protein/NP_006248	Q04759	http://www.uniprot.org/uniprot/Q04759	http://www.phosphonet.ca/default.aspx?search=Q04759	http://www.kinasenet.ca/showProtein?query=Q04759	RpAb		•	PSTK
659	PK090-1	PKCq	S695	Protein-serine kinase C theta (PRKCQ)	4245.25	5726.22	4538.08	4836.52	640.372	13.2404		7993.98	8874.68	4645.41	7171.36	1821.94	25.4058		1542.24	1477.29	702.581	3249.15	567.715	4.62459		12	5,10	10	NP_006248	http://www.ncbi.nlm.nih.gov/protein/NP_006248	Q04759	http://www.uniprot.org/uniprot/Q04759	http://www.phosphonet.ca/default.aspx?search=Q04759	http://www.kinasenet.ca/showProtein?query=Q04759	RpAb		•	PSTK
660	PK772	PKCq	S695	Protein-serine kinase C theta (PRKCQ)	572.081	671.931	822.43	688.814	102.899	14.9386		639.644	879.878	820.255	779.926	102.137	13.0957		822.731	800.662	156.741	1500.36	357.618	9.57226		12	5,10	11	NP_006248	http://www.ncbi.nlm.nih.gov/protein/NP_006248	Q04759	http://www.uniprot.org/uniprot/Q04759	http://www.phosphonet.ca/default.aspx?search=Q04759	http://www.kinasenet.ca/showProtein?query=Q04759	RpAb	TRUE	•	PSTK
661	PK773	PKCq	Y545	Protein-serine kinase C theta (PRKCQ)	4536.89	5258.86	6544.75	5446.83	830.414	15.2458		1474.22	2008.63	6615.88	3366.24	2308.17	68.5682		2299.67	2261.73	1027.2	3237.57	529.197	3.15182		12	5,10	8	NP_006248	http://www.ncbi.nlm.nih.gov/protein/NP_006248	Q04759	http://www.uniprot.org/uniprot/Q04759	http://www.phosphonet.ca/default.aspx?search=Q04759	http://www.kinasenet.ca/showProtein?query=Q04759	RpAb	TRUE	•	PSTK
662	NK140	PKCq	Pan-specific	Protein-serine kinase C theta (PRKCQ)	933.892	1015.79	1027.83	992.505	41.7358	4.2051		945.764	801.135	1075.36	940.753	112.008	11.9062		2876.98	2848.3	558.559	5069.98	1057.51	9.07689		12	5,10	7	NP_006248	http://www.ncbi.nlm.nih.gov/protein/NP_006248	Q04759	http://www.uniprot.org/uniprot/Q04759	http://www.phosphonet.ca/default.aspx?search=Q04759	http://www.kinasenet.ca/showProtein?query=Q04759	MmAb		•	PSTK
663	NK141	PKCz	Pan-specific	Protein-serine kinase C zeta (PRKCZ)	1034.08	1209.54	1444.89	1229.5	168.305	13.6888		1462.58	1313.56	1008.21	1261.45	189.119	14.9922		1504.17	1493.44	496.173	3120.92	608.941	6.28999		13	1,6	1	NP_002735	http://www.ncbi.nlm.nih.gov/protein/NP_002735	Q05513	http://www.uniprot.org/uniprot/Q05513	http://www.phosphonet.ca/default.aspx?search=Q05513	http://www.kinasenet.ca/showProtein?query=Q05513	RpAb		•	PSTK
664	PK774	PKCz	S262+Y263	Protein-serine kinase C zeta (PRKCZ)	85.1377	175.813	146.518	135.823	37.7827	27.8176		154.394	121.215	103.973	126.527	20.9246	16.5376		878.554	746.912	323.386	2125.3	454.9	6.57201		13	1,6	2	NP_002735	http://www.ncbi.nlm.nih.gov/protein/NP_002735	Q05513	http://www.uniprot.org/uniprot/Q05513	http://www.phosphonet.ca/default.aspx?search=Q05513	http://www.kinasenet.ca/showProtein?query=Q05513	RpAb	TRUE	•	PSTK
665	PK775	PKCz	T410	Protein-serine kinase C zeta (PRKCZ)	1035.39	1592.2	1242.53	1290.04	229.786	17.8123		919.717	1381.75	1264.82	1188.76	196.143	16.4997		5828.99	5831.64	2987.96	9610.76	1603.52	3.2165		13	1,6	3	NP_002735	http://www.ncbi.nlm.nih.gov/protein/NP_002735	Q05513	http://www.uniprot.org/uniprot/Q05513	http://www.phosphonet.ca/default.aspx?search=Q05513	http://www.kinasenet.ca/showProtein?query=Q05513	RpAb	TRUE	•	PSTK
666	NK142	PKCm	Pan-specific	Protein-serine kinase C mu (Protein kinase D) (PRKD1, PKD1, PRKCM)	3646.62	3803.1	3383.51	3611.07	173.133	4.79451		4207.37	2345.11	3572.4	3374.96	772.977	22.9033		1454.22	1217.36	619.202	3588.28	648.721	5.79502		12	5,10	3	NP_002733	http://www.ncbi.nlm.nih.gov/protein/NP_002733	Q15139	http://www.uniprot.org/uniprot/Q15139	http://www.phosphonet.ca/default.aspx?search=Q15139	http://www.kinasenet.ca/showProtein?query=Q15139	RpAb		•	PSTK
667	PN529	PKM2	Y390	Pyruvate kinase isozymes M1/M2	1248.52	1745.94	1555.01	1516.49	204.889	13.5107		993.725	1624.87	1723.57	1447.39	323.311	22.3375		2578.34	2540.58	1301.29	4241.28	768.908	3.25929		13	1,6	4	NP_002645.3	http://www.ncbi.nlm.nih.gov/protein/NP_002645.3	P14618	http://www.uniprot.org/uniprot/P14618	http://www.phosphonet.ca/default.aspx?search=P14618		RpAb	TRUE
668	NK148	PKN	Pan-specific	Protein kinase C-related protein-serine kinase 1 (PRKCL1, PRK1)	17994.1	19524.4	19973	19163.8	847.184	4.42075		11719.9	13435.8	16987.5	14047.7	2193.62	15.6155		1620.78	1524.09	669.902	4248.26	658.281	6.34163		13	3,8	2	NP_002732	http://www.ncbi.nlm.nih.gov/protein/NP_002732	Q16512	http://www.uniprot.org/uniprot/Q16512	http://www.phosphonet.ca/default.aspx?search=Q16512	http://www.kinasenet.ca/showProtein?query=Q16512	GpAb		•	PSTK
669	NK144-1	PKR1	Pan-specific	Double stranded RNA dependent protein-serine kinase (PRKR; EIF2AK2)	501.798	629.711	793.915	641.808	119.563	18.6291		1544.64	990.814	628.017	1054.49	376.91	35.7433		1441.52	1058.06	717.724	5104.14	999.513	7.11156		13	1,6	5	NP_002750	http://www.ncbi.nlm.nih.gov/protein/NP_002750	P19525	http://www.uniprot.org/uniprot/P19525	http://www.phosphonet.ca/default.aspx?search=P19525	http://www.kinasenet.ca/showProtein?query=P19525	MmAb		•	PSTK
670	PK132	PKR1	T446	Double stranded RNA dependent protein-serine kinase (PRKR; EIF2AK2)	7143.84	3025.64	2771.32	4313.6	2003.97	46.4571		19612	20438.2	11024.9	17025	4256.15	24.9993		3803.98	3921.73	1942.86	6681.56	1123.18	3.43903		13	1,6	6	NP_002750	http://www.ncbi.nlm.nih.gov/protein/NP_002750	P19525	http://www.uniprot.org/uniprot/P19525	http://www.phosphonet.ca/default.aspx?search=P19525	http://www.kinasenet.ca/showProtein?query=P19525	RpAb		•	PSTK
671	PK777	PKR1	T446	Double stranded RNA dependent protein-serine kinase (PRKR; EIF2AK2)	325.67	513.227	386.453	408.45	78.1336	19.1293		314.792	364.991	402.551	360.778	35.9508	9.96481		1809.32	1678.89	884.914	3504.86	602.758	3.96068		13	1,6	7	NP_002750	http://www.ncbi.nlm.nih.gov/protein/NP_002750	P19525	http://www.uniprot.org/uniprot/P19525	http://www.phosphonet.ca/default.aspx?search=P19525	http://www.kinasenet.ca/showProtein?query=P19525	RpAb	TRUE	•	PSTK
672	NN156	PLCg2	Pan-specific	1-phosphatidylinositol-4,5-bisphosphate phosphodiesterase gamma-2 (PLC R)	8276.87	10380.9	9393.96	9350.58	859.522	9.19217		4313.26	4972.33	8814.33	6033.31	1984.8	32.8974		1974.93	1586.6	1036.47	6093.25	1019.42	5.87887		13	2,7	1	NP_002652.2	http://www.ncbi.nlm.nih.gov/protein/NP_002652.2	P16885	http://www.uniprot.org/uniprot/P16885	http://www.phosphonet.ca/default.aspx?search=P16885		RpAb
673	PN165	PLCg1	Y771	1-phosphatidylinositol-4,5-bisphosphate phosphodiesterase gamma-1	8886.91	9595.01	13036.5	10506.1	1812.43	17.2511		25866.3	22324.1	10213.1	19467.8	6701.95	34.4258		4736.81	4289.84	1975.34	7993.16	1435.1	4.04648		13	2,7	2	NP_877963.1	http://www.ncbi.nlm.nih.gov/protein/NP_877963.1	P19174	http://www.uniprot.org/uniprot/P19174	http://www.phosphonet.ca/default.aspx?search=P19174		RpAb
674	PN144	PLCg1	Y783	1-phosphatidylinositol-4,5-bisphosphate phosphodiesterase gamma-1	4536.5	4201.55	5339.18	4692.41	477.343	10.1727		7149.59	7610.94	4736.28	6498.94	1260.54	19.3961		1215.99	1184.75	559.844	1977.08	404.907	3.53148		13	2,7	3	NP_877963.1	http://www.ncbi.nlm.nih.gov/protein/NP_877963.1	P19174	http://www.uniprot.org/uniprot/P19174	http://www.phosphonet.ca/default.aspx?search=P19174		RpAb
675	PN530	PLCg1	Y783	1-phosphatidylinositol-4,5-bisphosphate phosphodiesterase gamma-2	15854.5	17680.2	20338.2	17957.6	1840.93	10.2515		8886.41	9628.22	22002.4	13505.7	6015.74	44.5422		21053.2	20733.7	7153.02	37486	5670.65	5.24059		13	2,7	4	NP_877963.1	http://www.ncbi.nlm.nih.gov/protein/NP_877963.1	P19174	http://www.uniprot.org/uniprot/P19174	http://www.phosphonet.ca/default.aspx?search=P19174		RpAb	TRUE
676	PN143	PLCg2	Y753	1-phosphatidylinositol-4,5-bisphosphate phosphodiesterase gamma-2 (PLC R)	7826.86	6872.65	8814.26	7837.93	792.696	10.1136		17762.2	21044.3	6865.6	15224	6060.28	39.8074		2418.16	2391.71	1388.85	4442.47	735.773	3.19866		13	2,7	5	NP_002652.2	http://www.ncbi.nlm.nih.gov/protein/NP_002652.2	P16885	http://www.uniprot.org/uniprot/P16885	http://www.phosphonet.ca/default.aspx?search=P16885		RpAb
677	PN531	PLCg2	Y759	1-phosphatidylinositol-4,5-bisphosphate phosphodiesterase gamma-2 (PLC R)	4036.46	6172.21	5281.33	5163.33	875.898	16.9638		2099.76	3695.28	7138.82	4311.29	2102.79	48.7741		6498.75	6215.34	3826.28	11045.9	1905.21	2.88685		13	2,7	6	NP_002652.2	http://www.ncbi.nlm.nih.gov/protein/NP_002652.2	P16885	http://www.uniprot.org/uniprot/P16885	http://www.phosphonet.ca/default.aspx?search=P16885		RpAb	TRUE
678	PK778	PLK1	T210	Polo-like protein-serine kinase 1 (PLK)	18.8518	28.2364	19.771	22.2864	4.22399	18.9532		68.7807	86.4724	31.9771	62.41	22.6991	36.3709		2370.15	2266.66	937.969	3998.22	873.004	4.26264		13	2,7	7	NP_002652.2	http://www.ncbi.nlm.nih.gov/protein/NP_002652.2	P53350	http://www.uniprot.org/uniprot/P53350	http://www.phosphonet.ca/default.aspx?search=P53350	http://www.kinasenet.ca/showProtein?query=P53350	RpAb	TRUE	•	PSTK
679	PK779	PLK1	Y217	Polo-like protein-serine kinase 1 (PLK)	19.7499	51.0627	11.0633	27.292	17.1785	62.9433		143.829	74.7073	17.6797	78.7386	51.5789	65.5066		7116.48	6742.9	3606.28	11069.1	1896.03	3.06939		13	2,7	8	NP_002652.2	http://www.ncbi.nlm.nih.gov/protein/NP_002652.2	P53350	http://www.uniprot.org/uniprot/P53350	http://www.phosphonet.ca/default.aspx?search=P53350	http://www.kinasenet.ca/showProtein?query=P53350	RpAb	TRUE	•	PSTK
680	PK780	PLK4	T170	Polo-like protein kinase 3 (cytokine- inducible kinase (CNK) (SAK, STK18)	28047.5	27375.5	28823.5	28082.2	591.656	2.10687		14388.6	17456.9	27542.3	19795.9	5618.93	28.3843		12436.4	12270.4	7963.33	19121.2	2578.8	2.40116		13	2,7	9	NP_001177728.1	http://www.ncbi.nlm.nih.gov/protein/NP_001177728.1	O00444	http://www.uniprot.org/uniprot/O00444	http://www.phosphonet.ca/default.aspx?search=O00444	http://www.kinasenet.ca/showProtein?query=O00444	RpAb	TRUE	•	PSTK
681	PN532	PPP1R11	Y64	Protein phosphatase 1 regulatory subunit 11 (HCG V)	409.737	650.048	556.243	538.676	98.8894	18.3579		375.829	295.507	574.504	415.28	117.267	28.238		1257.02	1180.8	336.486	2420.59	498.002	7.19374		13	2,7	10	NP_068778.1	http://www.ncbi.nlm.nih.gov/protein/NP_068778.1	O60927	http://www.uniprot.org/uniprot/O60927	http://www.phosphonet.ca/default.aspx?search=O60927		RpAb	TRUE		PSP	•
682	PN062	PRAS40	T246	Proline-rich Akt substrate 40 kDa (Akt1S1)	1897.27	2341.09	1977.53	2071.96	193.103	9.31979		1302.33	1217.76	2237.86	1585.98	462.24	29.1453		2176.83	2173.27	562.825	4041.91	769.624	7.18147		13	2,7	11	NP_115751	http://www.ncbi.nlm.nih.gov/protein/NP_115751	Q96B36	http://www.uniprot.org/uniprot/Q96B36	http://www.phosphonet.ca/default.aspx?search=Q96B36		RpAb
683	PK781	PRK1	T774	Protein kinase C-related protein-serine kinase 1 (PKN1, PRKCL1)	13803.1	15207.2	15090.3	14700.2	636.155	4.32753		4061.78	5389.4	15279.8	8243.65	5004.72	60.71		6737.12	6403.57	3833.46	11365.4	1550.27	2.96479		13	3,8	3	NP_002732	http://www.ncbi.nlm.nih.gov/protein/NP_002732	Q16512	http://www.uniprot.org/uniprot/Q16512	http://www.phosphonet.ca/default.aspx?search=Q16512	http://www.kinasenet.ca/showProtein?query=Q16512	RpAb	TRUE	•	PSTK
684	PK782	PRKACA	T196+T198	cAMP-dependent protein kinase catalytic subunit alpha (PKACA)	947.453	1828.6	1137.91	1304.65	378.558	29.016		989.115	1076.27	1587.7	1217.7	264.042	21.6837		2778.65	2675.58	1282.22	4195.77	699.04	3.27226		13	1,6	9	NP_002721	http://www.ncbi.nlm.nih.gov/protein/NP_002721	P17612	http://www.uniprot.org/uniprot/P17612	http://www.phosphonet.ca/default.aspx?search=P17612	http://www.kinasenet.ca/showProtein?query=P17612	RpAb	TRUE	•	PSTK
685	PK784	PRKD2	S197+S198	Serine/threonine-protein kinase D2 (PKD2)	4355.37	4977.63	4547.84	4626.95	260.121	5.62187		1338.61	1500.68	5264.26	2701.18	1813.58	67.1401		2106.16	2106.67	710.41	3750.73	650.006	5.27966		13	3,8	4	NP_001073349.1	http://www.ncbi.nlm.nih.gov/protein/NP_001073349.1	Q9BZL6	http://www.uniprot.org/uniprot/Q9BZL6	http://www.phosphonet.ca/default.aspx?search=Q9BZL6	http://www.kinasenet.ca/showProtein?query=Q9BZL6	RpAb	TRUE	•	PSTK
686	PK785	PRKX	T201+T203	Serine/threonine-protein kinase PRKX	13253.8	13880.2	13973.4	13702.5	319.542	2.332		4862.69	6600.72	15446.2	8969.85	4634.08	51.6628		15193.9	14875.5	7808.01	29169.5	4225.49	3.73584		13	3,8	5	NP_005035.1	http://www.ncbi.nlm.nih.gov/protein/NP_005035.1	P51817	http://www.uniprot.org/uniprot/P51817	http://www.phosphonet.ca/default.aspx?search=P51817	http://www.kinasenet.ca/showProtein?query=P51817	RpAb	TRUE	•	PSTK
687	PK786	PRP4K	Y849	Protein-serine kinase PRP4 homolog (PRPF4B)	680.145	1205.51	829.251	904.969	221.062	24.4275		508.364	545.901	879.428	644.564	166.779	25.8747		2450.71	2447.88	1149.65	4490.18	752.63	3.90568		13	3,8	6	NP_003904.3	http://www.ncbi.nlm.nih.gov/protein/NP_003904.3	Q13523	http://www.uniprot.org/uniprot/Q13523	http://www.phosphonet.ca/default.aspx?search=Q13523	http://www.kinasenet.ca/showProtein?query=Q13523	RpAb	TRUE	•	PSTK
688	NP023	PTEN	Pan-specific	Phosphatidylinositol-3,4,5-trisphosphate 3-phosphatase and protein phosphatase and tensin homolog deleted on chromosome 10	6547.82	7385.94	7354.86	7096.21	387.976	5.46738		3684.83	2487.22	8114.92	4762.32	2420.53	50.8267		4587.08	4413.11	2417.88	7902.68	1442.54	3.26843		13	3,8	7	NP_000305	http://www.ncbi.nlm.nih.gov/protein/NP_000305	P60484	http://www.uniprot.org/uniprot/P60484	http://www.phosphonet.ca/default.aspx?search=P60484		MmAb			DSP	•
689	PP003	PTEN	S380+T382+S385	Phosphatidylinositol-3,4,5-trisphosphate 3-phosphatase and protein phosphatase and tensin homolog deleted on chromosome 10	7065.8	6720.25	7548.24	7111.43	339.561	4.77486		20889.5	16187.1	7737.28	14937.9	5441.52	36.4275		3048.5	2919.7	1297.83	6569.05	1039.09	5.06157		13	3,8	9	NP_000305	http://www.ncbi.nlm.nih.gov/protein/NP_000305	P60484	http://www.uniprot.org/uniprot/P60484	http://www.phosphonet.ca/default.aspx?search=P60484		RpAb			DSP	•
690	PP006	PTEN	S380+T382+T383	Phosphatidylinositol-3,4,5-trisphosphate 3-phosphatase and protein phosphatase and tensin homolog deleted on chromosome 10	3675.75	4118.63	4365.14	4053.17	285.22	7.03696		2345.7	2754.45	4843.77	3314.64	1094.06	33.0069		1514.52	1357.03	857.943	2404.47	454.001	2.80259		13	3,8	10	NP_000305	http://www.ncbi.nlm.nih.gov/protein/NP_000305	P60484	http://www.uniprot.org/uniprot/P60484	http://www.phosphonet.ca/default.aspx?search=P60484		RpAb			DSP	•
691	PP006-1	PTEN	S380+T382+T383	Phosphatidylinositol-3,4,5-trisphosphate 3-phosphatase and protein phosphatase and tensin homolog deleted on chromosome 10	4261.58	4049.86	7839.08	5383.51	1738.5	32.2931		17542.6	18834.9	4798.02	13725.2	6334.46	46.1521		2856.91	2522.1	1800.66	4873.92	874.903	2.70675		13	3,8	11	NP_000305	http://www.ncbi.nlm.nih.gov/protein/NP_000305	P60484	http://www.uniprot.org/uniprot/P60484	http://www.phosphonet.ca/default.aspx?search=P60484		RpAb			DSP	•
692	NP023-5	PTEN	Pan-specific	Phosphatidylinositol-3,4,5-trisphosphate 3-phosphatase and protein phosphatase and tensin homolog deleted on chromosome 10	26560.6	24048.2	29402.1	26670.3	2187.11	8.20054		17186.7	17262.5	24389.3	19612.8	3377.58	17.2213		6324.68	6267.74	2997.99	10660.3	1605.95	3.55582		13	3,8	8	NP_000305	http://www.ncbi.nlm.nih.gov/protein/NP_000305	P60484	http://www.uniprot.org/uniprot/P60484	http://www.phosphonet.ca/default.aspx?search=P60484		RpAb	TRUE		DSP	•
693	PP004	PTP1D	S580	Protein-tyrosine phosphatase 1D (SHP2, SHPTP2, Syp, PTP2C, PTPN11)	2989.98	1710.26	93.0347	1597.76	1185.34	74.188		6490.67	8261.04	1324.53	5358.74	2942.76	54.915		2085.51	1726.17	635.949	5926.85	1062.24	9.3197		14	5,10	7	NP_002825	http://www.ncbi.nlm.nih.gov/protein/NP_002825	Q06124	http://www.uniprot.org/uniprot/Q06124	http://www.phosphonet.ca/default.aspx?search=Q06124		RpAb			PTP	•
694	PN533	PTRF	Y308	Polymerase I and transcript release factor	85.188	119.673	104.864	103.242	14.1253	13.6817		120.527	123.855	85.2813	109.888	17.4524	15.882		756.769	626.934	266.745	1416.74	333.76	5.31123		13	4,9	1	NP_036364.2	http://www.ncbi.nlm.nih.gov/protein/NP_036364.2	Q6NZI2	http://www.uniprot.org/uniprot/Q6NZI2	http://www.phosphonet.ca/default.aspx?search=Q6NZI2		RpAb	TRUE					•
695	PG001	PYK p-Tyr	Phospho	Generic phosphotyrosine sites	19766.1	17113	24473	20450.7	3043.46	14.8819		9143.11	8469.44	13267.2	10293.2	2120.8	20.6038		21801.7	20947.5	13304.6	31732.8	4116.86	2.3851		1	1,6	2							RpAb	TRUE
696	NK154	PYK2	Pan-specific	Protein-tyrosine kinase 2 (PTK2B)	1711.46	3039.13	2145.2	2298.6	552.764	24.0479		1794.45	1287.09	2194.89	1758.81	371.462	21.1201		2166.67	1984.77	1161.77	4917.54	894.386	4.23281		13	4,9	2	NP_004094	http://www.ncbi.nlm.nih.gov/protein/NP_004094	Q14289	http://www.uniprot.org/uniprot/Q14289	http://www.phosphonet.ca/default.aspx?search=Q14289	http://www.kinasenet.ca/showProtein?query=Q14289	GpAb		•	PYK
697	PK787	PYK2	Y402	Protein-tyrosine kinase 2 (PTK2B)	1982.19	3234.9	2627.07	2614.72	511.491	19.562		515.983	903.402	2425.27	1281.55	824.054	64.3012		985.501	961.842	203.616	1808.73	421.52	8.88308		13	4,9	3	NP_004094	http://www.ncbi.nlm.nih.gov/protein/NP_004094	Q14289	http://www.uniprot.org/uniprot/Q14289	http://www.phosphonet.ca/default.aspx?search=Q14289	http://www.kinasenet.ca/showProtein?query=Q14289	RpAb	TRUE	•	PYK
698	PK097-3	PYK2	Y579	Protein-tyrosine kinase 2 (PTK2B)	1169.43	1093.72	1206.68	1156.61	46.9992	4.06353		1505.81	1557.55	960.809	1341.39	269.94	20.1239		1429.71	1378.88	471.261	3034.06	526.39	6.43818		13	4,9	4	NP_004094	http://www.ncbi.nlm.nih.gov/protein/NP_004094	Q14289	http://www.uniprot.org/uniprot/Q14289	http://www.phosphonet.ca/default.aspx?search=Q14289	http://www.kinasenet.ca/showProtein?query=Q14289	RpAb		•	PYK
699	PK789	PYK2	Y579+Y580	Protein-tyrosine kinase 2 (PTK2B)	695.436	891.246	864.373	817.018	86.6688	10.6079		384.842	391.264	888.718	554.941	236.03	42.5325		1742.99	1657.14	778.102	3084.39	555.958	3.96399		13	4,9	5	NP_004094	http://www.ncbi.nlm.nih.gov/protein/NP_004094	Q14289	http://www.uniprot.org/uniprot/Q14289	http://www.phosphonet.ca/default.aspx?search=Q14289	http://www.kinasenet.ca/showProtein?query=Q14289	RpAb	TRUE	•	PYK
700	PG005	pYKSD8	Phospho	Phospho-tyrosine near kinase subdomain VIII	20415	17006.8	23131.9	20184.6	2505.87	12.4148		6823.13	7736.29	14342.6	9634.02	3350.3	34.7757		19798.3	19842	10941.7	26874.5	3652.8	2.45615		1	1,6	3							RpAb	TRUE
701	NN092-1	Rac1/cdc42	Pan-specific	Ras-related C3 botulinum toxin substrate 1	5314.27	6844.39	5753.09	5970.58	643.321	10.7748		15550	8335.51	4524.34	9469.97	4572.15	48.2805		2325.77	2203.39	541.69	5468.83	940.254	10.0959		13	4,9	6	NP_001782	http://www.ncbi.nlm.nih.gov/protein/NP_001782	P63000	http://www.uniprot.org/uniprot/P63000	http://www.phosphonet.ca/default.aspx?search=P63000		MmAb
702	PN063	Rac1/cdc42	S71	Ras-related C3 botulinum toxin substrate 1	1978.47	1797.45	2030.01	1935.31	99.7272	5.15304		3648.95	2775.86	1841.84	2755.55	737.889	26.7783		1209.14	1138.51	543.602	2885.44	554.182	5.30801		13	4,9	7	NP_008839	http://www.ncbi.nlm.nih.gov/protein/NP_008839	P63000	http://www.uniprot.org/uniprot/P63000	http://www.phosphonet.ca/default.aspx?search=P63000		RpAb
703	PK790	Raf1 (c-Raf)	S259	Raf1 proto-oncogene-encoded protein-serine kinase (RafC)	17.2305	21.9003	16.3937	18.5081	2.42282	13.0905		132.181	57.1488	143.679	111.003	38.3689	34.5656		2602.17	2315.48	1062.82	4468.78	951.527	4.20465		13	4,9	10	NP_002871	http://www.ncbi.nlm.nih.gov/protein/NP_002871	P04049	http://www.uniprot.org/uniprot/P04049	http://www.phosphonet.ca/default.aspx?search=P04049	http://www.kinasenet.ca/showProtein?query=P04049	RpAb	TRUE	•	PSTK
704	PK791	Raf1 (c-Raf)	S296	Raf1 proto-oncogene-encoded protein-serine kinase (RafC)	193.962	297.059	272.866	254.629	44.0204	17.2881		260.522	289.284	337.677	295.828	31.8365	10.7618		1499.42	1343.52	558.115	3628.34	679.131	6.50105		13	4,9	11	NP_002871	http://www.ncbi.nlm.nih.gov/protein/NP_002871	P04049	http://www.uniprot.org/uniprot/P04049	http://www.phosphonet.ca/default.aspx?search=P04049	http://www.kinasenet.ca/showProtein?query=P04049	RpAb	TRUE	•	PSTK
705	PK792	Raf1 (c-Raf)	S301+T303	Raf1 proto-oncogene-encoded protein-serine kinase (RafC)	142.194	203.802	181.325	175.774	25.456	14.4822		414.972	161.056	201.316	259.114	111.427	43.0029		682.639	638.347	133.102	1394.83	350.667	10.4794		13	5,10	1	NP_002871	http://www.ncbi.nlm.nih.gov/protein/NP_002871	P04049	http://www.uniprot.org/uniprot/P04049	http://www.phosphonet.ca/default.aspx?search=P04049	http://www.kinasenet.ca/showProtein?query=P04049	RpAb	TRUE	•	PSTK
706	NK155-5	Raf1 (c-Raf)	Pan-specific	Raf1 proto-oncogene-encoded protein-serine kinase (RafC)	2215.88	2653.85	2904.14	2591.29	284.441	10.9768		1324.86	2100.76	3033.94	2153.19	698.716	32.4503		4838.44	4769.6	1591.16	8393.83	1584.33	5.27529		13	4,9	8	NP_002871	http://www.ncbi.nlm.nih.gov/protein/NP_002871	P04049	http://www.uniprot.org/uniprot/P04049	http://www.phosphonet.ca/default.aspx?search=P04049	http://www.kinasenet.ca/showProtein?query=P04049	RpAb	TRUE	•	PSTK
707	NK155-8	Raf1 (c-Raf)	Pan-specific	Raf1 proto-oncogene-encoded protein-serine kinase (RafC)	810.038	922.3	958.48	896.939	63.1986	7.04602		640.289	514.255	871.269	675.271	147.835	21.8926		956.404	880.608	250.813	1666.32	340.453	6.64368		13	4,9	9	NP_002871	http://www.ncbi.nlm.nih.gov/protein/NP_002871	P04049	http://www.uniprot.org/uniprot/P04049	http://www.phosphonet.ca/default.aspx?search=P04049	http://www.kinasenet.ca/showProtein?query=P04049	RpAb	TRUE	•	PSTK
708	NN093	Rb	Pan-specific	Retinoblastoma-associated protein 1	1932.59	1549.49	1766.2	1749.43	156.847	8.96562		1754.4	875.217	1702.98	1444.2	402.876	27.8962		1807.21	1572.81	417.065	4996.7	861.098	11.9806		13	5,10	8	NP_000312	http://www.ncbi.nlm.nih.gov/protein/NP_000312	P06400	http://www.uniprot.org/uniprot/P06400	http://www.phosphonet.ca/default.aspx?search=P06400		MmAb
709	PN066	Rb	S612	Retinoblastoma-associated protein 1	938.638	1241.51	1132.02	1104.06	125.218	11.3416		4050.27	952.833	1459.24	2154.12	1356.63	62.9786		10692.8	10325.3	1657.69	21886	4404.67	13.2027		13	5,10	10	NP_000312	http://www.ncbi.nlm.nih.gov/protein/NP_000312	P06400	http://www.uniprot.org/uniprot/P06400	http://www.phosphonet.ca/default.aspx?search=P06400		RpAb
710	PN067	Rb	S780	Retinoblastoma-associated protein 1	3622.67	3074.27	2993.74	3230.23	279.44	8.65078		3813.09	7987.77	2769.42	4856.76	2254.59	46.4216		3213.64	3369.44	753.395	6108.91	1045.15	8.10852		13	5,10	11	NP_000312	http://www.ncbi.nlm.nih.gov/protein/NP_000312	P06400	http://www.uniprot.org/uniprot/P06400	http://www.phosphonet.ca/default.aspx?search=P06400		RpAb
711	PN131-1	Rb	S795	Retinoblastoma-associated protein 1	561.635	779.072	593.625	644.777	95.8545	14.8663		383.164	407.104	519.865	436.711	59.6057	13.6488		1088.5	1057.71	339.638	2073.85	404.462	6.10605		14	1,6	1	NP_000312	http://www.ncbi.nlm.nih.gov/protein/NP_000312	P06400	http://www.uniprot.org/uniprot/P06400	http://www.phosphonet.ca/default.aspx?search=P06400		RpAb
712	PN068	Rb	S807	Retinoblastoma-associated protein 1	105.741	208.713	149.172	154.542	42.2096	27.3128		261.486	314.983	149.567	242.012	68.9204	28.4781		2233.68	2420.94	334.191	4794.33	1024.43	14.3461		14	1,6	2	NP_000312	http://www.ncbi.nlm.nih.gov/protein/NP_000312	P06400	http://www.uniprot.org/uniprot/P06400	http://www.phosphonet.ca/default.aspx?search=P06400		RpAb
713	PN065	Rb	T356	Retinoblastoma-associated protein 1	5.85475	20.9458	20.408	15.7362	6.99066	44.4242		846.853	53.1255	18.8997	306.293	382.489	124.877		8976.94	8173.75	1669.22	18155.7	3767.66	10.8768		13	5,10	9	NP_000312	http://www.ncbi.nlm.nih.gov/protein/NP_000312	P06400	http://www.uniprot.org/uniprot/P06400	http://www.phosphonet.ca/default.aspx?search=P06400		RpAb
714	PN070	Rb	T821	Retinoblastoma-associated protein 1	28441.2	23274.8	25843.9	25853.3	2109.2	8.15833		34089.8	40166.7	23343.5	32533.3	6955.64	21.38		3452.95	3432.01	1856.38	5411.23	899.512	2.91494		14	1,6	3	NP_000312	http://www.ncbi.nlm.nih.gov/protein/NP_000312	P06400	http://www.uniprot.org/uniprot/P06400	http://www.phosphonet.ca/default.aspx?search=P06400		RpAb
715	PN071	Rb	T826	Retinoblastoma-associated protein 1	4528.56	5956.09	5395.52	5293.39	587.242	11.0939		2355.39	2233.95	5402.5	3330.61	1465.88	44.0124		15551.7	14274.7	5242.41	26134.2	5651.89	4.98515		14	1,6	4	NP_000312	http://www.ncbi.nlm.nih.gov/protein/NP_000312	P06400	http://www.uniprot.org/uniprot/P06400	http://www.phosphonet.ca/default.aspx?search=P06400		RpAb
716	NN170	RelB	Pan-specific	Transcription factor RelB	15523.4	8896.58	14529.3	12983.1	2917.96	22.4751		56376	37230.8	12831.4	35479.4	17820.1	50.2266		1591.04	1422.45	835.636	3828.38	634.383	4.5814		14	1,6	5	NP_006500.2	http://www.ncbi.nlm.nih.gov/protein/NP_006500.2	Q01201	http://www.uniprot.org/uniprot/Q01201	http://www.phosphonet.ca/default.aspx?search=Q01201		RpAb						•
717	PN151	RelB	S573	Transcription factor RelB	8443.55	6784.24	7260.8	7496.2	697.56	9.30551		57052.3	40102.2	5671.31	34275.3	21377	62.3687		2440.23	2402.33	1367.61	5069.07	895.297	3.70653		14	1,6	6	NP_006500.2	http://www.ncbi.nlm.nih.gov/protein/NP_006500.2	Q01201	http://www.uniprot.org/uniprot/Q01201	http://www.phosphonet.ca/default.aspx?search=Q01201		RpAb						•
718	PK793	RET	Y905	Proto-oncogene tyrosine-protein kinase receptor Ret	4891.24	6194.18	5019.58	5368.33	586.309	10.9216		1575.79	2248.6	5283.05	3035.81	1612.6	53.1193		3088.39	2706.34	1211.1	5676.09	1222.56	4.68673		14	1,6	9	NP_065681	http://www.ncbi.nlm.nih.gov/protein/NP_065681	P07949	http://www.uniprot.org/uniprot/P07949	http://www.phosphonet.ca/default.aspx?search=P07949	http://www.kinasenet.ca/showProtein?query=P07949	RpAb	TRUE	•	PYK
719	NK244-1	RET	Pan-specific	Proto-oncogene tyrosine-protein kinase receptor Ret	1486.82	2287.89	1505.06	1759.92	373.4	21.2168		998.44	1134.32	1737.82	1290.19	321.347	24.9069		3723.71	3487.56	1013.75	6959.54	1356.54	6.86514		14	1,6	7	NP_065681	http://www.ncbi.nlm.nih.gov/protein/NP_065681	P07949	http://www.uniprot.org/uniprot/P07949	http://www.phosphonet.ca/default.aspx?search=P07949	http://www.kinasenet.ca/showProtein?query=P07949	RpAb	TRUE	•	PYK
720	NK244-2	RET	Pan-specific	Proto-oncogene tyrosine-protein kinase receptor Ret	1125.36	1870.02	1367.32	1454.24	310.156	21.3278		934.061	983.543	1431.72	1116.44	223.848	20.0501		3046.11	3079.66	1039.99	5267.68	1098.15	5.06513		14	1,6	8	NP_065681	http://www.ncbi.nlm.nih.gov/protein/NP_065681	P07949	http://www.uniprot.org/uniprot/P07949	http://www.phosphonet.ca/default.aspx?search=P07949	http://www.kinasenet.ca/showProtein?query=P07949	RpAb	TRUE	•	PYK
721	PK794	RIOK1	Y466	Serine/threonine-protein kinase RIO1	649.454	1065.51	750.957	821.972	177.12	21.5482		533.447	649.845	875.872	686.388	142.163	20.7117		3043.93	2793.74	1185.29	6703.3	1154.95	5.65543		14	1,6	10	NP_113668.2	http://www.ncbi.nlm.nih.gov/protein/NP_113668.2	Q9BRS2	http://www.uniprot.org/uniprot/Q9BRS2	http://www.phosphonet.ca/default.aspx?search=Q9BRS2	http://www.kinasenet.ca/showProtein?query=Q9BRS2	RpAb	TRUE	•	PSTK
722	NK158	RIPK1	Pan-specific	Receptor-interacting protein-serine kinase 1	8525.34	10500.1	8823.56	9283.01	869.209	9.36344		20464.9	15138.2	6585.36	14062.8	5717.09	40.654		16208.8	13444.3	3124.13	41615.5	10954.5	13.3207		14	1,6	11	NP_003795	http://www.ncbi.nlm.nih.gov/protein/NP_003795	Q13546	http://www.uniprot.org/uniprot/Q13546	http://www.phosphonet.ca/default.aspx?search=Q13546	http://www.kinasenet.ca/showProtein?query=Q13546	MmAb		•	PSTK
723	PK795	RIPK1	Y384	Receptor-interacting protein-serine kinase 1	15.2489	21.8647	20.4019	19.1718	2.83751	14.8004		53.5354	69.3186	20.5122	47.7888	20.3353	42.5524		1813.32	1694.1	817.219	3706.04	683.773	4.53494		14	2,7	1	NP_003795	http://www.ncbi.nlm.nih.gov/protein/NP_003795	Q13546	http://www.uniprot.org/uniprot/Q13546	http://www.phosphonet.ca/default.aspx?search=Q13546	http://www.kinasenet.ca/showProtein?query=Q13546	RpAb	TRUE	•	PSTK
724	PK796	RIPK2	S176	Receptor-interacting serine/threonine-protein kinase 2 (RIPK2, RIP2, RICK)	4632.24	6439.23	5016.15	5362.54	777.3	14.495		1719.34	2300.67	5667.68	3229.23	1740.5	53.8982		5233.83	4983.33	2951.51	8252.93	1522	2.79617		14	2,7	2	NP_003812.1	http://www.ncbi.nlm.nih.gov/protein/NP_003812.1	O43353	http://www.uniprot.org/uniprot/O43353	http://www.phosphonet.ca/default.aspx?search=O43353	http://www.kinasenet.ca/showProtein?query=O43353	RpAb	TRUE	•	PSTK
725	PK797	RIPK2	Y381	Receptor-interacting serine/threonine-protein kinase 2 (RIPK2, RIP2, RICK)	8164.15	10924.9	9666.51	9585.18	1128.53	11.7737		9056.28	7868.13	9007.95	8644.12	549.063	6.35187		9743.92	10097.4	4988	14940.2	2955.97	2.99524		14	2,7	3	NP_003812.1	http://www.ncbi.nlm.nih.gov/protein/NP_003812.1	O43353	http://www.uniprot.org/uniprot/O43353	http://www.phosphonet.ca/default.aspx?search=O43353	http://www.kinasenet.ca/showProtein?query=O43353	RpAb	TRUE	•	PSTK
726	PK798	ROCK1	Y913	Rho-associated protein kinase 1 (ROKb)	12.9944	13.0497	22.7156	16.2532	4.56963	28.1152		120.715	41.7304	15.0414	59.1621	44.8672	75.8378		20665.9	20445.9	11931.4	29910.3	5524.37	2.50685		14	2,7	5	NP_005397	http://www.ncbi.nlm.nih.gov/protein/NP_005397	Q13464	http://www.uniprot.org/uniprot/Q13464	http://www.phosphonet.ca/default.aspx?search=Q13464	http://www.kinasenet.ca/showProtein?query=Q13464	RpAb	TRUE	•	PSTK
727	PK799	ROCK2	Y722	Rho-associated protein kinase 2 (ROKa)	5671.51	6172.19	6226.62	6023.44	249.842	4.14783		3348.15	4529.42	5486.75	4454.77	874.673	19.6345		4617.43	4313.65	1743.89	8771.93	1797.92	5.0301		14	2,7	8	NP_004841	http://www.ncbi.nlm.nih.gov/protein/NP_004841	O75116	http://www.uniprot.org/uniprot/O75116	http://www.phosphonet.ca/default.aspx?search=O75116	http://www.kinasenet.ca/showProtein?query=O75116	RpAb	TRUE	•	PSTK
728	NK160	ROCK1	Pan-specific	RhoA protein-serine kinase beta (ROKb)	714.85	447.731	79.9732	414.185	260.27	62.8392		510.215	460.592	400.153	456.987	45.0049	9.84818		2450.53	2409.3	405.854	7228.47	1327.19	17.8105		14	2,7	4	NP_005397	http://www.ncbi.nlm.nih.gov/protein/NP_005397	Q13464	http://www.uniprot.org/uniprot/Q13464	http://www.phosphonet.ca/default.aspx?search=Q13464	http://www.kinasenet.ca/showProtein?query=Q13464	MmAb		•	PSTK
729	NK159-1	ROCK2	Pan-specific	Rho-associated protein kinase 2 (ROKa)	1127.93	655.678	3617.95	1800.52	1299.5	72.1734		3387.87	9960.99	1495.95	4948.27	3627.7	73.3126		2011.18	1952.9	796.747	3792.64	838.266	4.76015		14	2,7	6	NP_004841	http://www.ncbi.nlm.nih.gov/protein/NP_004841	O75116	http://www.uniprot.org/uniprot/O75116	http://www.phosphonet.ca/default.aspx?search=O75116	http://www.kinasenet.ca/showProtein?query=O75116	MmAb		•	PSTK
730	NK159-2	ROCK2	Pan-specific	Rho-associated protein kinase 2 (ROKa)	9.53451	12.8698	5.16809	9.19082	3.15361	34.3126		98.0026	54.9861	9.15785	54.0489	36.2768	67.1185		4490.83	4526.97	2115.43	7546.02	1349.75	3.56713		14	2,7	7	NP_004841	http://www.ncbi.nlm.nih.gov/protein/NP_004841	O75116	http://www.uniprot.org/uniprot/O75116	http://www.phosphonet.ca/default.aspx?search=O75116	http://www.kinasenet.ca/showProtein?query=O75116	RpAb		•	PSTK
731	PK800	Ron	Y1238	Macrophage-stimulating protein receptor alpha chain (RONa)	66801	64657.3	64521	65326.4	1044.13	1.59832		37023.8	43423.2	55636.2	45361.1	7721.02	17.0212		21656	19819.9	11578.6	51546.6	9026.19	4.4519		14	2,7	11	NP_002438	http://www.ncbi.nlm.nih.gov/protein/NP_002438	Q04912	http://www.uniprot.org/uniprot/Q04912	http://www.phosphonet.ca/default.aspx?search=Q04912	http://www.kinasenet.ca/showProtein?query=Q04912	RpAb	TRUE	•	PYK
732	PK801	Ron	Y1238 +Y1239	Macrophage-stimulating protein receptor alpha chain (RONa)	24.9211	10.204	22.2048	19.11	6.39437	33.4609		57.9655	50.5942	21.4113	43.3237	15.7839	36.4326		2436.23	2289.78	1075.64	4214.67	945.551	3.91827		14	3,8	1	NP_002438	http://www.ncbi.nlm.nih.gov/protein/NP_002438	Q04912	http://www.uniprot.org/uniprot/Q04912	http://www.phosphonet.ca/default.aspx?search=Q04912	http://www.kinasenet.ca/showProtein?query=Q04912	RpAb	TRUE	•	PYK
733	NK161-2	Ron	Pan-specific	Macrophage-stimulating protein receptor alpha chain (RONa)	6098.66	7641.34	5308.65	6349.55	968.7	15.2562		1446.63	1637.98	6294.88	3126.5	2241.74	71.7014		3093.86	2847.79	623.295	8474.19	1642.24	13.5958		14	2,7	10	NP_002438	http://www.ncbi.nlm.nih.gov/protein/NP_002438	Q04912	http://www.uniprot.org/uniprot/Q04912	http://www.phosphonet.ca/default.aspx?search=Q04912	http://www.kinasenet.ca/showProtein?query=Q04912	RpAb	TRUE	•	PYK
734	NK161	Ron	Pan-specific	Macrophage-stimulating protein receptor alpha chain (RONa)	446.842	1498.18	2543.01	1496.01	855.757	57.2026		909.637	1012.21	2285.79	1402.54	625.95	44.6296		2346.38	2079.6	566.487	4258.43	1056.51	7.51725		14	2,7	9	NP_002438	http://www.ncbi.nlm.nih.gov/protein/NP_002438	Q04912	http://www.uniprot.org/uniprot/Q04912	http://www.phosphonet.ca/default.aspx?search=Q04912	http://www.kinasenet.ca/showProtein?query=Q04912	MmAb		•	PYK
735	PK802	ROR2	Y645+Y646	Neurotrophic tyrosine kinase, receptor-related 2 (RON2)	16.7033	19.5585	20.8767	19.0462	1.74189	9.1456		81.0795	94.9118	20.8139	65.6017	32.1693	49.0373		1308.31	1269.32	372.126	2475.13	578.082	6.65134		14	3,8	2	NP_004551.2	http://www.ncbi.nlm.nih.gov/protein/NP_004551.2	Q01974	http://www.uniprot.org/uniprot/Q01974	http://www.phosphonet.ca/default.aspx?search=Q01974	http://www.kinasenet.ca/showProtein?query=Q01974	RpAb	TRUE	•	PYK
736	PK803	ROS	Y2114+Y2115	Orosomucoid 1 receptor-tyrosine kinase	57915.8	48540.6	56167.5	54208	4070.5	7.50904		45311	48683.1	47364.9	47119.7	1387.53	2.9447		22072.8	19618.2	10508.9	51279.2	7944.56	4.8796		14	3,8	5	NP_002935	http://www.ncbi.nlm.nih.gov/protein/NP_002935	P08922	http://www.uniprot.org/uniprot/P08922	http://www.phosphonet.ca/default.aspx?search=P08922	http://www.kinasenet.ca/showProtein?query=P08922	RpAb	TRUE	•	PYK
737	NK163-3	ROS	Pan-specific	Orosomucoid 1 receptor-tyrosine kinase	5811.52	8079.89	6615.19	6835.53	939.076	13.7382		2398.82	2136.93	8647.86	4394.53	3009.45	68.4818		3099.38	3049	1264.66	5623.63	1118.12	4.44676		14	3,8	3	NP_002935	http://www.ncbi.nlm.nih.gov/protein/NP_002935	P08922	http://www.uniprot.org/uniprot/P08922	http://www.phosphonet.ca/default.aspx?search=P08922	http://www.kinasenet.ca/showProtein?query=P08922	RpAb	TRUE	•	PYK
738	NK163-4	ROS	Pan-specific	Orosomucoid 1 receptor-tyrosine kinase	4322.85	5793.86	4995.42	5037.37	601.267	11.9361		1985.34	2662.75	4651.05	3099.71	1131.28	36.4963		5117.73	4739.89	2066.99	11619.4	2364.52	5.62142		14	3,8	4	NP_002935	http://www.ncbi.nlm.nih.gov/protein/NP_002935	P08922	http://www.uniprot.org/uniprot/P08922	http://www.phosphonet.ca/default.aspx?search=P08922	http://www.kinasenet.ca/showProtein?query=P08922	RpAb	TRUE	•	PYK
739	NK164	RSK1	Pan-specific	Ribosomal S6 protein-serine kinase 1 (RPS6KA1, p90RSK)	5648.81	4130.87	3640.44	4473.37	854.936	19.1117		26994.3	4868.57	4731.25	12198	10462.7	85.7735		5799.63	4203.17	1514.73	33627.9	5961.79	22.2006		14	3,8	7	NP_002944	http://www.ncbi.nlm.nih.gov/protein/NP_002944	Q15418	http://www.uniprot.org/uniprot/Q15418	http://www.phosphonet.ca/default.aspx?search=Q15418	http://www.kinasenet.ca/showProtein?query=Q15418	RpAb		•	PSTK
740	PK804	RSK1	S221	Ribosomal S6 protein-serine kinase 1 (RPS6KA1, p90RSK)	1505.72	2075.58	1716.31	1765.87	235.27	13.3232		1079.37	1358.6	1719.66	1385.88	262.108	18.9128		3189.59	2693.36	1494.55	6539.01	1298.01	4.37524		14	3,8	9	NP_002944	http://www.ncbi.nlm.nih.gov/protein/NP_002944	Q15418	http://www.uniprot.org/uniprot/Q15418	http://www.phosphonet.ca/default.aspx?search=Q15418	http://www.kinasenet.ca/showProtein?query=Q15418	RpAb	TRUE	•	PSTK
741	PK157	RSK1	S363	Ribosomal S6 protein-serine kinase 1 (RPS6KA1, p90RSK)	3929.88	3963.97	3865.63	3919.83	40.7703	1.0401		1953.38	2258.39	3287.51	2499.76	570.774	22.8332		1956.52	1634.58	534.676	5943.79	1245.07	11.1166		14	3,8	11	NP_002944	http://www.ncbi.nlm.nih.gov/protein/NP_002944	Q15418	http://www.uniprot.org/uniprot/Q15418	http://www.phosphonet.ca/default.aspx?search=Q15418	http://www.kinasenet.ca/showProtein?query=Q15418	RpAb		•	PSTK
742	PK805	RSK1	S380	Ribosomal S6 protein-serine kinase 1 (RPS6KA1, p90RSK)	14724.4	15267.2	16689.1	15560.2	828.394	5.3238		9603.11	11577.4	14725	11968.5	2109.22	17.6231		5893.91	5491.23	2195.89	10100.2	1909.71	4.59959		14	4,9	1	NP_002944	http://www.ncbi.nlm.nih.gov/protein/NP_002944	Q15418	http://www.uniprot.org/uniprot/Q15418	http://www.phosphonet.ca/default.aspx?search=Q15418	http://www.kinasenet.ca/showProtein?query=Q15418	RpAb	TRUE	•	PSTK
743	PK158	RSK1	T359	Ribosomal S6 protein-serine kinase 1 (RPS6KA1, p90RSK)	7855.37	6698.53	7627.9	7393.94	500.417	6.76794		7848.26	7137.63	7059.51	7348.47	354.842	4.82879		2971.77	2422.43	1389.63	15236.9	2579.02	10.9647		14	3,8	10	NP_002944	http://www.ncbi.nlm.nih.gov/protein/NP_002944	Q15418	http://www.uniprot.org/uniprot/Q15418	http://www.phosphonet.ca/default.aspx?search=Q15418	http://www.kinasenet.ca/showProtein?query=Q15418	RpAb		•	PSTK
744	PK806	RSK1	T573	Ribosomal S6 protein-serine kinase 1 (RPS6KA1, p90RSK)	2323.4	2801.19	2395.83	2506.81	210.249	8.38712		1428.41	1740.81	2576.31	1915.18	484.575	25.3018		4700.93	4531.04	1408.12	10292.7	1991.61	7.30956		14	4,9	2	NP_002944	http://www.ncbi.nlm.nih.gov/protein/NP_002944	Q15418	http://www.uniprot.org/uniprot/Q15418	http://www.phosphonet.ca/default.aspx?search=Q15418	http://www.kinasenet.ca/showProtein?query=Q15418	RpAb	TRUE	•	PSTK
745	PK807	RSK1	Y220+S221	Ribosomal S6 protein-serine kinase 1 (RPS6KA1, p90RSK)	9.68021	6.25773	8.02256	7.98684	1.39745	17.4969		74.1883	71.7683	11.2472	52.4013	29.1171	55.5657		7862.17	7585.99	3892.07	19723	3242.29	5.06748		14	3,8	8	NP_002944	http://www.ncbi.nlm.nih.gov/protein/NP_002944	Q15418	http://www.uniprot.org/uniprot/Q15418	http://www.phosphonet.ca/default.aspx?search=Q15418	http://www.kinasenet.ca/showProtein?query=Q15418	RpAb	TRUE	•	PSTK
746	PK099	RSK1/2	S221/S227	Ribosomal S6 protein-serine kinase 1/2 (RPS6KA1/A3, p90RSK)	14673.8	12428.2	8252.93	11785	2660.48	22.5752		319.607	236.823	8076.59	2877.68	3676.35	127.754		8661.94	8131.66	3796.83	15924	2979.74	4.19401		14	4,9	3	NP_002944	http://www.ncbi.nlm.nih.gov/protein/NP_002944	Q15418	http://www.uniprot.org/uniprot/Q15418	http://www.phosphonet.ca/default.aspx?search=Q15418	http://www.kinasenet.ca/showProtein?query=Q15418	RpAb		•	PSTK
747	PK100	RSK1/2	S363/S369	Ribosomal S6 protein-serine kinase 1/2 (RPS6KA1/A3, p90RSK)	2630.19	2388.4	2685.79	2568.13	129.096	5.02686		2141.18	2201.32	2267.38	2203.29	51.5397	2.33921		2693.79	2593.75	1072.05	5324.77	1034.84	4.96692		14	4,9	4	NP_002944	http://www.ncbi.nlm.nih.gov/protein/NP_002944	Q15418	http://www.uniprot.org/uniprot/Q15418	http://www.phosphonet.ca/default.aspx?search=Q15418	http://www.kinasenet.ca/showProtein?query=Q15418	RpAb		•	PSTK
748	PK100-2	RSK1/2	S363/S369	Ribosomal S6 protein-serine kinase 1/2 (RPS6KA1/A3, p90RSK)	1681.9	1612.09	1630.97	1641.66	29.4816	1.79584		1427.33	1649.15	1493.36	1523.28	92.9975	6.1051		2066.36	2037.12	714.999	4080.48	749.326	5.70697		14	4,9	5	NP_002944	http://www.ncbi.nlm.nih.gov/protein/NP_002944	Q15418	http://www.uniprot.org/uniprot/Q15418	http://www.phosphonet.ca/default.aspx?search=Q15418	http://www.kinasenet.ca/showProtein?query=Q15418	RpAb		•	PSTK
749	PK101-2	RSK1/2	S380/S386	Ribosomal S6 protein-serine kinase 1/2 (RPS6KA1/A3, p90RSK)	1518.32	1227.04	1322.44	1355.93	121.25	8.94217		2336.85	2751.83	1417.66	2168.78	557.487	25.7051		1240.34	1091.07	423.027	3182.02	546.232	7.52202		14	4,9	6	NP_002944	http://www.ncbi.nlm.nih.gov/protein/NP_002944	Q15418	http://www.uniprot.org/uniprot/Q15418	http://www.phosphonet.ca/default.aspx?search=Q15418	http://www.kinasenet.ca/showProtein?query=Q15418	RpAb		•	PSTK
750	PK102	RSK1/2/3	T573/T577/T570	Ribosomal protein S6 kinase alpha-1/2/3 (RPS6KA1/A3/A2), p90RSK)	43.8762	80.8973	60.4697	61.7477	15.1408	24.5204		210.633	89.7466	52.8293	117.736	67.3949	57.2422		141.705	78.9735	38.721	882.285	182.569	22.7857		14	4,9	8	NP_002944	http://www.ncbi.nlm.nih.gov/protein/NP_002944	Q15418	http://www.uniprot.org/uniprot/Q15418	http://www.phosphonet.ca/default.aspx?search=Q15418	http://www.kinasenet.ca/showProtein?query=Q15418	RpAb		•	PSTK
751	PK808	RSK3	Y217+S218	Ribosomal protein S6 kinase alpha-3 (RPS6KA2, p90RSK)	1362.77	1897.02	1581.55	1613.78	219.294	13.5888		4377.95	1134.08	1693.75	2401.93	1415.82	58.945		3138.83	2503.64	962.683	17623.4	3045.43	18.3066		14	4,9	7	NP_066958.2	http://www.ncbi.nlm.nih.gov/protein/NP_066958.2	Q15349	http://www.uniprot.org/uniprot/Q15349	http://www.phosphonet.ca/default.aspx?search=Q15349	http://www.kinasenet.ca/showProtein?query=Q15349	RpAb	TRUE	•	PSTK
752	PN073	RPS6	S235	40S ribosomal protein S6	13917.9	11521.8	11486.4	12308.7	1137.98	9.24531		33248	32893.9	11706.5	25949.5	10072.3	38.8152		1446.9	1392.03	726.358	3370.99	589.013	4.64094		14	3,8	6	NP_001001	http://www.ncbi.nlm.nih.gov/protein/NP_001001	P62753	http://www.uniprot.org/uniprot/P62753	http://www.phosphonet.ca/default.aspx?search=P62753		RpAb
753	PK166	p70 S6K	S434	Ribosomal protein S6 kinase beta-1 (RPS6KB1, p70S6Ka)	8806.68	6988.15	9657.96	8484.27	1113.54	13.1247		15157.2	15847	7047.99	12684.1	3995.25	31.4981		2942.55	2880.36	1969.89	5033.34	694.542	2.55514		11	3,8	7	NP_003152	http://www.ncbi.nlm.nih.gov/protein/NP_003152	P23443	http://www.uniprot.org/uniprot/P23443	http://www.phosphonet.ca/default.aspx?search=P23443	http://www.kinasenet.ca/showProtein?query=P23443	RpAb		•	PSTK
754	PK156	p70 S6K	S447	Ribosomal protein S6 kinase beta-1 (RPS6KB1, p70S6Ka)	2898.66	1866.94	2131.01	2298.87	437.602	19.0355		11370.8	9335.35	2510.5	7738.87	3789.25	48.9639		1072.65	961.217	546.853	3781.95	596.232	6.91584		11	3,8	10	NP_003152	http://www.ncbi.nlm.nih.gov/protein/NP_003152	P23443	http://www.uniprot.org/uniprot/P23443	http://www.phosphonet.ca/default.aspx?search=P23443	http://www.kinasenet.ca/showProtein?query=P23443	RpAb		•	PSTK
755	PK145	p70 S6K	T252	Ribosomal protein S6 kinase beta-1 (RPS6KB1, p70S6Ka)	145.373	3117.71	1533.97	1599.02	1214.32	75.9418		21408.4	16219.2	2197.07	13274.9	8114.61	61.1275		3738.67	3278.04	1734.7	13607.4	2212.99	7.84422		11	3,8	2	NP_003152	http://www.ncbi.nlm.nih.gov/protein/NP_003152	P23443	http://www.uniprot.org/uniprot/P23443	http://www.phosphonet.ca/default.aspx?search=P23443	http://www.kinasenet.ca/showProtein?query=P23443	RpAb		•	PSTK
756	PK146	p70 S6K	T444+S447	Ribosomal protein S6 kinase beta-1 (RPS6KB1, p70S6Ka)	61.5994	66.0588	32.562	53.4067	14.8515	27.8082		362.019	229.369	72.6886	221.359	118.254	53.422		242.062	179.237	89.4334	820.901	166.359	9.17891		11	3,8	8	NP_003152	http://www.ncbi.nlm.nih.gov/protein/NP_003152	P23443	http://www.uniprot.org/uniprot/P23443	http://www.phosphonet.ca/default.aspx?search=P23443	http://www.kinasenet.ca/showProtein?query=P23443	RpAb		•	PSTK
757	PK809	SCYL1	S754	N-terminal kinase-like protein	11241.2	12495.1	11202	11646.1	600.54	5.15658		5494.03	3668.01	11089.3	6750.45	3157.31	46.7718		2435.08	2332.08	1051.38	4157.49	865.837	3.95432		14	4,9	9	NP_065731.3	http://www.ncbi.nlm.nih.gov/protein/NP_065731.3	Q96KG9	http://www.uniprot.org/uniprot/Q96KG9	http://www.phosphonet.ca/default.aspx?search=Q96KG9	http://www.kinasenet.ca/showProtein?query=Q96KG9	RpAb	TRUE	•	PSTK
758	PK810	Sgk223	Y413	Tyrosine-protein kinase SgK223	4367.44	5434.63	4304.88	4702.32	518.452	11.0255		1403.68	1714.5	5874.12	2997.43	2038.08	67.9941		2666.54	2527.51	1202.29	5155.56	1058.55	4.28813		14	4,9	10	NP_001074295.2	http://www.ncbi.nlm.nih.gov/protein/NP_001074295.2	Q86YV5	http://www.uniprot.org/uniprot/Q86YV5	http://www.phosphonet.ca/default.aspx?search=Q86YV5	http://www.kinasenet.ca/showProtein?query=Q86YV5	RpAb	TRUE	•	PSTK
759	PK811	SgK269	Y635	Tyrosine-protein kinase SgK269 (PEAK1)	1421.29	1922.98	1572.31	1638.86	210.149	12.8229		751.707	1161.43	1631.98	1181.71	359.654	30.4352		2637.07	2189.74	714.617	7664.53	1481.77	10.7254		14	4,9	11	NP_079052.2	http://www.ncbi.nlm.nih.gov/protein/NP_079052.2	Q9H792	http://www.uniprot.org/uniprot/Q9H792	http://www.phosphonet.ca/default.aspx?search=Q9H792	http://www.kinasenet.ca/showProtein?query=Q9H792	RpAb	TRUE	•	PSTK
760	PN161	Shc1	Y349	SH2 domain-containing transforming protein 1	4518.6	4953.22	4800.86	4757.56	180.058	3.78467		5209.04	7238.4	4468.05	5638.5	1171.05	20.7689		1230.54	1162.89	595.62	2077.65	429.978	3.48821		14	5,10	1	NP_003020	http://www.ncbi.nlm.nih.gov/protein/NP_003020	P29353	http://www.uniprot.org/uniprot/P29353	http://www.phosphonet.ca/default.aspx?search=P29353		RpAb
761	PN074	Shc1	Y349+Y350	SH2 domain-containing transforming protein 1	1529.15	2161.64	1962.39	1884.39	264.041	14.012		2751.84	1193.22	2132.51	2025.86	640.758	31.629		8437.6	8087.95	1023.1	17016.9	4237.91	16.6327		14	5,10	2	NP_003020	http://www.ncbi.nlm.nih.gov/protein/NP_003020	P29353	http://www.uniprot.org/uniprot/P29353	http://www.phosphonet.ca/default.aspx?search=P29353		RpAb
762	PN534	SHIP2	Y886	Phosphatidylinositol-3,4,5-trisphosphate 5-phosphatase 2 (INPPL1)	3163.18	4736.39	3870.86	3923.48	643.337	16.3971		2546.13	1721.41	3921.33	2729.62	907.438	33.2441		2617.17	2341.8	1340.45	4672.65	938.256	3.48588		14	5,10	5	NP_001558.3	http://www.ncbi.nlm.nih.gov/protein/NP_001558.3	O15357	http://www.uniprot.org/uniprot/O15357	http://www.phosphonet.ca/default.aspx?search=O15357		RpAb	TRUE
763	NP045-2	SHIP2	Pan-specific	Phosphatidylinositol-3,4,5-trisphosphate 5-phosphatase 2 (INPPL1)	6327.15	7695.05	8064.69	7362.3	747.35	10.151		3672.33	2696.16	6834.86	4401.11	1766.46	40.1366		4604.52	4327.68	1865.94	9003.92	1698.4	4.82541		14	5,10	3	NP_001558.3	http://www.ncbi.nlm.nih.gov/protein/NP_001558.3	O15357	http://www.uniprot.org/uniprot/O15357	http://www.phosphonet.ca/default.aspx?search=O15357		RpAb	TRUE
764	NP045-3	SHIP2	Pan-specific	Phosphatidylinositol-3,4,5-trisphosphate 5-phosphatase 2 (INPPL1)	16.9947	18.2692	20.3328	18.5323	1.37543	7.42181		211.791	64.3227	25.4724	100.529	80.2572	79.8351		3937.35	3898.34	1620.15	6134.08	1268.96	3.78612		14	5,10	4	NP_001558.3	http://www.ncbi.nlm.nih.gov/protein/NP_001558.3	O15357	http://www.uniprot.org/uniprot/O15357	http://www.phosphonet.ca/default.aspx?search=O15357		RpAb	TRUE
765	NP026-2	SHP2 (PTP1D)	Pan-specific	Protein-tyrosine phosphatase 1D (SHP2, SHPTP2, Syp, PTP2C, PTPN11)	2779.47	3720.14	3486.79	3328.8	399.944	12.0146		5515.56	1946.8	3345.21	3602.52	1468.26	40.7563		4561.94	4611.44	1674.38	10094.5	1916.91	6.02881		14	5,10	6	NP_002825	http://www.ncbi.nlm.nih.gov/protein/NP_002825	Q06124	http://www.uniprot.org/uniprot/Q06124	http://www.phosphonet.ca/default.aspx?search=Q06124		RpAb			RPTP	•
766	PK812	SIK (SIK1)	T182	Salt-inducible kinase	255.508	441.749	363.422	353.56	76.3516	21.5951		919.558	292.411	357.784	523.251	281.499	53.7982		1141.02	921.266	262.806	3878.14	683.831	14.7567		14	5,10	8	NP_775490.2	http://www.ncbi.nlm.nih.gov/protein/NP_775490.2	P57059	http://www.uniprot.org/uniprot/P57059	http://www.phosphonet.ca/default.aspx?search=P57059	http://www.kinasenet.ca/showProtein?query=P57059	RpAb	TRUE	•	PSTK
767	PK813	SIK2 (QIK)	S358	Salt-inducible kinase 2	9106	9800.36	9894.54	9600.3	351.628	3.66268		4154.19	5900.05	9554.7	6536.31	2250.18	34.4259		3987.63	3544.56	1092.35	8366.95	1805.03	7.6596		14	5,10	11	NP_056006.1	http://www.ncbi.nlm.nih.gov/protein/NP_056006.1	Q9H0K1	http://www.uniprot.org/uniprot/Q9H0K1	http://www.phosphonet.ca/default.aspx?search=Q9H0K1	http://www.kinasenet.ca/showProtein?query=Q9H0K1	RpAb	TRUE	•	PSTK
768	NK249-2	SIK2 (QIK)	Pan-specific	Serine/threonine-protein kinase SIK2	2946.15	4077.52	3590.04	3537.9	463.349	13.0967		3180.32	2076.02	3274.74	2843.7	544.194	19.1369		3142.45	2920.42	889.838	6513.63	1344.68	7.32002		14	5,10	9	NP_056006.1	http://www.ncbi.nlm.nih.gov/protein/NP_056006.1	Q9H0K1	http://www.uniprot.org/uniprot/Q9H0K1	http://www.phosphonet.ca/default.aspx?search=Q9H0K1	http://www.kinasenet.ca/showProtein?query=Q9H0K1	RpAb	TRUE	•	PSTK
769	NK249-3	SIK2 (QIK)	Pan-specific	Serine/threonine-protein kinase SIK2	17.8663	6.56937	20.3388	14.9248	5.99381	40.16		261.541	106.589	22.1946	130.108	99.118	76.1811		6431.53	5669.38	1360.75	11918.9	2504.08	8.75908		14	5,10	10	NP_056006.1	http://www.ncbi.nlm.nih.gov/protein/NP_056006.1	Q9H0K1	http://www.uniprot.org/uniprot/Q9H0K1	http://www.phosphonet.ca/default.aspx?search=Q9H0K1	http://www.kinasenet.ca/showProtein?query=Q9H0K1	RpAb	TRUE	•	PSTK
770	PK814	SIK3 (QSK)	T163	Salt-inducible kinase 3	11700.2	12475.1	13453.8	12543	717.5	5.7203		9341.24	19798	14379.4	14506.2	4269.9	29.435		15134.5	14533.5	9079.92	31360.8	4912.75	3.45386		15	1,6	3	NP_001268678.1	http://www.ncbi.nlm.nih.gov/protein/NP_001268678.1	Q9Y2K2	http://www.uniprot.org/uniprot/Q9Y2K2	http://www.phosphonet.ca/default.aspx?search=Q9Y2K2	http://www.kinasenet.ca/showProtein?query=Q9Y2K2	RpAb	TRUE	•	PSTK
771	PK815	SIK3 (QSK)	T411	Salt-inducible kinase 3	533.72	657.936	565.516	585.724	52.6858	8.99499		442.897	536.77	620.639	533.435	72.6009	13.6101		2112.07	2082.64	923.049	3738.67	639.141	4.05034		15	1,6	4	NP_001268678.1	http://www.ncbi.nlm.nih.gov/protein/NP_001268678.1	Q9Y2K2	http://www.uniprot.org/uniprot/Q9Y2K2	http://www.phosphonet.ca/default.aspx?search=Q9Y2K2	http://www.kinasenet.ca/showProtein?query=Q9Y2K2	RpAb	TRUE	•	PSTK
772	NK250-1	SIK3 (QSK)	Pan-specific	Serine/threonine-protein kinase SIK3	1093.36	1700.49	1381.88	1391.91	247.961	17.8144		961.238	1578.23	1419.72	1319.73	261.62	19.8238		3793.76	3657.42	1656.44	6966.75	1205.53	4.20585		15	1,6	1	NP_001268678.1	http://www.ncbi.nlm.nih.gov/protein/NP_001268678.1	Q9Y2K2	http://www.uniprot.org/uniprot/Q9Y2K2	http://www.phosphonet.ca/default.aspx?search=Q9Y2K2	http://www.kinasenet.ca/showProtein?query=Q9Y2K2	RpAb	TRUE	•	PSTK
773	NK250-2	SIK3 (QSK)	Pan-specific	Serine/threonine-protein kinase SIK3	1844.1	2503.26	2304.87	2217.41	276.118	12.4523		2738.75	1850.43	1662.33	2083.83	469.417	22.5266		6896.68	6762.85	3124.16	10862.8	1814.51	3.47704		15	1,6	2	NP_001268678.1	http://www.ncbi.nlm.nih.gov/protein/NP_001268678.1	Q9Y2K2	http://www.uniprot.org/uniprot/Q9Y2K2	http://www.phosphonet.ca/default.aspx?search=Q9Y2K2	http://www.kinasenet.ca/showProtein?query=Q9Y2K2	RpAb	TRUE	•	PSTK
774	PN535	SIT	Y90	Signaling threshold-regulating transmembrane adapter 1	4106.51	5168.42	3852.55	4375.83	569.956	13.0251		1268.96	2782.13	4422.31	2824.47	1287.7	45.5908		3119.68	3207.46	1161.53	4808.87	923.793	4.14013		15	1,6	5	NP_055265.1	http://www.ncbi.nlm.nih.gov/protein/NP_055265.1	Q9Y3P8	http://www.uniprot.org/uniprot/Q9Y3P8	http://www.phosphonet.ca/default.aspx?search=Q9Y3P8		RpAb	TRUE				•
775	PN536	SIT	Y95	Signaling threshold-regulating transmembrane adapter 1	4.5169	6.97184	25.1524	12.2137	9.20376	75.356		182.833	24.3789	13.1953	73.469	77.4665	105.441		19807.5	20191	7975.52	28644.7	6075.25	3.59158		15	1,6	6	NP_055265.1	http://www.ncbi.nlm.nih.gov/protein/NP_055265.1	Q9Y3P8	http://www.uniprot.org/uniprot/Q9Y3P8	http://www.phosphonet.ca/default.aspx?search=Q9Y3P8		RpAb	TRUE				•
776	PK816	SLK	S189	STE20-like serine/threonine-protein kinase (STK2)	1419.27	1340.48	1227.4	1329.05	78.7428	5.92475		1986.13	2614.5	1709.19	2103.27	378.759	18.0081		4770.43	4566.39	1977.93	8366.3	1742.71	4.22983		15	1,6	7	NP_055535.2	http://www.ncbi.nlm.nih.gov/protein/NP_055535.2	Q9H2G2	http://www.uniprot.org/uniprot/Q9H2G2	http://www.phosphonet.ca/default.aspx?search=Q9H2G2	http://www.kinasenet.ca/showProtein?query=Q9H2G2	RpAb	TRUE	•	PSTK
777	PN183	Smad1	S465	Mothers against decapentaplegic homologs 1	5145.64	3518.92	3445.5	4036.69	784.717	19.4396		2196.74	1579.17	4560.92	2778.94	1285.03	46.2416		2703.29	2659.46	1426.66	3998.2	665.624	2.80249		15	1,6	8	NP_001003688.1	http://www.ncbi.nlm.nih.gov/protein/NP_001003688.1	Q15797	http://www.uniprot.org/uniprot/Q15797	http://www.phosphonet.ca/default.aspx?search=Q15797		RpAb						•
778	PN184	Smad2	S467	Mothers against decapentaplegic homolog 2	1900.64	1767.84	2111.99	1926.82	141.715	7.35486		683.772	871.758	2206.84	1254.12	678.031	54.0641		1180.59	1084.94	487.634	2053.45	390.027	4.21104		15	1,6	11	NP_001003652	http://www.ncbi.nlm.nih.gov/protein/NP_001003652	Q15796	http://www.uniprot.org/uniprot/Q15796	http://www.phosphonet.ca/default.aspx?search=Q15796		RpAb						•
779	PN185	Smad2	T220	Mothers against decapentaplegic homolog 2	1393.17	1353.39	1326.38	1357.65	27.434	2.0207		979.527	1284.1	1343.29	1202.31	159.371	13.2555		1599.45	1509.43	657.05	2975.85	491.112	4.52911		15	1,6	10	NP_001003652	http://www.ncbi.nlm.nih.gov/protein/NP_001003652	Q15796	http://www.uniprot.org/uniprot/Q15796	http://www.phosphonet.ca/default.aspx?search=Q15796		RpAb						•
780	NN096	Smad2/3	Pan-specific	SMA- and mothers against decapentaplegic homolog 2/3	2132.86	2310.91	2045.15	2162.97	110.567	5.1118		3167.59	3289.4	2010.89	2822.63	576.134	20.4113		2364.04	2014.89	560.044	6261.14	1241.65	11.1797		15	1,6	9	NP_005892	http://www.ncbi.nlm.nih.gov/protein/NP_005892	Q15796	http://www.uniprot.org/uniprot/Q15796	http://www.phosphonet.ca/default.aspx?search=Q15796		MmAb
781	PN125	SMC1	S957	Structural maintenance of chromosomes protein 1A	1727.33	2151.54	2317.93	2065.6	248.65	12.0377		612.877	1019.12	1705.77	1112.59	451.04	40.5397		760.081	722.401	313.403	1696.6	339.573	5.41348		15	2,7	1	NP_006297.2	http://www.ncbi.nlm.nih.gov/protein/NP_006297.2	Q14683	http://www.uniprot.org/uniprot/Q14683	http://www.phosphonet.ca/default.aspx?search=Q14683		RpAb
782	PK817	SMG1	T3550	Lambda/iota protein kinase C-interacting protein	7668.3	8890.86	11207.7	9255.63	1467.81	15.8585		9694.7	12571.8	9906.62	10724.4	1309.2	12.2077		11411.2	11481	5792.66	17949.4	3416.47	3.09865		15	2,7	2	NP_055907.3	http://www.ncbi.nlm.nih.gov/protein/NP_055907.3	Q96Q15	http://www.uniprot.org/uniprot/Q96Q15	http://www.phosphonet.ca/default.aspx?search=Q96Q15	http://www.kinasenet.ca/showProtein?query=Q96Q15	RpAb	TRUE	•	PSTK
783	PN197	SNCA	S129	Alpha-synuclein	1052.82	836.928	1112.4	1000.72	118.344	11.8259		1700.96	3838.83	742.23	2094.01	1294.37	61.8131		1461.13	1372.92	649.798	2544.42	524.09	3.9157		15	2,7	3	NP_000336.1	http://www.ncbi.nlm.nih.gov/protein/NP_000336.1	P37840	http://www.uniprot.org/uniprot/P37840	http://www.phosphonet.ca/default.aspx?search=P37840		RpAb
784	PN537	snRNP 70	Y126	U1 small nuclear ribonucleoprotein 70 kDa	1075.27	1296.47	1296.87	1222.87	104.369	8.53478		679.3	652.986	1128.75	820.345	218.339	26.6155		2579.51	2387.11	1381.64	4098.1	772.908	2.9661		15	2,7	4	NP_003080.2	http://www.ncbi.nlm.nih.gov/protein/NP_003080.2	P08621	http://www.uniprot.org/uniprot/P08621	http://www.phosphonet.ca/default.aspx?search=P08621		RpAb	TRUE
785	PN077	SOX9	S181	SRY (sex determining region Y)-box 9 (campomelic dysplasia, autosomal sex-reversal)	871.855	863.101	1095.81	943.589	107.696	11.4135		1396.3	1176.81	1058.55	1210.55	139.937	11.5597		8354.77	7512.95	1272.59	21417.3	4552.7	16.8296		15	2,7	5	NP_000337	http://www.ncbi.nlm.nih.gov/protein/NP_000337	P48436	http://www.uniprot.org/uniprot/P48436	http://www.phosphonet.ca/default.aspx?search=P48436		RpAb
786	NK172-3	SRC	Pan-specific	Src proto-oncogene-encoded protein-tyrosine kinase	1585.14	2147.06	2011.89	1914.7	239.478	12.5074		3062.93	2095.71	2022.38	2393.67	474.186	19.81		2194.3	1702.31	595.877	8848.28	1729.32	14.8492		15	2,7	6	NP_005408	http://www.ncbi.nlm.nih.gov/protein/NP_005408	P12931	http://www.uniprot.org/uniprot/P12931	http://www.phosphonet.ca/default.aspx?search=P12931	http://www.kinasenet.ca/showProtein?query=P12931	RpAb		•	PYK
787	NK172-4	SRC	Pan-specific	Src proto-oncogene-encoded protein-tyrosine kinase	9.77029	25.5367	28.9984	21.4351	8.36848	39.041		96.4774	78.9029	25.0254	66.8019	30.3993	45.5066		2100.51	1162.85	478.966	25098.9	4628.92	52.4022		15	2,7	7	NP_005408	http://www.ncbi.nlm.nih.gov/protein/NP_005408	P12931	http://www.uniprot.org/uniprot/P12931	http://www.phosphonet.ca/default.aspx?search=P12931	http://www.kinasenet.ca/showProtein?query=P12931	MmAb		•	PYK
788	PK107	SRC	Y419	Src proto-oncogene-encoded protein-tyrosine kinase	3909	3091.03	4327.01	3775.68	513.318	13.5954		10257.2	9804.05	4246.52	8102.58	2732.92	33.729		4158.84	4001.13	2026.37	7450.38	1324.25	3.67672		15	2,7	8	NP_005408	http://www.ncbi.nlm.nih.gov/protein/NP_005408	P12931	http://www.uniprot.org/uniprot/P12931	http://www.phosphonet.ca/default.aspx?search=P12931	http://www.kinasenet.ca/showProtein?query=P12931	RpAb		•	PYK
789	PK818	SRC	Y419	Src proto-oncogene-encoded protein-tyrosine kinase	53.7207	78.8806	64.5561	65.7191	10.3044	15.6794		111.3	123.891	69.9517	101.714	23.0402	22.6519		452.403	380.927	165.409	1052.64	209.988	6.36387		15	2,7	9	NP_005408	http://www.ncbi.nlm.nih.gov/protein/NP_005408	P12931	http://www.uniprot.org/uniprot/P12931	http://www.phosphonet.ca/default.aspx?search=P12931	http://www.kinasenet.ca/showProtein?query=P12931	RpAb	TRUE	•	PYK
790	PK108	SRC	Y530	Src proto-oncogene-encoded protein-tyrosine kinase	5430.9	3978.81	4086.41	4498.71	660.623	14.6847		12521.1	10278.6	4642.63	9147.44	3314.34	36.2324		3849.52	3730.68	1089.29	7231.91	1442.34	6.63911		15	2,7	10	NP_005408	http://www.ncbi.nlm.nih.gov/protein/NP_005408	P12931	http://www.uniprot.org/uniprot/P12931	http://www.phosphonet.ca/default.aspx?search=P12931	http://www.kinasenet.ca/showProtein?query=P12931	RpAb		•	PYK
791	PK819	SRPK1	S222	Serine/arginine-rich protein-specific kinase 1	294.062	391.664	352.65	346.126	40.1119	11.5888		276.378	373.863	388.588	346.276	49.7899	14.3787		1250.16	1068.63	447.813	2380.58	529.186	5.31601		15	2,7	11	NP_003128.3	http://www.ncbi.nlm.nih.gov/protein/NP_003128.3	Q96SB4	http://www.uniprot.org/uniprot/Q96SB4	http://www.phosphonet.ca/default.aspx?search=Q96SB4	http://www.kinasenet.ca/showProtein?query=Q96SB4	RpAb	TRUE	•	PSTK
792	PK820	SRPK2	Y319	Serine/arginine-rich protein-specific kinase 2	13.6196	8.52291	9.60304	10.5818	2.1928	20.7223		70.3267	32.6658	11.7345	38.2423	24.243	63.3931		5438.5	5232.04	1986.18	9712.15	1895.63	4.88985		15	3,8	1	NP_001265202.1	http://www.ncbi.nlm.nih.gov/protein/NP_001265202.1	P78362	http://www.uniprot.org/uniprot/P78362	http://www.phosphonet.ca/default.aspx?search=P78362	http://www.kinasenet.ca/showProtein?query=P78362	RpAb	TRUE	•	PSTK
793	NN102-NN124	STAT1a	Pan-specific	Signal transducer and activator of transcription 1 alpha	6.57799	10.7133	29.7045	15.6653	10.0698	64.2809		43.5729	77.9091	14.2955	45.2592	25.9975	57.4414		11109.6	8437.17	2066.6	30247.2	7116.36	14.6362		15	3,8	2	NP_009330	http://www.ncbi.nlm.nih.gov/protein/NP_009330	P42224	http://www.uniprot.org/uniprot/P42224	http://www.phosphonet.ca/default.aspx?search=P42224		RpAb						•
794	PN078-PN135	STAT1	S727	Signal transducer and activator of transcription 1 beta	1186.45	1048.04	1296.59	1177.03	101.686	8.63922		2149.73	469.702	1101.19	1240.21	692.879	55.868		2032.25	1781.63	902.005	4349.04	783.509	4.82152		15	3,8	4	NP_009330	http://www.ncbi.nlm.nih.gov/protein/NP_009330	P42224	http://www.uniprot.org/uniprot/P42224	http://www.phosphonet.ca/default.aspx?search=P42224		RpAb						•
795	PN079-PN136	STAT1	Y701	Signal transducer and activator of transcription 1 beta	5681.1	4341.93	5323.63	5115.55	566.168	11.0676		23226.2	29819.1	3971.08	19005.5	10966.3	57.701		3569.19	3367.64	1739	7608.03	1445.71	4.37494		15	3,8	3	NP_009330	http://www.ncbi.nlm.nih.gov/protein/NP_009330	P42224	http://www.uniprot.org/uniprot/P42224	http://www.phosphonet.ca/default.aspx?search=P42224		RpAb						•
796	NN103	STAT2	Pan-specific	Signal transducer and activator of transcription 2	4806.86	3325.91	4095.71	4076.16	604.75	14.8363		20282.3	28788.5	4444.34	17838.4	10087.6	56.5499		14444.9	11120.7	2863.65	30251.8	8305.03	10.5641		15	3,8	5	NP_005410	http://www.ncbi.nlm.nih.gov/protein/NP_005410	P52630	http://www.uniprot.org/uniprot/P52630	http://www.phosphonet.ca/default.aspx?search=P52630		RpAb						•
797	PN080	STAT2	Y690	Signal transducer and activator of transcription 2	3081.48	2516.85	2585.8	2728.04	251.497	9.21895		4248.3	804.995	2365.21	2472.84	1407.78	56.9299		1110.24	993.196	469.94	2281.25	428.324	4.85435		15	3,8	6	NP_005410	http://www.ncbi.nlm.nih.gov/protein/NP_005410	P52630	http://www.uniprot.org/uniprot/P52630	http://www.phosphonet.ca/default.aspx?search=P52630		RpAb						•
798	NN104	STAT3	Pan-specific	Signal transducer and activator of transcription 3 (acute phase response factor)	4770.69	3949.79	3965.69	4228.72	383.284	9.06382		11547.8	12306	4718.43	9524.07	3412.17	35.8268		3195.35	2587.3	1166.96	7973.68	1809.18	6.83285		15	3,8	8	NP_003141	http://www.ncbi.nlm.nih.gov/protein/NP_003141	P40763	http://www.uniprot.org/uniprot/P40763	http://www.phosphonet.ca/default.aspx?search=P40763		RpAb						•
799	PN082-1	STAT3	Y705	Signal transducer and activator of transcription 3 (acute phase response factor)	2637.45	2333.64	2651.16	2540.75	146.555	5.76818		2135.04	2005.34	2345.89	2162.09	140.343	6.49106		15422.2	14537.9	1269.9	38948.9	7101.64	30.6708		15	3,8	7	NP_003141	http://www.ncbi.nlm.nih.gov/protein/NP_003141	P40763	http://www.uniprot.org/uniprot/P40763	http://www.phosphonet.ca/default.aspx?search=P40763		RpAb						•
800	PN539	STAT3	Y705+T708	Signal transducer and activator of transcription 3 (acute phase response factor)	1513.94	1652.24	1497.44	1554.54	69.4142	4.46525		873.281	1129.63	2022.88	1341.93	492.746	36.7192		4007.3	3704.69	1278.94	7192.59	1387.56	5.62388		15	3,8	9	NP_003141	http://www.ncbi.nlm.nih.gov/protein/NP_003141	P40763	http://www.uniprot.org/uniprot/P40763	http://www.phosphonet.ca/default.aspx?search=P40763		RpAb	TRUE					•
801	NN105	STAT5A	Pan-specific	Signal transducer and activator of transcription 5A	5359.01	4970.2	6206.29	5511.83	516.071	9.36297		15430.1	58785.9	7148.39	27121.5	22644	83.491		9939.27	8255.64	3575.28	27245.6	5767.01	7.62055		15	3,8	10	NP_003143	http://www.ncbi.nlm.nih.gov/protein/NP_003143	P42229	http://www.uniprot.org/uniprot/P42229	http://www.phosphonet.ca/default.aspx?search=P42229		RpAb						•
802	PN119	STAT5A	S780	Signal transducer and activator of transcription 5A	6232.13	5554.7	5633.52	5806.79	302.484	5.20915		7555.91	9783.79	6062.11	7800.6	1529.19	19.6035		3532.95	3493.66	1619.14	6111.41	1229.54	3.77448		15	4,9	2	NP_003143	http://www.ncbi.nlm.nih.gov/protein/NP_003143	P42229	http://www.uniprot.org/uniprot/P42229	http://www.phosphonet.ca/default.aspx?search=P42229		RpAb
803	PN083-1	STAT5A	Y694	Signal transducer and activator of transcription 5A	5073	4891.8	5667	5210.6	331.094	6.35423		1891.73	3253.17	4312.07	3152.32	990.671	31.4267		2130.67	1812.1	989.781	4315.28	795.846	4.35983		15	4,9	1	NP_003143	http://www.ncbi.nlm.nih.gov/protein/NP_003143	P42229	http://www.uniprot.org/uniprot/P42229	http://www.phosphonet.ca/default.aspx?search=P42229		RpAb						•
804	NN106	STAT5B	Pan-specific	Signal transducer and activator of transcription 5B	3626.9	3003.2	4529.05	3719.71	626.375	16.8393		10366.4	13037.7	4198.71	9200.94	3701.41	40.2287		3598.89	2828.12	1327.25	14186.1	2503.28	10.6884		15	3,8	11	NP_036580	http://www.ncbi.nlm.nih.gov/protein/NP_036580	P51692	http://www.uniprot.org/uniprot/P51692	http://www.phosphonet.ca/default.aspx?search=P51692		RpAb						•
805	NK174	SYK	Pan-specific	Spleen protein-tyrosine kinase	16812.1	14893.2	19741.2	17148.8	1993.43	11.6243		18840.1	22796.3	16396.1	19344.2	2637.05	13.6323		3475.75	3227.49	1721.31	7911.62	1388.13	4.59629		15	4,9	3	NP_003168	http://www.ncbi.nlm.nih.gov/protein/NP_003168	P43405	http://www.uniprot.org/uniprot/P43405	http://www.phosphonet.ca/default.aspx?search=P43405	http://www.kinasenet.ca/showProtein?query=P43405	MmAb		•	PYK
806	PK159	SYK	Y323	Spleen protein-tyrosine kinase	3020.92	2160.08	3193.62	2791.54	452.041	16.1933		2957.06	3627.63	2796.32	3127	360.03	11.5136		1297.42	1176.98	538.439	2192.03	433.518	4.07109		15	4,9	4	NP_003168	http://www.ncbi.nlm.nih.gov/protein/NP_003168	P43405	http://www.uniprot.org/uniprot/P43405	http://www.phosphonet.ca/default.aspx?search=P43405	http://www.kinasenet.ca/showProtein?query=P43405	RpAb		•	PYK
807	PK821	SYK	Y323	Spleen protein-tyrosine kinase	359.948	387.556	405.575	384.36	18.7637	4.88181		333.837	406.007	417.101	385.649	36.9152	9.57225		2138.44	1921.75	836.425	3674.96	734.7	4.39365		15	4,9	5	NP_003168	http://www.ncbi.nlm.nih.gov/protein/NP_003168	P43405	http://www.uniprot.org/uniprot/P43405	http://www.phosphonet.ca/default.aspx?search=P43405	http://www.kinasenet.ca/showProtein?query=P43405	RpAb	TRUE	•	PYK
808	PK822	SYK	Y352	Spleen protein-tyrosine kinase	133.515	127.423	170.072	143.67	18.834	13.1092		42.214	89.9702	158.053	96.7458	47.5332	49.1321		765.183	669.883	176.369	1733.88	390.366	9.83099		15	4,9	6	NP_003168	http://www.ncbi.nlm.nih.gov/protein/NP_003168	P43405	http://www.uniprot.org/uniprot/P43405	http://www.phosphonet.ca/default.aspx?search=P43405	http://www.kinasenet.ca/showProtein?query=P43405	RpAb	TRUE	•	PYK
809	PK823	SYK	Y525+Y526	Spleen protein-tyrosine kinase	51.4238	74.4588	85.6641	70.5156	14.2539	20.2139		166.18	149.925	69.4516	128.519	42.2908	32.9063		812.471	528.515	179.167	4567.13	842.799	25.4909		15	4,9	7	NP_003168	http://www.ncbi.nlm.nih.gov/protein/NP_003168	P43405	http://www.uniprot.org/uniprot/P43405	http://www.phosphonet.ca/default.aspx?search=P43405	http://www.kinasenet.ca/showProtein?query=P43405	RpAb	TRUE	•	PYK
810	PK824	TAK1	S439	TGF-beta-activated protein-serine kinase 1 (MAP3K7)	15807	11577.6	16192.2	14525.6	2090.46	14.3915		7181.63	9677.81	17549.1	11469.5	4418.04	38.5199		3408.31	3041.77	1145.47	7462.97	1379.36	6.51522		15	4,9	9	NP_663304.1	http://www.ncbi.nlm.nih.gov/protein/NP_663304.1	O43318	http://www.uniprot.org/uniprot/O43318	http://www.phosphonet.ca/default.aspx?search=O43318	http://www.kinasenet.ca/showProtein?query=O43318	RpAb	TRUE	•	PSTK
811	PK825	TAK1	T184+T187	TGF-beta-activated protein-serine kinase 1 (MAP3K7)	1729.47	1288.45	2049.27	1689.06	311.912	18.4666		1427.21	2740.2	2339.12	2168.84	549.38	25.3305		5874.56	5501.22	2023.38	11859.1	2232.79	5.86103		15	4,9	8	NP_663304.1	http://www.ncbi.nlm.nih.gov/protein/NP_663304.1	O43318	http://www.uniprot.org/uniprot/O43318	http://www.phosphonet.ca/default.aspx?search=O43318	http://www.kinasenet.ca/showProtein?query=O43318	RpAb	TRUE	•	PSTK
812	PK826	TAO1	S181	Serine/threonine-protein kinase TAO1 (TAOK1)	140.011	167.62	159.43	155.687	11.5779	7.43664		244.258	176.479	165.168	195.301	34.924	17.8821		984.706	897.702	272.348	1921.15	439.974	7.05401		15	4,9	10	NP_065842.1	http://www.ncbi.nlm.nih.gov/protein/NP_065842.1	Q7L7X3	http://www.uniprot.org/uniprot/Q7L7X3	http://www.phosphonet.ca/default.aspx?search=Q7L7X3	http://www.kinasenet.ca/showProtein?query=Q7L7X3	RpAb	TRUE	•	PSTK
813	PK827	TAO1	Y309	Serine/threonine-protein kinase TAO1 (TAOK1)	143.153	168.352	163.78	158.428	10.9615	6.91887		243.363	153.948	177.567	191.626	37.833	19.7432		1015.26	912.693	302.453	1779.41	442.22	5.88328		15	4,9	11	NP_065842.1	http://www.ncbi.nlm.nih.gov/protein/NP_065842.1	Q7L7X3	http://www.uniprot.org/uniprot/Q7L7X3	http://www.phosphonet.ca/default.aspx?search=Q7L7X3	http://www.kinasenet.ca/showProtein?query=Q7L7X3	RpAb	TRUE	•	PSTK
814	PN085	Tau	S516	Microtubule-associated protein tau	2778.17	2383.49	2944.05	2701.9	235.117	8.7019		3215.89	2352.32	2472.31	2680.17	381.962	14.2514		4148.06	3956.53	1021.35	8975.88	1664.72	8.78822		15	5,10	1	NP_005901	http://www.ncbi.nlm.nih.gov/protein/NP_005901	P10636	http://www.uniprot.org/uniprot/P10636	http://www.phosphonet.ca/default.aspx?search=P10636		RpAb
815	PN090	Tau	S713	Microtubule-associated protein tau	4043.6	2512.76	3286.53	3280.96	624.976	19.0486		6552.41	8911.02	2752.46	6071.97	2537.07	41.7833		2694.62	2510.56	1096.1	5389.92	995.039	4.91735		15	5,10	3	NP_005901	http://www.ncbi.nlm.nih.gov/protein/NP_005901	P10636	http://www.uniprot.org/uniprot/P10636	http://www.phosphonet.ca/default.aspx?search=P10636		RpAb
816	PN090-2	Tau	S713	Microtubule-associated protein tau	3392.93	2565.88	3319.42	3092.74	373.758	12.085		2769.25	4612.64	2504.25	3295.38	937.707	28.4552		3131.76	2731.23	922.828	6314.98	1298.28	6.84308		15	5,10	4	NP_005901	http://www.ncbi.nlm.nih.gov/protein/NP_005901	P10636	http://www.uniprot.org/uniprot/P10636	http://www.phosphonet.ca/default.aspx?search=P10636		RpAb
817	PN092	Tau	S721	Microtubule-associated protein tau	1402.23	1055.57	1368.61	1275.47	156.098	12.2385		1173.5	836.814	1066.25	1025.52	140.436	13.6942		1717.29	1668.05	412.355	4239.54	785.529	10.2813		15	5,10	5	NP_005901	http://www.ncbi.nlm.nih.gov/protein/NP_005901	P10636	http://www.uniprot.org/uniprot/P10636	http://www.phosphonet.ca/default.aspx?search=P10636		RpAb
818	PN107	Tau	S739	Microtubule-associated protein tau	1863.08	1606.79	1823.98	1764.61	112.736	6.3887		1943.87	1812.94	1597.58	1784.8	142.767	7.99906		2632.13	2654.84	636.279	5436.06	1056.21	8.54352		15	5,10	6	NP_005901	http://www.ncbi.nlm.nih.gov/protein/NP_005901	P10636	http://www.uniprot.org/uniprot/P10636	http://www.phosphonet.ca/default.aspx?search=P10636		RpAb
819	PN121	Tau	T522	Microtubule-associated protein tau	8178.38	6429.75	9242.5	7950.21	1159.58	14.5855		11729.9	13189.9	7420.86	10780.2	2449.06	22.7181		3374.12	3078.68	1632.57	7591.11	1380.81	4.64979		15	5,10	2	NP_005901	http://www.ncbi.nlm.nih.gov/protein/NP_005901	P10636	http://www.uniprot.org/uniprot/P10636	http://www.phosphonet.ca/default.aspx?search=P10636		RpAb
820	PN540	TBC1D7	Y14	TBC1 domain family member 7	159.453	186.769	173.813	173.345	11.1563	6.43591		692.653	221.198	164.131	359.327	236.845	65.9135		1804.27	893.304	282.012	21176.9	3900.86	75.0921		15	5,10	7	NP_001137436.1	http://www.ncbi.nlm.nih.gov/protein/NP_001137436.1	Q9P0N9	http://www.uniprot.org/uniprot/Q9P0N9	http://www.phosphonet.ca/default.aspx?search=Q9P0N9		RpAb	TRUE
821	NK220-2	TBK1	Pan-specific	Serine/threonine-protein kinase TBK1	4971.74	6308.33	7266.71	6182.26	941.151	15.2234		5020.23	3607.83	5437.22	4688.43	782.832	16.6971		3639.49	3092.62	1547.54	8312.46	1679.94	5.37141		15	5,10	8	NP_037386	http://www.ncbi.nlm.nih.gov/protein/NP_037386	Q9UHD2	http://www.uniprot.org/uniprot/Q9UHD2	http://www.phosphonet.ca/default.aspx?search=Q9UHD2	http://www.kinasenet.ca/showProtein?query=Q9UHD2	RpAb		•	PSTK
822	PK828	TBK1	S172	Serine/threonine-protein kinase TBK1	243.007	389.915	269.729	300.884	63.893	21.2351		1314.25	297.077	346.694	652.674	468.244	71.7424		949.37	801.954	363.879	1854.36	413.411	5.0961		15	5,10	9	NP_037386	http://www.ncbi.nlm.nih.gov/protein/NP_037386	Q9UHD2	http://www.uniprot.org/uniprot/Q9UHD2	http://www.phosphonet.ca/default.aspx?search=Q9UHD2	http://www.kinasenet.ca/showProtein?query=Q9UHD2	RpAb	TRUE	•	PSTK
823	PK829	TEC	Y519	Tyrosine-protein kinase Tec	2623.07	3078.14	2458.69	2719.97	262.007	9.63273		1312.59	570.425	3141.66	1674.89	1080.51	64.5123		1502.07	1262.52	496.655	2862.19	605.997	5.76293		15	5,10	10	NP_003206.2	http://www.ncbi.nlm.nih.gov/protein/NP_003206.2	P42680	http://www.uniprot.org/uniprot/P42680	http://www.phosphonet.ca/default.aspx?search=P42680	http://www.kinasenet.ca/showProtein?query=P42680	RpAb	TRUE	•	PYK
824	PN541	TGM2	Y369	Protein-glutamine gamma-glutamyltransferase 2	674.16	965.568	987.998	875.909	142.951	16.3203		1027.34	523.308	898.927	816.523	213.859	26.1915		1985.77	1762.34	828.626	3450.41	748.767	4.16401		15	5,10	11	NP_004604.2	http://www.ncbi.nlm.nih.gov/protein/NP_004604.2	P21980	http://www.uniprot.org/uniprot/P21980	http://www.phosphonet.ca/default.aspx?search=P21980		RpAb	TRUE
825	PK830	TIE2	Y897	Angiopoietin-1 receptor (TEK)	1117.75	1271.47	1229.68	1206.3	64.8957	5.37972		749.835	853.104	1321.77	974.904	248.871	25.5277		3819.7	3638.12	1338.71	6155.69	1134.22	4.59822		16	1,6	2	NP_000450.2	http://www.ncbi.nlm.nih.gov/protein/NP_000450.2	Q02763	http://www.uniprot.org/uniprot/Q02763	http://www.phosphonet.ca/default.aspx?search=Q02763	http://www.kinasenet.ca/showProtein?query=Q02763	RpAb	TRUE	•	PYK
826	PK831	TIE2	Y992	Angiopoietin-1 receptor (TEK)	974.292	1118.8	1239.77	1110.95	108.523	9.76848		905.512	1170.97	1064	1046.83	109.052	10.4174		1742.43	1604.48	583.848	3619.43	681.624	6.19926		16	1,6	3	NP_000450.2	http://www.ncbi.nlm.nih.gov/protein/NP_000450.2	Q02763	http://www.uniprot.org/uniprot/Q02763	http://www.phosphonet.ca/default.aspx?search=Q02763	http://www.kinasenet.ca/showProtein?query=Q02763	RpAb	TRUE	•	PYK
827	PN542	TLN1	Y70	Talin 1	15351	13910.8	16857	15373	1202.89	7.82474		10146.3	5969.72	16689.4	10935.1	4411.68	40.3442		22448.5	23706	5465.48	31486.7	6740.11	5.76101		16	1,6	4	NP_006280.3	http://www.ncbi.nlm.nih.gov/protein/NP_006280.3	Q9Y490	http://www.uniprot.org/uniprot/Q9Y490	http://www.phosphonet.ca/default.aspx?search=Q9Y490		RpAb	TRUE
828	PK832	TNK1	Y277	Non-receptor tyrosine-protein kinase TNK1	9626.21	9921.46	11097.6	10215.1	635.548	6.22166		2494.02	2632.53	11812.3	5646.29	4360.4	77.226		7931.02	7827.56	3726.25	13492.7	2041.68	3.62099		16	1,6	5	NP_001238831.1	http://www.ncbi.nlm.nih.gov/protein/NP_001238831.1	Q13470	http://www.uniprot.org/uniprot/Q13470	http://www.phosphonet.ca/default.aspx?search=Q13470	http://www.kinasenet.ca/showProtein?query=Q13470	RpAb	TRUE	•	PSTK
829	PK836	TRIM33	S1119	Transcription intermediary factor 1-gamma (TIF1G)	13.6222	15.1564	30.4737	19.7508	7.60808	38.5204		99.2713	48.2745	26.948	58.1646	30.3428	52.1671		1651.34	1539.85	639.738	3078.32	570.022	4.81184		16	1,6	6	NP_056990.3	http://www.ncbi.nlm.nih.gov/protein/NP_056990.3	Q9UPN9	http://www.uniprot.org/uniprot/Q9UPN9	http://www.phosphonet.ca/default.aspx?search=Q9UPN9	http://www.kinasenet.ca/showProtein?query=Q9UPN9	RpAb	TRUE	•	PSTK			•
830	NK178	TRKA	Pan-specific	Nerve growth factor (NGF) receptor-tyrosine kinase (NGFR, NTRK1)	64.1427	106.634	82.4581	84.4117	17.4021	20.6157		186.577	131.352	200.829	172.919	29.963	17.3278		319.08	299.757	82.3321	967.96	175.473	11.7568		16	1,6	7	NP_002520	http://www.ncbi.nlm.nih.gov/protein/NP_002520	P04629	http://www.uniprot.org/uniprot/P04629	http://www.phosphonet.ca/default.aspx?search=P04629	http://www.kinasenet.ca/showProtein?query=P04629	RpAb		•	PYK
831	PK837	TRKA	Y680+Y681	Nerve growth factor (NGF) receptor-tyrosine kinase (NGFR, NTRK1)	2715.78	3234.22	4258.8	3402.93	641.13	18.8405		2249.29	2405.41	4031.1	2895.27	805.681	27.8275		6701.37	6668.44	3068.61	12195.2	1824.75	3.97417		16	1,6	8	NP_002520	http://www.ncbi.nlm.nih.gov/protein/NP_002520	P04629	http://www.uniprot.org/uniprot/P04629	http://www.phosphonet.ca/default.aspx?search=P04629	http://www.kinasenet.ca/showProtein?query=P04629	RpAb	TRUE	•	PYK
832	PK838	TRKB	Y516	BNDF/NT3/4/5 receptor- tyrosine kinase (NTRK2)	684.259	761.759	954.595	800.204	113.663	14.2042		478.948	663.247	1034.13	725.441	230.879	31.826		2032.94	1753.06	802.445	6012.57	1011.63	7.49281		16	1,6	9	NP_006171	http://www.ncbi.nlm.nih.gov/protein/NP_006171	Q16620	http://www.uniprot.org/uniprot/Q16620	http://www.phosphonet.ca/default.aspx?search=Q16620	http://www.kinasenet.ca/showProtein?query=Q16620	RpAb	TRUE	•	PYK
833	PK839	TRKB	Y702	BNDF/NT3/4/5 receptor- tyrosine kinase (NTRK2)	22.3646	23.6134	42.8531	29.6104	9.37788	31.6709		124.639	101.559	34.9516	87.0496	38.0247	43.6817		210.87	172.785	85.9021	573.78	125.994	6.67946		16	1,6	10	NP_006171	http://www.ncbi.nlm.nih.gov/protein/NP_006171	Q16620	http://www.uniprot.org/uniprot/Q16620	http://www.phosphonet.ca/default.aspx?search=Q16620	http://www.kinasenet.ca/showProtein?query=Q16620	RpAb	TRUE	•	PYK
834	PK160	TRKB	Y706	BNDF/NT3/4/5 receptor- tyrosine kinase (NTRK2)	3691.12	3473.11	4297.25	3820.49	348.67	9.12631		2441.66	3612.46	3133.24	3062.45	480.593	15.6931		3176.32	3031.31	1387.14	4929.66	854.126	3.55384		16	1,6	11	NP_006171	http://www.ncbi.nlm.nih.gov/protein/NP_006171	Q16620	http://www.uniprot.org/uniprot/Q16620	http://www.phosphonet.ca/default.aspx?search=Q16620	http://www.kinasenet.ca/showProtein?query=Q16620	RpAb		•	PYK
835	PK840	TRKC	Y709+Y710	NT-3 growth factor receptor (NTRK3)	28.2671	25.729	18.9056	24.3006	3.95303	16.2672		59.7749	54.9982	31.8882	48.8871	12.1772	24.9088		818.729	789.186	406.191	1530.47	345.968	3.76787		16	2,7	1	NP_001012338.1	http://www.ncbi.nlm.nih.gov/protein/NP_001012338.1	Q16288	http://www.uniprot.org/uniprot/Q16288	http://www.phosphonet.ca/default.aspx?search=Q16288	http://www.kinasenet.ca/showProtein?query=Q16288	RpAb	TRUE	•	PYK
836	PK841	TSSK3	T168	Testis-specific serine/threonine-protein kinase 3	1503.82	1718.32	1734.01	1652.05	105.011	6.3564		896.277	894.34	1547.74	1112.79	307.56	27.6388		2101.1	1895.56	527.176	3311.4	672.444	6.2814		16	2,7	2	NP_443073.1	http://www.ncbi.nlm.nih.gov/protein/NP_443073.1	Q96PN8	http://www.uniprot.org/uniprot/Q96PN8	http://www.phosphonet.ca/default.aspx?search=Q96PN8	http://www.kinasenet.ca/showProtein?query=Q96PN8	RpAb	TRUE	•	PSTK
837	NK180	TTK	Pan-specific	Dual specificity protein kinase	235.472	375.952	302.559	304.661	57.3698	18.8307		341.962	447.166	275.617	354.915	70.6306	19.9007		1122.26	1011.6	564.285	2242.75	406.127	3.9745		16	2,7	3	NP_003309.2	http://www.ncbi.nlm.nih.gov/protein/NP_003309.2	P33981	http://www.uniprot.org/uniprot/P33981	http://www.phosphonet.ca/default.aspx?search=P33981	http://www.kinasenet.ca/showProtein?query=P33981	RpAb		•	DSK
838	PK842	TTK	S677	Dual specificity protein kinase	407.128	512.513	536.505	485.382	56.1941	11.5773		371.649	446.383	457.833	425.288	38.2158	8.98587		1709.46	1608.18	715.26	3183.79	607.436	4.45123		16	2,7	4	NP_003309.2	http://www.ncbi.nlm.nih.gov/protein/NP_003309.2	P33981	http://www.uniprot.org/uniprot/P33981	http://www.phosphonet.ca/default.aspx?search=P33981	http://www.kinasenet.ca/showProtein?query=P33981	RpAb	TRUE	•	DSK
839	PK843	TTK	Y833+Y836	Dual specificity protein kinase	5762.84	5924.26	7189.13	6292.08	637.725	10.1354		2253.56	3135.04	6171.5	3853.37	1678.2	43.5516		9602.74	8972.71	3369.84	16090.9	2811.61	4.77497		16	2,7	5	NP_003309.2	http://www.ncbi.nlm.nih.gov/protein/NP_003309.2	P33981	http://www.uniprot.org/uniprot/P33981	http://www.phosphonet.ca/default.aspx?search=P33981	http://www.kinasenet.ca/showProtein?query=P33981	RpAb	TRUE	•	DSK
840	PK844	TXK	Y420	Tyrosine-protein kinase TXK	20.2956	17.7688	14.0109	17.3585	2.58206	14.8749		61.834	38.8201	39.1406	46.5982	10.7741	23.1213		4899.45	4940.67	1476.95	7482.18	1394.9	5.06598		16	2,7	6	NP_003309.2	http://www.ncbi.nlm.nih.gov/protein/NP_003309.2	P42681	http://www.uniprot.org/uniprot/P42681	http://www.phosphonet.ca/default.aspx?search=P42681	http://www.kinasenet.ca/showProtein?query=P42681	RpAb	TRUE	•	DSK
841	NK181	TYK2	Pan-specific	Protein-tyrosine kinase 2 (Jak-related)	1314.21	1717.43	1929.77	1653.8	255.294	15.4368		2469.57	1644.23	2009.59	2041.13	337.68	16.5438		1391.32	1244.69	518.119	3135.6	606.341	6.0519		16	2,7	8	NP_003322	http://www.ncbi.nlm.nih.gov/protein/NP_003322	P29597	http://www.uniprot.org/uniprot/P29597	http://www.phosphonet.ca/default.aspx?search=P29597	http://www.kinasenet.ca/showProtein?query=P29597	RpAb		•	PYK
842	PK845	TYK2	Y1054+Y1055	Protein-tyrosine kinase 2 (Jak-related)	7014.15	7638.7	9920.64	8191.16	1249.22	15.2508		2225.36	2759.38	7815.56	4266.77	2518.83	59.0336		7415.37	6748.32	2537.17	12330.7	2355.99	4.86003		16	2,7	10	NP_003322	http://www.ncbi.nlm.nih.gov/protein/NP_003322	P29597	http://www.uniprot.org/uniprot/P29597	http://www.phosphonet.ca/default.aspx?search=P29597	http://www.kinasenet.ca/showProtein?query=P29597	RpAb	TRUE	•	PYK
843	PK846	TYK2	Y292	Protein-tyrosine kinase 2 (Jak-related)	1706.25	2038.68	2606.16	2117.03	371.544	17.5503		763.243	937.6	2004.48	1235.11	548.664	44.4224		2110.39	1795.3	543.741	6558.71	1090.68	12.0622		16	2,7	9	NP_003322	http://www.ncbi.nlm.nih.gov/protein/NP_003322	P29597	http://www.uniprot.org/uniprot/P29597	http://www.phosphonet.ca/default.aspx?search=P29597	http://www.kinasenet.ca/showProtein?query=P29597	RpAb	TRUE	•	PYK
844	NK181-3	TYK2	Pan-specific	Protein-tyrosine kinase 2 (Jak-related)	20.9817	16.7075	24.8669	20.8521	3.33235	15.9809		100.169	32.3501	47.9018	60.1404	29.0079	48.2337		3510.44	3409.36	1632.42	5709.41	1089.47	3.49751		16	2,7	7	NP_003322	http://www.ncbi.nlm.nih.gov/protein/NP_003322	P29597	http://www.uniprot.org/uniprot/P29597	http://www.phosphonet.ca/default.aspx?search=P29597	http://www.kinasenet.ca/showProtein?query=P29597	RpAb	TRUE	•	PYK
845	PK847	TYRO3	Y681	Tyrosine-protein kinase receptor TYRO3	8780.71	10419.9	14250.8	11150.4	2292.12	20.5563		2562.62	3807.51	9775.19	5381.77	3147.91	58.4921		8352.36	7896.66	2696.56	12706.8	2282.52	4.71221		16	2,7	11	NP_006284.2	http://www.ncbi.nlm.nih.gov/protein/NP_006284.2	Q06418	http://www.uniprot.org/uniprot/Q06418	http://www.phosphonet.ca/default.aspx?search=Q06418	http://www.kinasenet.ca/showProtein?query=Q06418	RpAb	TRUE	•	PYK
846	PK848	TYRO3	Y685+Y686	Tyrosine-protein kinase receptor TYRO3	21.644	8.05634	18.6682	16.1229	5.83184	36.1712		80.9755	59.3689	27.851	56.0652	21.8135	38.9074		1828.42	1664.79	582.136	2873.96	558.927	4.93692		16	3,8	1	NP_006284.2	http://www.ncbi.nlm.nih.gov/protein/NP_006284.2	Q06418	http://www.uniprot.org/uniprot/Q06418	http://www.phosphonet.ca/default.aspx?search=Q06418	http://www.kinasenet.ca/showProtein?query=Q06418	RpAb	TRUE	•	PYK
847	PN093-1	Tyrosine Hydroxylase	S71	Tyrosine hydroxylase isoform a (Tyrosine 3-monooxygenase)	409.867	495.143	696.638	533.883	120.236	22.521		1635.78	1640.48	449.17	1241.81	560.486	45.1345		220.223	137.03	50.6202	763.055	202.899	15.0741		16	1,6	1	NP_954986	http://www.ncbi.nlm.nih.gov/protein/NP_954986	P07101	http://www.uniprot.org/uniprot/P07101	http://www.phosphonet.ca/default.aspx?search=P07101		RpAb
848	PN543	VAV1	Y826	Vav 1 guanine nucleotide exchange factor	32.723	22.7569	23.1362	26.2054	4.61129	17.5967		94.6332	69.4062	38.3723	67.4706	23.0092	34.1025		2482.76	2257.49	676.986	4192.54	857.526	6.19294		16	3,8	2	NP_005419.2	http://www.ncbi.nlm.nih.gov/protein/NP_005419.2	P15498	http://www.uniprot.org/uniprot/P15498	http://www.phosphonet.ca/default.aspx?search=P15498		RpAb	TRUE
849	PK850	VEGFR1 (FLT1)	Y1048	Vascular endothelial growth factor receptor 1	473.165	663.147	629.732	588.681	82.8138	14.0677		410.66	483.204	582.209	492.024	70.3117	14.2903		1133.99	1026.5	447.726	2118.62	440.047	4.73195		16	3,8	4	NP_001153392.1	http://www.ncbi.nlm.nih.gov/protein/NP_001153392.1	P17948	http://www.uniprot.org/uniprot/P17948	http://www.phosphonet.ca/default.aspx?search=P17948	http://www.kinasenet.ca/showProtein?query=P17948	RpAb	TRUE	•	PYK
850	PK851	VEGFR1 (FLT1)	Y1053	Vascular endothelial growth factor receptor 1	212.485	283.465	305.585	267.178	39.7141	14.8643		217.428	211.451	242.364	223.747	13.3881	5.98358		1227.27	1053.83	374.846	2397.08	526.862	6.39485		16	3,8	5	NP_001153392.1	http://www.ncbi.nlm.nih.gov/protein/NP_001153392.1	P17948	http://www.uniprot.org/uniprot/P17948	http://www.phosphonet.ca/default.aspx?search=P17948	http://www.kinasenet.ca/showProtein?query=P17948	RpAb	TRUE	•	PYK
851	PK852	VEGFR2 (KDR)	Y1054	Vascular endothelial growth factor receptor-tyrosine kinase 2 (Flk1)	23.215	16.3495	22.2709	20.6118	3.03843	14.7412		46.8175	56.6897	18.5318	40.6797	16.1712	39.7525		1824.09	1740.86	604.28	2915.12	614.585	4.82412		16	3,8	8	NP_002244	http://www.ncbi.nlm.nih.gov/protein/NP_002244	P35968	http://www.uniprot.org/uniprot/P35968	http://www.phosphonet.ca/default.aspx?search=P35968	http://www.kinasenet.ca/showProtein?query=P35968	RpAb	TRUE	•	PYK
852	PK161	VEGFR2 (KDR)	Y1059	Vascular endothelial growth factor receptor-tyrosine kinase 2 (Flk1)	2704.16	3437.65	4239.52	3460.44	627.015	18.1195		1755.09	2032.76	3802.64	2530.16	906.892	35.8432		2342.31	1963.5	773.592	11696.8	1945.63	15.1202		16	3,8	9	NP_002244	http://www.ncbi.nlm.nih.gov/protein/NP_002244	P35968	http://www.uniprot.org/uniprot/P35968	http://www.phosphonet.ca/default.aspx?search=P35968	http://www.kinasenet.ca/showProtein?query=P35968	RpAb		•	PYK
853	PK133	VEGFR2 (KDR)	Y1214	Vascular endothelial growth factor receptor-tyrosine kinase 2 (Flk1)	1325.31	1630.68	2258.65	1738.21	388.549	22.3533		863.429	1663.49	1340.14	1289.02	328.617	25.4936		1046.86	970.453	525.629	1611.83	298.036	3.06647		16	3,8	10	NP_002244	http://www.ncbi.nlm.nih.gov/protein/NP_002244	P35968	http://www.uniprot.org/uniprot/P35968	http://www.phosphonet.ca/default.aspx?search=P35968	http://www.kinasenet.ca/showProtein?query=P35968	RpAb		•	PYK
854	PK853	VEGFR3 (FLT4)	Y1068	Vascular endothelial growth factor receptor-protein-tyrosine kinase 3 (VEGFR3)	256.189	364.891	313.941	311.674	44.4064	14.2477		292.489	264.585	292.988	283.354	13.2732	4.68432		854.791	774.274	341.578	1546.17	316.285	4.52656		16	4,9	2	NP_002011	http://www.ncbi.nlm.nih.gov/protein/NP_002011	P35916	http://www.uniprot.org/uniprot/P35916	http://www.phosphonet.ca/default.aspx?search=P35916	http://www.kinasenet.ca/showProtein?query=P35916	RpAb	TRUE	•	PYK
855	NK226-2	VEGFR1 (FLT1)	Pan-specific	Vascular endothelial growth factor receptor 1	20245.9	19307.8	18815.4	19456.4	593.372	3.04976		8138.92	9869.39	17258.2	11755.5	3954.59	33.6404		8020.13	8113.93	3583.76	13042.8	2000.77	3.63942		16	3,8	3	NP_001153392.1	http://www.ncbi.nlm.nih.gov/protein/NP_001153392.1	P17948	http://www.uniprot.org/uniprot/P17948	http://www.phosphonet.ca/default.aspx?search=P17948	http://www.kinasenet.ca/showProtein?query=P17948	RpAb	TRUE	•	PYK
856	NK245-2	VEGFR2 (KDR)	Pan-specific	Vascular endothelial growth factor receptor-tyrosine kinase 2 (Flk1)	2958.47	3708.71	4045.47	3570.88	454.341	12.7235		1729.69	2008.64	3655.8	2464.71	849.893	34.4825		3513.96	3163.49	1097.41	5733.09	1076.96	5.22418		16	3,8	6	NP_002244	http://www.ncbi.nlm.nih.gov/protein/NP_002244	P35968	http://www.uniprot.org/uniprot/P35968	http://www.phosphonet.ca/default.aspx?search=P35968	http://www.kinasenet.ca/showProtein?query=P35968	RpAb	TRUE	•	PYK
857	NK245-3	VEGFR2 (KDR)	Pan-specific	Vascular endothelial growth factor receptor-tyrosine kinase 2 (Flk1)	2902.34	3829.01	5203.62	3978.32	945.409	23.764		1005.02	1104.67	4148.9	2086.2	1459.12	69.9415		1384.87	1232.94	439.783	2578.18	536.492	5.86239		16	3,8	7	NP_002244	http://www.ncbi.nlm.nih.gov/protein/NP_002244	P35968	http://www.uniprot.org/uniprot/P35968	http://www.phosphonet.ca/default.aspx?search=P35968	http://www.kinasenet.ca/showProtein?query=P35968	RpAb	TRUE	•	PYK
858	NK064-2	VEGFR3 (FLT4)	Pan-specific	Vascular endothelial growth factor receptor-protein-tyrosine kinase 3 (VEGFR3)	119.622	180.935	217.883	172.813	40.5237	23.4494		186.944	103.557	161.447	150.649	34.8885	23.1587		630.723	551.442	179.778	1492.44	330.086	8.30158		16	3,8	11	NP_002011	http://www.ncbi.nlm.nih.gov/protein/NP_002011	P35916	http://www.uniprot.org/uniprot/P35916	http://www.phosphonet.ca/default.aspx?search=P35916	http://www.kinasenet.ca/showProtein?query=P35916	RpAb	TRUE	•	PYK
859	NK064-3	VEGFR3 (FLT4)	Pan-specific	Vascular endothelial growth factor receptor-protein-tyrosine kinase 3 (VEGFR3)	2491.43	2834.11	2829.11	2718.22	160.372	5.89992		1778.76	1910.73	2777.86	2155.78	443.162	20.5569		9215.64	9287.64	2789.19	14163.6	2637.46	5.07804		16	4,9	1	NP_002011	http://www.ncbi.nlm.nih.gov/protein/NP_002011	P35916	http://www.uniprot.org/uniprot/P35916	http://www.phosphonet.ca/default.aspx?search=P35916	http://www.kinasenet.ca/showProtein?query=P35916	RpAb	TRUE	•	PYK
860	PN544	VIM	Y117	VIM (Vimentin)	834.056	1274.87	1206.08	1105	193.634	17.5234		427.014	523.152	1095.36	681.843	295.025	43.2687		1120.16	1055.47	393.827	2088.73	417.19	5.30367		16	4,9	4	NP_003371	http://www.ncbi.nlm.nih.gov/protein/NP_003371	P08670	http://www.uniprot.org/uniprot/P08670	http://www.phosphonet.ca/default.aspx?search=P08670		RpAb	TRUE
861	PN094	Vimentin	S34	VIM (Vimentin)	11613.9	9506.13	11657.2	10925.7	1003.96	9.18897		13222.8	11706.6	13365	12764.8	750.501	5.87945		6393.36	5019.12	2371.58	29793.6	5675.44	12.5628		16	4,9	3	NP_003371	http://www.ncbi.nlm.nih.gov/protein/NP_003371	P08670	http://www.uniprot.org/uniprot/P08670	http://www.phosphonet.ca/default.aspx?search=P08670		MmAb
862	PN545	WASP	Y291	Wiskott-Aldrich syndrome protein	26.3252	21.651	34.4129	27.463	5.27178	19.1959		61.9796	79.3318	35.4269	58.9127	18.0548	30.6467		196.703	154.833	76.7468	541.184	107.432	7.05155		16	4,9	5	NP_000368.1	http://www.ncbi.nlm.nih.gov/protein/NP_000368.1	P42768	http://www.uniprot.org/uniprot/P42768	http://www.phosphonet.ca/default.aspx?search=P42768		RpAb	TRUE				•
863	NK185	Wee1	Pan-specific	Wee1 protein-tyrosine kinase	1808.39	1943.64	2022.14	1924.72	88.2805	4.58666		1309.86	1614.56	2597.86	1840.76	549.614	29.858		5061.59	4846.93	1274.33	8015.52	1689.63	6.28998		16	4,9	6	NP_003381	http://www.ncbi.nlm.nih.gov/protein/NP_003381	P30291	http://www.uniprot.org/uniprot/P30291	http://www.phosphonet.ca/default.aspx?search=P30291	http://www.kinasenet.ca/showProtein?query=P30291	RpAb	TRUE	•	DSK
864	PK854	Wee1	S642	Wee1 protein-tyrosine kinase	141.399	188.929	210.317	180.215	28.8026	15.9823		176.981	95.9901	259.316	177.429	66.6783	37.5802		897.794	742.047	337.847	1759.48	411.015	5.20791		16	4,9	7	NP_003381	http://www.ncbi.nlm.nih.gov/protein/NP_003381	P30291	http://www.uniprot.org/uniprot/P30291	http://www.phosphonet.ca/default.aspx?search=P30291	http://www.kinasenet.ca/showProtein?query=P30291	RpAb	TRUE	•	DSK
865	PK855	WNK1	S382	Serine/threonine-protein kinase WNK1 (PRKWNK1)	881.615	932.579	1615.79	1143.33	334.73	29.2768		386.54	371.256	1091.67	616.488	336.061	54.5122		1122.75	1049.34	385.501	2069.84	405.571	5.36923		16	4,9	10	NP_061852.3	http://www.ncbi.nlm.nih.gov/protein/NP_061852.3	Q9H4A3	http://www.uniprot.org/uniprot/Q9H4A3	http://www.phosphonet.ca/default.aspx?search=Q9H4A3	http://www.kinasenet.ca/showProtein?query=Q9H4A3	RpAb	TRUE	•	PSTK
866	PK857	WNK1	T2245	Serine/threonine-protein kinase WNK1 (PRKWNK1)	720.243	987.841	1188.2	965.428	191.698	19.8563		772.117	1093.66	886.328	917.369	133.093	14.5081		1862.03	1728.77	796.439	3237.86	592.74	4.06542		16	4,9	11	NP_061852.3	http://www.ncbi.nlm.nih.gov/protein/NP_061852.3	Q9H4A3	http://www.uniprot.org/uniprot/Q9H4A3	http://www.phosphonet.ca/default.aspx?search=Q9H4A3	http://www.kinasenet.ca/showProtein?query=Q9H4A3	RpAb	TRUE	•	PSTK
867	PK856	WNK1	T60	Serine/threonine-protein kinase WNK1 (PRKWNK1)	5373.45	6633.24	10750.5	7585.73	2296.17	30.2696		1863.39	1845.08	6082.69	3263.72	1993.33	61.0753		1638.67	1338.31	473.562	7481.86	1275.05	15.7991		16	4,9	9	NP_061852.3	http://www.ncbi.nlm.nih.gov/protein/NP_061852.3	Q9H4A3	http://www.uniprot.org/uniprot/Q9H4A3	http://www.phosphonet.ca/default.aspx?search=Q9H4A3	http://www.kinasenet.ca/showProtein?query=Q9H4A3	RpAb	TRUE	•	PSTK
868	NK252-2	WNK1	Pan-specific	Serine/threonine-protein kinase WNK1 (PRKWNK1)	4031.86	4314.77	4995.25	4447.29	404.314	9.09125		2255.72	2360.71	3723.8	2780.08	668.69	24.0529		2397.82	2413.18	1294.25	4239.95	708.291	3.27599		16	4,9	8	NP_061852.3	http://www.ncbi.nlm.nih.gov/protein/NP_061852.3	Q9H4A3	http://www.uniprot.org/uniprot/Q9H4A3	http://www.phosphonet.ca/default.aspx?search=Q9H4A3	http://www.kinasenet.ca/showProtein?query=Q9H4A3	RpAb	TRUE	•	PSTK
869	NK186	YES	Pan-specific	Yamaguchi sarcoma proto-oncogene-encoded tyrosine kinase	2037.14	3397.57	3097.68	2844.13	583.615	20.52		3429.84	3114.92	3117.76	3220.84	147.791	4.58858		10950.2	10730.6	5551.86	18608.3	2867.53	3.35172		16	5,10	1	NP_005424	http://www.ncbi.nlm.nih.gov/protein/NP_005424	P07947	http://www.uniprot.org/uniprot/P07947	http://www.phosphonet.ca/default.aspx?search=P07947	http://www.kinasenet.ca/showProtein?query=P07947	MmAb		•	PYK
870	NK186-2	YES	Pan-specific	Yamaguchi sarcoma proto-oncogene-encoded tyrosine kinase	1961.98	1511.01	1510.13	1661.04	212.801	12.8113		2701.45	3259.71	1167.75	2376.3	884.444	37.2194		1349.91	1343.31	287.766	2694.86	639.735	9.36479		16	5,10	2	NP_005424	http://www.ncbi.nlm.nih.gov/protein/NP_005424	P07947	http://www.uniprot.org/uniprot/P07947	http://www.phosphonet.ca/default.aspx?search=P07947	http://www.kinasenet.ca/showProtein?query=P07947	MmAb		•	PYK
871	PK858	YES	Y222+Y223	Yamaguchi sarcoma proto-oncogene-encoded tyrosine kinase	12368.7	14654.5	15704.1	14242.4	1392.5	9.77714		4468.31	5712.79	14642.6	8274.56	4531.43	54.7634		8434	8385.88	3415.54	14301	2293.44	4.18703		16	5,10	3	NP_005424	http://www.ncbi.nlm.nih.gov/protein/NP_005424	P07947	http://www.uniprot.org/uniprot/P07947	http://www.phosphonet.ca/default.aspx?search=P07947	http://www.kinasenet.ca/showProtein?query=P07947	RpAb	TRUE	•	PYK
872	NK214	YSK1	Pan-specific	Serine/threonine-protein kinase 25 (SOK1) (STK25)	8.94638	7.58087	15.6305	10.7192	3.51723	32.8123		220.755	54.6554	9.33648	94.9158	90.8851	95.7535		3253.54	2826.57	1233.1	6473.32	1343.75	5.24963		16	5,10	4	NP_006365.2	http://www.ncbi.nlm.nih.gov/protein/NP_006365.2	O00506	http://www.uniprot.org/uniprot/O00506	http://www.phosphonet.ca/default.aspx?search=O00506	http://www.kinasenet.ca/showProtein?query=O00506	GpAb		•	PSTK
873	PK859	YSK1	T174	Serine/threonine-protein kinase 25 (SOK1) (STK25)	10935.1	12673.7	14262.1	12623.6	1358.71	10.7632		3961.09	2933.91	13775.6	6890.2	4886.73	70.923		3307.68	3050.92	1069.18	6039.51	1081.79	5.64874		16	5,10	5	NP_006365.2	http://www.ncbi.nlm.nih.gov/protein/NP_006365.2	O00506	http://www.uniprot.org/uniprot/O00506	http://www.phosphonet.ca/default.aspx?search=O00506	http://www.kinasenet.ca/showProtein?query=O00506	RpAb	TRUE	•	PSTK
874	NK187	ZAP70	Pan-specific	Zeta-chain (TCR) associated protein-tyrosine kinase, 70 kDa	4134.11	2201.82	3650.38	3328.77	820.976	24.663		1988.75	1853.3	2222.6	2021.55	152.539	7.54565		5592.28	5505.54	2919.66	11440.7	2295.04	3.91851		16	5,10	7	NP_003168	http://www.ncbi.nlm.nih.gov/protein/NP_003168	P43403	http://www.uniprot.org/uniprot/P43403	http://www.phosphonet.ca/default.aspx?search=P43403	http://www.kinasenet.ca/showProtein?query=P43403	MmAb		•	PYK
875	NK187-2	ZAP70	Pan-specific	Zeta-chain (TCR) associated protein-tyrosine kinase, 70 kDa	2482.71	3163.29	3169.71	2938.57	322.353	10.9697		3077.49	2013.28	2979.98	2690.25	480.343	17.855		1789.45	1538.08	911.944	3505.31	709.682	3.84377		16	5,10	6	NP_003168	http://www.ncbi.nlm.nih.gov/protein/NP_003168	P43403	http://www.uniprot.org/uniprot/P43403	http://www.phosphonet.ca/default.aspx?search=P43403	http://www.kinasenet.ca/showProtein?query=P43403	RpAb		•	PYK
876	PK861	ZAP70	Y292	Zeta-chain (TCR) associated protein-tyrosine kinase, 70 kDa	48.862	105.922	95.0478	83.2773	24.7369	29.7042		349.443	132.043	133.549	205.012	102.13	49.8167		416.793	386.511	129.63	1245.78	252.128	9.61029		16	5,10	8	NP_003168	http://www.ncbi.nlm.nih.gov/protein/NP_003168	P43403	http://www.uniprot.org/uniprot/P43403	http://www.phosphonet.ca/default.aspx?search=P43403	http://www.kinasenet.ca/showProtein?query=P43403	RpAb	TRUE	•	PYK
877	PK862	ZAP70	Y319	Zeta-chain (TCR) associated protein-tyrosine kinase, 70 kDa	1191.9	1339.66	1456.29	1329.28	108.186	8.13864		792.281	637.397	1461.92	963.867	357.81	37.1223		1414.97	1136.38	433.248	6842.16	1173.06	15.7927		16	5,10	9	NP_003168	http://www.ncbi.nlm.nih.gov/protein/NP_003168	P43403	http://www.uniprot.org/uniprot/P43403	http://www.phosphonet.ca/default.aspx?search=P43403	http://www.kinasenet.ca/showProtein?query=P43403	RpAb	TRUE	•	PYK
878	PK863	ZAP70	Y492+Y493	Zeta-chain (TCR) associated protein-tyrosine kinase, 70 kDa	5401.78	6426.65	7055.86	6294.76	681.682	10.8294		2513.12	2504.7	6021.75	3679.86	1655.97	45.0011		4000.48	3609.58	1207.03	6494.6	1238.75	5.38064		16	5,10	10	NP_003168	http://www.ncbi.nlm.nih.gov/protein/NP_003168	P43403	http://www.uniprot.org/uniprot/P43403	http://www.phosphonet.ca/default.aspx?search=P43403	http://www.kinasenet.ca/showProtein?query=P43403	RpAb	TRUE	•	PYK
					5694.76	5694.76	5694.76	5694.76	685.787	18.3242		5694.76	5694.76	5694.76	5694.76	2138.18	35.458
					2206.93	2635.83	2481.47	2573.64	321.623	14.6412		1833.02	1898.93	2586.68	2351.71	727.14	32.5513
					92997.2	65998	64521	71905.3				101154	137204	63010.4	76152.5	55221.6	127.754
					4.5169	6.25773	4.24264	7.98684				38.5466	24.3789	9.15785	31.1414	4.60813	2.00444
					5e+06	5e+06	5e+06	5e+06				5e+06	5e+06	5000000	5e+06	1.87732e+06	31132.1
